# Supplementary material for: ATRX, DAXX or MEN1 mutant pancreatic neuroendocrine tumors are a distinct alpha-cell signature subgroup
Source: Nat Commun. 2018 Oct 12;9:4158. doi: 10.1038/s41467-018-06498-2 (PMC6185985; doi:10.1038/s41467-018-06498-2)
Supplement: Supplementary file 4 — Supplementary Data 1 [file 41467_2018_6498_MOESM4_ESM.xlsx]

## Sheet: Clinical_Data
Our ID	MSK ID	Genotype	RNAseq data	Matched RNAseq - Methylation Data	Genotype	tumor in specimen	Age	Gender	Tumor size (cm)	Margins	Multiple	Tumor Grade	LVI	Perineural invasion	lymph node met	distant metastasis	Site of Distant Metastasis	Functional	Note from clinical/pathology records	pT	pN	pM	pStage	ClinicalStage	UpdatedStatus	ProcedureDate	StatusDate	UpdatedFUpTime(yrs)	UpdatedFUp time (mon)	FUp time (mon)	UpdatedRecurrence	DateRecur	UpdatedTimeToRecur (yrs)	UpdatedTimeToRecur (Mon)	Time to recur (Mon)	Note	Note (EMS)
D_MK26	MK26	DAXX	Y	Y	DAXX	Liver	49	F	2.3	clear		IM	Y	Y	Y	Y	Liver, bone	N		T2	N1	M1	IV		DOD	2003-04-01	2013-02-25	9.91233	118.948	115	Y	2006-08-31	3.41918	41.0301
D_MK34	MK34	DAXX	Y	Y	DAXX	Liver	62	F	6	involved	Y	IM	N	N	N	Y	Liver	N		T2	N0	M1	IV		AWD	1999-02-03	2001-07-03	2.4137	28.9644	15	Y?	2000-05-04	1.24932	14.9918			05/04/2000 Bx mass of ampulla: PanNET; 05/10/2000 ERCP obstructive jaundice - inadequate visualization of either the pancreatic or biliary ducts
D_MK42	MK42	DAXX	Y	Y	DAXX	Liver	45	M	6.2	clear		LG	Y	NA	N	Y	Liver, bone	N	?? islet cell ca, focally positive for calcitonin - LS = MK spreadsheet says "Functional"					NA	AWD	2005-08-31	2017-05-26	11.7425	140.91	84	N/A					hypercalcemia (pancreatic tumor express calcitonin), There is more frozen tissue avaliable from the primary and mets on the freezer	outside dx 8/1/2005 - MSKCC 8/31/2005; Resection 9/22/05; 05/2006 progression of liver mets; MSK-IMPACT 09/09/2014: amplification CDKN1B (12p13.1), CCND1 exon2 p.E76del, MEN1 exon6 splicing variant; recurrence 05/13/2015 liver bx WD neuroendocrine neoplasm
D_MK51	MK51	DAXX	Y	Y	DAXX	liver	57	M	6.2	involved		?	Y	Y	Y	Y	Liver	N	see note						DOD	1998-11-24	2001-09-01	2.7726	33.2712	35	Y	2000-04-01	1.35342	16.2411		Positive margin. Portal vein tumoral embolo;	there's focal tumor cell labeling for alpha-fetoprotein in one of the hepatic mets
AM1_MK53	MK53	ATRX_MEN1	Y	Y	MEN1, ATRX	Liver	50	F	3.8	clear		LG	Y	Y	Y	Y	Liver	N		T1b	N1	M1	IV	IV	DOC (post op complications)	1994-02-15	1994-02-23	0.0219178	0.263014	4	N/A				N/A	died of post op complication	bx S94-1052: liver met
DM1_MK44	MK44	DAXX_MEN1	Y	Y	MEN1, DAXX	Liver	53	F	9	involved	Y	LG	Y		N	Y	Liver, gallbladder	N?	very focally positive for pancreatic polypeptide and glucagon; positive for insulin, serotonin and VIP	Tx	N0	M1	UNS	IVB	DOC	1998-05-27	2005-11-26	7.50685	90.0822	74	N/A						liver aspiration (SSL S98-3500 01/05/98); S98-16665 on 05/27/1998 resection 1ary tumor MSKCC ; S98-27538 on 08/26/98 liver and gallbladder resection;
DM1_LS7	LS7	DAXX_MEN1	Y	Y	MEN1, DAXX	Liver	30	F	?			LG	NA		UNK	Y	liver x 2, retroperitoneum	N		T2	N1	M0	III		AWD (see note)	1986-10-01	2000-02-18	13.3918	160.701	159	Y	1998-11-14	12.1288	145.545	80	primary resected in 1986 (pancreatoduodenectomy)	(s/p whipple 10/1986 for non-functioning islet cell tumor); 04/22/1993 S93-9884 liver segmental hepatectomy: metastatic neuroendocrine ca consistent with pt islet cell primary; 11/19/1998 S98-37262: liver excision; last consultation 02/18/2000: CT 01/01/2000 no signs of recurrence (NED?); after 2000 lost of FUp?
WT_LS35	LS35	WT	Y	Y	none	Liver	48	F	5	involved		IM	Y	Y	N	Y	Liver, bone, brain	N		T2	N0	M1		IVB	DOD	1997-07-20	2003-02-22	5.59726	67.1671	43	N/A						Hx of breast carcinoma
A_MK12	MK12	ATRX	Y	Y	ATRX	Lymph nodes	50	F	2.7 (data from SSL 02/28/2006)	involved		IM (upd LG)	Y	Y	Y	Y	Liver	N					NA		AWD	1997-03-18	2016-07-12	19.3315	231.978	173	Y	2006-01-29	8.87397	106.488	97	Octreotide avid	1st procedure 3/18/97 (outside) - MSKCC in 2006 recurrent disease liver ; 4/5/2006 liver resection; 11/10/2010 recurrent disease in pancreatic resection;
A_MK47	MK47	ATRX	Y	Y	ATRX	Pancreas	71	F	7.8	clear		IM	Y	NA	N	N		N							dead - unkn	2001-11-27	2015-08-03	13.6904	164.285	6	N						11/27/01 adjacent pancreas shows PanIN 1B; last consultation 05/16/2002; 08/03/2015 MSKCC notified of death (cause not reported); from 2002 to 2015 Lost of Fup
A_MK4	MK4	ATRX	Y	Y	ATRX	Pancreas	41	M	8			LG	Y	NA	Y	N		Y	insulin and focally pancreatic polypeptide; negative for glucagon, somatostatin and VIP						NED	2007-07-30	2016-09-16	9.13973	109.677	54	N						07/30/07: clinical hx of hypoglycemia w increased insulin = insulinoma?
D_LS21	LS21	DAXX	Y	Y	DAXX	Pancreas	34	M	9.8	involved		IM	Y	NA	N	Y	Liver	N		T3	N0	M0?	IIA	UNS	AWD	2008-12-09	2016-10-07	7.83288	93.9945	32	Y	2010-10-19	1.86027	22.3233			CT 10/26/2010: two lesions in the liver; another resection segiments 2 and 3 on 03/21/2011; another embolization 04/2013; 10/07/2016 stable liver mets
D_MK9	MK9	DAXX	Y	Y	DAXX	Pancreas	60	F	2		2 adj nodules	LG	N	Y	N	N		N		T1	N0	M0	IA	IB	NED	2006-05-11	2015-10-30	9.47671	113.721	83	N					2 adjacent lesions	02/15/2011: genetic test - Factor V Leiden polymorphic mutation (FV*1691G to A, Arg506Gln): present;
M1_LS1	LS1	MEN1	Y	Y	MEN1	Pancreas	70	M	8		Y	IM	Y	Y	N	Y	Liver	Y	Negative for VIP, insulin, glucagon, somatostatin, pancreat polypeptide, gastrin) - MEN1 genotype?	T3	N1?	M0?	III	III	DOD	1998-01-29	2001-06-09	3.36164	40.3397	47	Y	1999-09-16	1.63014	19.5616	25		tumor involves distal pancreas and extends into stomach, spleen and colon. Soft tissue margins at multiple foci
AM1_MK36	MK36	ATRX_MEN1	Y	Y	MEN1, ATRX	pancreas	66	M	7.9	clear		LG	Y		Y	Y	Liver	N							AWD	2001-02-08	2009-09-11	8.59452	103.134	103	Y	2009-07-24	8.46027	101.523	102		CT 10/31/2002 no evidence of local tu recurrence; 11/03/2005 CT suggestive of new liver mets but 12/14/2005 octreotide negative; 05/24/2007 no signs of recurrence; US (7/24/2009) and CT (7/31/2009) multiple enhancing lesions on arterial phase;
DM1_MK45	MK45	DAXX_MEN1	Y	Y	MEN1, DAXX	Pancreas	52	F	6.2	clear		LG (upd IM)	Y	NA	Y	Y	Liver	N		T3	N1	M0	IIB	IIB	AWD	2006-01-16	2017-05-10	11.3205	135.847	90	N				8		Resection 01/06; CT 05/06 no evidence of recurrence; 10/06 several small liver lesions octreotide; 01/07 liver mets
DM1_MK52	MK52	DAXX_MEN1	Y	Y	MEN1, DAXX	Pancreas	73	M	2.3	clear		LG (upd IM)	N	Y	Y	Y	Liver	N		T3	N1	M1	IV	IV	AWD	2009-12-08	2017-05-24	7.46301	89.5562	35	N/A					There is more frozen tissue avaliable from the liver mets on the freezer	diagnosis 10/12/09; 11/07/2014 MSK-IMPACT: DAXX exon3 p.A115fs (c.343_346delGCGG), MEN1 exon3 p.N194fs (c.576delG), SETD2 exon3 p.R1424fs (c.4270delA); addendum 04/08/2015 DAXX, MEN1, SETD2 (frameshift dels) and RHEB exon2 p.Y35S (c.104A>C) missense, deletions whole gene (IRF4, STK11, TCF3, DOT1L, AXIN1, TSC2, TRAF7, CREBBP)
WT_MK50	MK50	WT	Y	Y	none	Pancreas	63	M	1.7	clear		LG	N	N	N	N		N		T1	N0	M	IA	IA	DOC (recurrent colorectal ca)	2009-10-26	2014-09-17	4.89589	58.7507	33	N					also colorectal adenoca	03/2022 stage III rectal ca; 2003 retal cancer, s/p chemo/XRT resection, NED; 2009 PanNET; 10/29 resection; 12/2010 NED; 01/2011 NED for PanNET but suspicious for recurrence of colorectal ca - Bx proven recurrence of colorectal ca in LN
WT_LS27	LS27	WT	Y	Y	none	Pancreas	54	F	8.4	clear		LG	Y	N	Y	Y	Liver, retroperitoneum	N		T2	N1	M0	III		DOD	1998-09-01	2001-08-01	2.91781	35.0137	35	Y	1999-10-18	1.12877	13.5452	15		01/19/99 CT several small liver lesions suspicious for mets; 04/14/99 suspicious hepatic lesions; CT 10/18/99 increased size of liver lesions
WT_LS65	LS65	WT	Y	Y	none	Pancreas	54	F	8.5	clear		LG	N		N	N		N							NED	1998-04-17	2009-08-15	11.337	136.044	117	N
WT_MK21	MK21	WT	Y	Y	none	Pancreas	60	F	2.5	clear		LG (upd IM)	N	N	Y	N		N		T2	N1b	M0	III		NED	1999-01-12	2009-09-15	10.6822	128.186	125	N						03/05/02 last consultation: CT on 2/22/02 NED for PanNET
WT_MK27	MK27	WT	Y	Y	none	Pancreas	56	M	1.5	clear		LG	N	N	N	N		Y	insulinoma						NED	2006-09-05	2016-01-27	9.4	112.8	60	N						FHx father lung cancer and MGF bone cancer
WT_MK39	MK39	WT	Y	Y	none	Pancreas	44	M	12	clear		LG	Y	Y	Y	N		N							NED in 2008 (dead 2014 - unkn cause)	2001-10-19	2014-09-15	12.9151	154.981	201	N						last consultation 11/26/2002: apparentely NED; last contact 11/06/2008 NED? Accord to the pt correspondence
WT_MK49	MK49	WT	Y	Y	none	Pancreas	55	F	10	clear		LG	N		N	N		N							NED	2000-05-03	2017-05-19	17.0548	204.658	145	N
A_MK11	MK11	ATRX	Y	Y	ATRX	Pancreas	40	M	2.9	clear	Y	LG	Y	N	N	N		N		T3	N0	M	IIA		NED	2010-11-03	2017-04-03	6.41918	77.0301	6	N					multiple tumors (intraparenchyma lmet?), non funtional, no family history	multiple tumors (intraparenchyma lmet?), non funtional, no family history
D_MK18	MK18	DAXX	Y	Y	DAXX	Pancreas	44	M	4.8	clear		IM (upd HG)	Y	Y	N	Y	Liver, bone, adrenal and liver	N					IV		DOD	2008-06-18	2011-01-30	2.61918	31.4301	32	N/A					Gastrin producin??	Gastrin producin?? maternal grandfather colon cancer died late 50's, father prostate ca at age 65; diagnosis in 6/18/2008; embolizations 7/25/08 & 9/9/08 extensive bilobar liver lesions; CT 3/5/10 multiple mets hepatic lesions, mass involving tail of pancreas and left adrenal; 04/15/2010 Well diff, but HG; tumor extends into the peripancreatic soft tissue, portion of gastric wall, and meso-colon;…
DM1_MK17	MK17	DAXX_MEN1	Y	Y	MEN1, DAXX	Pancreas	44	F	10	clear		LG	Y	N	N	Y	Liver	Y	vipoma - VIP	T3	N0	M1	IV	IV	DOD	2010-09-14	2016-05-12	5.66301	67.9562	18	N/A						CT 01/18/2010: splenic mass invading pancreas; 03/03/2010 liver bx (SSL); 09/14/10 resection VIPOMA; 07/07/11 embolization left hepatic artery; 01/28/2014 invasive squamous cell ca involving endocervical tissue
WT_MK8	MK8	WT	Y	Y	none	Pancreas	55	M	1	clear		LG	N	N	N	N		Y	insulinoma: focally positive for insulin						NED (see note)	2004-12-10	2006-03-31	1.30411	15.6493	38	N (see note)						CT 03/17/2006 s/p distal pancreatectomy and splenectomy - no recurrent mass within the remaining pancreas, 6mm hypervascular lesion liver - suspicious for possible metastasis
WT_LS39	LS39	WT	Y	Y	none	Pancreas	42	M	3.1	clear		LG	Y		N	Y	liver, mensentery	Y	vipoma - VIP						DOD	2000-08-09	2008-04-30	7.72877	92.7452	93	Y	2001-11-26	1.29863	15.5836	15	There is a tps number 127209.3 wich is omentun metastasis in the freezer.
WT_MK13	MK13	WT	Y	Y	none	Pancreas	30	F	3.7	clear		IM	Y	Y	Y	Y	Liver	N					IV		DOD	2011-03-29	2014-03-27	2.99726	35.9671	32	N/A					KI 67 index: 25% on average and up to 60% focally in tumor cells.	liver embolizations in 04/11 and 06/11
WT_MK15	MK15	WT	Y	Y	none	Pancreas	60	M	2.7	clear		LG	Y	Y	N	N		N		T3	N0		IIA		NED	2011-05-20	2016-08-15	5.24384	62.926	15	N
WT_MK16	MK16	WT	Y	N	none	Pancreas	39	F	2.5	clear		IM	N	Y	N	N		Y	gastrinoma	T3	N0		IIA		NED	2011-07-13	2017-04-28	5.79726	69.5671	12	N					Ki-67: 15%, serum gastrin 679, PP 778, serotonin 237, peptic ulcer diseas	03/03/17 pat on octreotide for subcentimeter liver lesions
WT_MK19	MK19	WT	Y	Y	none	Pancreas	67	M	4.2	clear		LG	N	N	N	N		N		T2	N0		IB		NED	2011-05-05	2016-12-14	5.61644	67.3973	14	N

## Sheet: Mutational_Profile
Mutational Profile of ATRX, DAXX and MEN1 gene
Sample ID	Gene	Mutation
MK11	ATRX	3141 del T
MK31	ATRX	4374-4371 del 3
MK12	ATRX	H2254R
MK4	ATRX	R2111Q
MK47	ATRX	S788*
MK42	DAXX	1218 del 1
MK51	DAXX	1350-1347 del 3 and 1341 del C
MK9	DAXX	E417V
LS31	DAXX	E465*
MK34	DAXX	F87L
LS33	DAXX	fs
MK26	DAXX	K68*
MK18	DAXX	L372P
LS21	DAXX	Q77*
MK10	MEN1	1348-1362 del 14
LS23	MEN1	147 del G and 144 del 1
LS70	MEN1	1554 del 70
MK5	MEN1	357 del T, 357-354 del 3
MK14	MEN1	357 del T, 357-354 del 3
MK2	MEN1	357 del T, 357-354 del 3
LS53	MEN1	525 ins a and 522 ins C
MK6	MEN1	57 del T, and 51-49 del 2
LS15	MEN1	90 del T and 73-81 del 8
MK22	MEN1	E478*
LS3	MEN1	H322R
MK24	MEN1	Q447*
MK3	MEN1	R457W
LS1	MEN1	del (1101-1102)
MK53	MEN1, ATRX	252 del A and 246-242 del 4 ; 6789-6786 del 3 and 6786 del C
MK36	MEN1, ATRX	F146V ; 4179-4174 del 4
MK44	MEN1, DAXX	249-245 del 4 and 243 del G; G321D
MK52	MEN1, DAXX	576 del C and 573 del 1 ; 309 del 1
MK17	MEN1, DAXX	E473* ; E410*
MK45	MEN1, DAXX	G286E ; S518*
LS7	MEN1, DAXX	Q447* ; Q652*
LS5	MEN1, DAXX	R115Q
MK38	MEN1, DAXX	1113 del 1 ; E732*
## Samples with Wild copy of ATRX, DAXX and MEN1
MK15
LS57
MK33
LS25
LS29
LS39
MK29
MK28
MK50
MK25
MK35
MK37
MK40
MK49
MK19
LS65
MK46
MK13
MK41
MK39
MK16
MK20
MK21
MK8
LS35
LS27
MK27
MK7
MK48

## Sheet: ESTIMATE_Tumor_Purity
ESTIMATE tumor Purity using log2TPM expression
Subtype	Description	StromalScore	ImmuneScore	ESTIMATEScore	Tumor Purity
A-D-M mutant	M1_LS1	-518.248	347.062	-171.186	83.654
A-D-M mutant	D_LS21	-2320.71	-1154.02	-3474.74	99.5497
A-D-M mutant	A_mk11	-37.2317	370.294	333.063	79.3732
A-D-M mutant	A_mk12	-1106.62	-181.404	-1288.03	91.4745
A-D-M mutant	D_mk18	-1771.2	-792.906	-2564.11	97.3983
A-D-M mutant	D_mk26	-774.388	-171.194	-945.582	89.3289
A-D-M mutant	D_mk34	-1454.14	-791.254	-2245.39	96.2319
A-D-M mutant	D_mk42	-1399.05	-825.7	-2224.75	96.1491
A-D-M mutant	A_mk47	-782.701	-305.392	-1088.09	90.2495
A-D-M mutant	A_mk4	-1778.69	-1225.83	-3004.52	98.6589
A-D-M mutant	D_mk51	-1378.62	-717.408	-2096.03	95.6127
A-D-M mutant	D_mk9	-349.211	250.865	-98.3465	83.0634
A-D-M mutant	DM1_mk44	416.931	583.024	999.954	73.0482
A-D-M mutant	DM1_mk45	-1658.52	-1083.17	-2741.69	97.9559
A-D-M mutant	DM1_mk52	-637.927	-450.173	-1088.1	90.2496
A-D-M mutant	AM1_mk53	-1866.02	-1206.64	-3072.67	98.8172
A-D-M mutant	DM1_ls7	-483.627	-717.911	-1201.54	90.9542
A-D-M mutant	DM1_mk17	-419.773	-186.381	-606.154	86.9794
A-D-M mutant	AM1_mk36	-926.221	268.952	-657.269	87.3472
A-D-M WT	WT_mk50	193.236	-25.4783	167.758	80.8256
A-D-M WT	WT_mk8	-1938.96	-1446.01	-3384.98	99.4162
A-D-M WT	WT_LS27	-908.756	-689.344	-1598.1	93.2181
A-D-M WT	WT_LS35	-1523.31	-557.298	-2080.61	95.5461
A-D-M WT	WT_LS39	-512.197	36.8999	-475.297	86.0157
A-D-M WT	WT_ls65	-1024.67	-272.664	-1297.33	91.5296
A-D-M WT	WT_mk13	659.645	2818.83	3478.48	43.965
A-D-M WT	WT_mk15	-2142.09	-1568.78	-3710.87	99.8184
A-D-M WT	WT_mk16	-1693.91	-763.127	-2457.04	97.0301
A-D-M WT	WT_mk19	-726.625	549.555	-177.07	83.7013
A-D-M WT	WT_mk21	-631.035	-451.178	-1082.21	90.2123
A-D-M WT	WT_mk27	-1561.88	-1052.11	-2614	97.5617
A-D-M WT	WT_mk39	-866.463	-438.18	-1304.64	91.5728
A-D-M WT	WT_mk49	-542.4	581.954	39.5544	81.9193
