# Supplementary material for: ATRX, DAXX or MEN1 mutant pancreatic neuroendocrine tumors are a distinct alpha-cell signature subgroup
Source: Nat Commun. 2018 Oct 12;9:4158. doi: 10.1038/s41467-018-06498-2 (PMC6185985; doi:10.1038/s41467-018-06498-2)
Supplement: Supplementary file 5 — Supplementary Data 2 [file 41467_2018_6498_MOESM5_ESM.xlsx]

## Sheet: Sheet1
Mutational Profile of ATRX, DAXX and MEN1 gene
Sample ID	Gene	Mutation
MK11	ATRX	3141 del T
MK31	ATRX	4374-4371 del 3
MK12	ATRX	H2254R
MK4	ATRX	R2111Q
MK47	ATRX	S788*
MK42	DAXX	1218 del 1
MK51	DAXX	1350-1347 del 3 and 1341 del C
MK9	DAXX	E417V
LS31	DAXX	E465*
MK34	DAXX	F87L
LS33	DAXX	fs
MK26	DAXX	K68*
MK18	DAXX	L372P
LS21	DAXX	Q77*
MK10	MEN1	1348-1362 del 14
LS23	MEN1	147 del G and 144 del 1
LS70	MEN1	1554 del 70
MK5	MEN1	357 del T, 357-354 del 3
MK14	MEN1	357 del T, 357-354 del 3
MK2	MEN1	357 del T, 357-354 del 3
LS53	MEN1	525 ins a and 522 ins C
MK6	MEN1	57 del T, and 51-49 del 2
LS15	MEN1	90 del T and 73-81 del 8
MK22	MEN1	E478*
LS3	MEN1	H322R
MK24	MEN1	Q447*
MK3	MEN1	R457W
LS1	MEN1	del (1101-1102)
MK53	MEN1, ATRX	252 del A and 246-242 del 4 ; 6789-6786 del 3 and 6786 del C
MK36	MEN1, ATRX	F146V ; 4179-4174 del 4
MK44	MEN1, DAXX	249-245 del 4 and 243 del G; G321D
MK52	MEN1, DAXX	576 del C and 573 del 1 ; 309 del 1
MK17	MEN1, DAXX	E473* ; E410*
MK45	MEN1, DAXX	G286E ; S518*
LS7	MEN1, DAXX	Q447* ; Q652*
LS5	MEN1, DAXX	R115Q
MK38	MEN1, DAXX	1113 del 1 ; E732*
## Samples with Wild copy of ATRX, DAXX and MEN1
MK15
LS57
MK33
LS25
LS29
LS39
MK29
MK28
MK50
MK25
MK35
MK37
MK40
MK49
MK19
LS65
MK46
MK13
MK41
MK39
MK16
MK20
MK21
MK8
LS35
LS27
MK27
MK7
MK48
