# Supplementary material for: ATRX, DAXX or MEN1 mutant pancreatic neuroendocrine tumors are a distinct alpha-cell signature subgroup
Source: Nat Commun. 2018 Oct 12;9:4158. doi: 10.1038/s41467-018-06498-2 (PMC6185985; doi:10.1038/s41467-018-06498-2)
Supplement: Supplementary file 6 — Supplementary Data 3 [file 41467_2018_6498_MOESM6_ESM.xlsx]

## Sheet: Sheet1
ESTIMATE tumor Purity using log2TPM expression
Subtype	Description	StromalScore	ImmuneScore	ESTIMATEScore	Tumor Purity
A-D-M mutant	M1_LS1	-518.248	347.062	-171.186	83.654
A-D-M mutant	D_LS21	-2320.71	-1154.02	-3474.74	99.5497
A-D-M mutant	A_mk11	-37.2317	370.294	333.063	79.3732
A-D-M mutant	A_mk12	-1106.62	-181.404	-1288.03	91.4745
A-D-M mutant	D_mk18	-1771.2	-792.906	-2564.11	97.3983
A-D-M mutant	D_mk26	-774.388	-171.194	-945.582	89.3289
A-D-M mutant	D_mk34	-1454.14	-791.254	-2245.39	96.2319
A-D-M mutant	D_mk42	-1399.05	-825.7	-2224.75	96.1491
A-D-M mutant	A_mk47	-782.701	-305.392	-1088.09	90.2495
A-D-M mutant	A_mk4	-1778.69	-1225.83	-3004.52	98.6589
A-D-M mutant	D_mk51	-1378.62	-717.408	-2096.03	95.6127
A-D-M mutant	D_mk9	-349.211	250.865	-98.3465	83.0634
A-D-M mutant	DM1_mk44	416.931	583.024	999.954	73.0482
A-D-M mutant	DM1_mk45	-1658.52	-1083.17	-2741.69	97.9559
A-D-M mutant	DM1_mk52	-637.927	-450.173	-1088.1	90.2496
A-D-M mutant	AM1_mk53	-1866.02	-1206.64	-3072.67	98.8172
A-D-M mutant	DM1_ls7	-483.627	-717.911	-1201.54	90.9542
A-D-M mutant	DM1_mk17	-419.773	-186.381	-606.154	86.9794
A-D-M mutant	AM1_mk36	-926.221	268.952	-657.269	87.3472
A-D-M WT	WT_mk50	193.236	-25.4783	167.758	80.8256
A-D-M WT	WT_mk8	-1938.96	-1446.01	-3384.98	99.4162
A-D-M WT	WT_LS27	-908.756	-689.344	-1598.1	93.2181
A-D-M WT	WT_LS35	-1523.31	-557.298	-2080.61	95.5461
A-D-M WT	WT_LS39	-512.197	36.8999	-475.297	86.0157
A-D-M WT	WT_ls65	-1024.67	-272.664	-1297.33	91.5296
A-D-M WT	WT_mk13	659.645	2818.83	3478.48	43.965
A-D-M WT	WT_mk15	-2142.09	-1568.78	-3710.87	99.8184
A-D-M WT	WT_mk16	-1693.91	-763.127	-2457.04	97.0301
A-D-M WT	WT_mk19	-726.625	549.555	-177.07	83.7013
A-D-M WT	WT_mk21	-631.035	-451.178	-1082.21	90.2123
A-D-M WT	WT_mk27	-1561.88	-1052.11	-2614	97.5617
A-D-M WT	WT_mk39	-866.463	-438.18	-1304.64	91.5728
A-D-M WT	WT_mk49	-542.4	581.954	39.5544	81.9193
