# Supplementary material for: ATRX, DAXX or MEN1 mutant pancreatic neuroendocrine tumors are a distinct alpha-cell signature subgroup
Source: Nat Commun. 2018 Oct 12;9:4158. doi: 10.1038/s41467-018-06498-2 (PMC6185985; doi:10.1038/s41467-018-06498-2)
Supplement: Supplementary file 7 — Supplementary Data 4 [file 41467_2018_6498_MOESM7_ESM.xlsx]

## Sheet: Sheet1
Supplement file 2: Gene list for each Pancreases Endo and Exocrine Gene Set (PEEGset) from three meta dataset
Figure 4a : Alpha and beta specific Genes	GENES
Muraro_et_al_Alpha_top_20	GCG,LOXL4,PLCE1,IRX2,GC,KBTBD10,CRYBA2,TTR,TM4SF4,RGS4,FEV,ARX,PTGER3,HMGB3,RFX6,MAFB,SMARCA1,PGR,LDB2
Muraro_et_al_Beta_top_20	INS,IAPP,MAFA,NPTX2,DLK1,ADCYAP1,PFKFB2,PDX1,TGFBR3,SYT13,SMAD9,CDKN1C,TFCP2L1,SIX3,SIX2,MNX1,BMP5,PIR
PEEGSet information
Gene Set	PMID	Description	# of Genes in Gene Set
Wang_adult_alpha.genes	27364731	Wang_YJ_et_al_2016_Adult_Alpha_Cell.genes	212
Wang_adult_beta.genes	27364731	Wang_YJ_et_al_2016_Adult_Beta_Cell.genes	376
Muraro_Alpha.genes	27693023	Muraro_MJ_et_al_2016_Alpha_Cell.genes	572
Muraro_beta.genes	27693023	Muraro_MJ_et_al_2016_Beta_Cell.genes	953
Muraro_Delta.genes	27693023	Muraro_MJ_et_al_2016_Delta_Cell.genes	250
Muraro_PP.genes	27693023	Muraro_MJ_et_al_2016_PP_Cell.genes	157
Muraro_duct.genes	27693023	Muraro_MJ_et_al_2016_Duct_Cell.genes	1280
Muraro_Acinar.genes	27693023	Muraro_MJ_et_al_2016_Acinar_Cell.genes	733
Muraro_mesenchyme.genes	27693023	Muraro_MJ_et_al_2016_Mesenchyme_Cell.genes	684
Muraro_endothelial.genes	27693023	Muraro_MJ_et_al_2016_Endothelial_Cell.genes	362
Bramswig_Alpha_Strong.genes	23434589	Bramswig_NC_et_al_2013_Alpha_Cell_Strong.gene	465
Bramswig_Beta_strong.genes	23434589	Bramswig_NC_et_al_2013_Beta_Cell_Strong.gene	451
Bramswig_Exocrine_Strong.genes	23434589	Bramswig_NC_et_al_2013_Exocrine_Cell_Strong.gene	279
Genes in each gene set
Gene Set	Gene Set Description	Genes
Wang_adult_alpha.genes	Wang_YJ_et_al_2016_Adult_Alpha_Cell.genes	GCG	TTR	GC	MUC13	TMEM45B	LOXL4	SPTSSB	DPP4	PDK4	TM4SF4	MBOAT4	RGS4	CRH	FABP5	SPOCK3	FAP	POPDC3	TMEM236	SEMA3E	PAPPA2	PPY	GSTA1	FXYD5	TM4SF1	SH3RF1	ARX	PTGER3	IRX2	ADCY2	MAOB	MYO10	SLC15A1	SMOC1	CSGALNACT1	STK32B	SYNDIG1	SERTM1	IGFBP2	TMEM176A	VSTM2L	F10	CD36	HSP90AB4P	USH2A	AAA1	FAM83B	SERPINA1	BVES
Wang_adult_beta.genes	Wang_YJ_et_al_2016_Adult_Beta_Cell.genes	IAPP	INS	INS-IGF2	ADCYAP1	HADH	WSCD2	CAPN13	IGF2	PCDH7	G6PC2	SLC17A6	ENTPD3	MAFA	NPTX2	CASR	PDX1	LRRTM3	GSN	TGFBR3	SIX3	GCGR	THBD	GPM6A	LOC154761	TUBB2B	UNC5D	ASB9	SCD5	BMP5	ZNF385D	O3FAR1	IGF2-AS	SPAG6	LOC100499467	DAPL1	HLA-DQB1	RBP4	SLC2A2	KCNH7	C1orf127	RGS16	SRD5A1	P2RY1	DGKB	SORL1	SYT13	UNQ6975	RNASEL
Muraro_ALpha.genes	Muraro_MJ_et_al_2016_Alpha_Cell.genes	GCG	LOXL4	PLCE1	IRX2	GC	KLHL41	CRYBA2	TTR	TM4SF4	RGS4	FAP	FAM84A	TMEM236	KCTD12	SLC38A4	PTPRT	FEV	PCSK2	CHGB	ARRDC4	ALDH1A1	ARX	FSTL5	PDK4	VGF	PYROXD2	PAPPA2	GLS	GPR64	PDE3B	DPP4	TMEM176B	TMEM176A	CRTAC1	SMOC1	PPP2R2B	POPDC3	SPOCK3	SLC7A2	F10	GPX3	ADCY1	ENPP2	CD99L2	CFC1	SLC22A17	CAMK2G	NAA20
Muraro_beta.genes	Muraro_MJ_et_al_2016_Beta_Cell.genes	INS	IAPP	MAFA	NPTX2	DLK1	ADCYAP1	PFKFB2	PDX1	TGFBR3	SYT13	PCDH7	HADH	MEG3	SCD5	ENTPD3	SMAD9	LOC154761	MAPT	WSCD2	CDKN1C	SORL1	ROBO2	FAM159B	SRXN1	FAM105A	ERO1LB	CHL1	LINC00263	ABCC8	TFCP2L1	CASR	SIX3	GEM	SCD	UCHL1	RRAGD	EXPH5	PPM1E	PRUNE2	ARG2	ATP2A3	SLC6A17	SIX2	KLHDC8A	FAM107A	KIAA2022	RASGRF1	EDARADD
Muraro_Delta.genes	Muraro_MJ_et_al_2016_Delta_Cell.genes	SST	PRG4	LEPR	RBP4	BCHE	HHEX	FRZB	PCSK1	RGS2	GABRG2	DPYSL3	AQP3	AMIGO2	GABRA1	GHSR	TENM3	FHOD3	CBLN4	ERBB4	HAP1	SLC17A6	LPHN2	CALB1	CDHR3	SEC11C	CALCB	PCK1	FFAR4	TPPP3	DIRAS3	KCTD8	POU3F1	KCNT2	DHRS2	CABP7	NDRG4	PCP4	MS4A8B	LRFN5	LOC728392	GAL	AKAP12	TCEAL6	SAMD5	CASR	SYT1	GABRB3	ISL1
Muraro_pp.genes	Muraro_MJ_et_al_2016_PP_Cell.genes	PPY	SERTM1	CARTPT	SLITRK6	ETV1	THSD7A	AQP3	ENTPD2	PTGFR	CHN2	FGB	SLC6A4	MEIS2	BCYRN1	ID2	CARD11	KCNG1	APOBEC2	EGR3	ABCC9	TMEM47	CHRM3	PCDH8	LMO3	INPP5F	PEG10	GLT8D2	PTP4A3	MDFIC	SEMA3E	MEIS1	ID4	IL17RB	AKAP12	SYNPO2	ARX	PAX6	STMN2	SPOCK1	CALB1	FGD4	ZNF503	EGR2	FOXP2	PXK	CHD5	PON3	TENM2
Muraro_duct.genes	Muraro_MJ_et_al_2016_Duct_Cell.genes	SPP1	CFTR	AQP1	ALDH1A3	KRT19	CRP	DEFB1	CEACAM6	MMP7	TSPAN8	SERPINB2	SLC4A4	SERPINA5	CEACAM7	SERPING1	ONECUT2	LGALS4	VTCN1	CXCL6	CD74	CLDN1	ANXA4	APCS	APCDD1	TFPI2	HSD17B2	KRT23	ANXA3	CCL2	KRT7	H19	PMEPA1	CTSH	TINAGL1	TYROBP	CLDN10	CAV2	FLRT2	LAD1	KRT18	TNFAIP2	LAMC2	SCNN1A	ANXA2	LITAF	FILIP1L	KRT8	MUC20
Muraro_Acinar.genes	Muraro_MJ_et_al_2016_Acinar_Cell.genes	PNLIP	REG1B	PRSS1	ALB	PRSS3P2	CPA2	CTRB2	CEL	PLA2G1B	CELA3A	CPA1	REG1A	PNLIPRP2	CTRB1	CPB1	REG3A	SPINK1	GSTA2	ALDOB	CELA2A	CLPS	CTRC	AMY2A	GP2	GSTA1	OLFM4	PNLIPRP1	PRSS3	BCAT1	CELA3B	LGALS2	KLK1	DUOX2	ANPEP	ADH1C	CFB	LYZ	FGL1	REG3G	MUC1	IL32	CXCL17	SERPINA3	AKR1C3	AKR1C2	SERPINI2	MXRA5	AKR1B10
Muraro_mesenchyme.genes	Muraro_MJ_et_al_2016_Mesenchyme_Cell.genes	COL1A1	COL1A2	COL3A1	COL6A3	FN1	SFRP2	COL5A1	SPARC	SERPINE1	COL15A1	COL5A2	COL6A1	PDGFRB	LUM	COL4A1	COL6A2	BGN	VCAN	CYGB	THBS2	COL5A3	PXDN	COL4A2	IGFBP5	LTBP2	LOXL2	SNAI2	WNT5A	SPON2	DCN	IL11	INHBA	LGALS1	SERPINH1	CRLF1	TIMP1	NID1	NOTCH3	COL12A1	TIMP3	IGFBP4	FBN1	CALD1	MRC2	LAMA4	DKK3	PAPPA	FMOD
Muraro_endothelial.genes	Muraro_MJ_et_al_2016_Endothelial_Cell.genes	FLT1	KDR	CD93	ESAM	SOX18	PECAM1	ESM1	PASK	SLCO2A1	PLVAP	ELTD1	RGCC	PODXL	COL13A1	PPAP2B	THBS1	SELE	CALCRL	EXOC3L2	PDGFB	ACVRL1	HTRA1	ANGPT2	SMAD6	GPR116	F2RL3	NRP2	ERG	PRDM1	MMRN2	MCAM	FAM198B	TCF4	EMP1	BDKRB2	CXCR4	THBD	APLNR	ITGA5	CLEC14A	NOTCH4	SNAI1	IGFBP4	SGK1	FSCN1	MYCT1	EMCN	NKX2-3
Bramswig_Alpha_Strong.genes	Bramswig_NC_et_al_2013_Alpha_Cell_Strong.gene	TTR	TM4SF4	GC	CRYBA2	LOXL4	APOH	PPY	ALDH1A1	MBOAT4	MUC13	FAM23A	SERPINA1	FAP	NPNT	CD36	F10	IRX2	DPP4	PAPPA2	C19orf77	IGFBPL1	GCG	SEMA3E	TMEM176B	TMEM176A	KBTBD10	ARX	TMEM45B	HIST1H2AG	SMOC1	FSTL5	SERPINE2	C13orf36	KCTD12	GPC6	SPOCK3	GPR119	HMP19	POPDC3	LPPR1	CHGA	RGS4	PLCE1	SSX2IP	HIST1H3B	CLU	FAM83B	KL
Bramswig_Beta_strong.genes	Bramswig_NC_et_al_2013_Beta_Cell_Strong.gene	NPTX2	SPP1	MAFA	ADCYAP1	RGS16	HADH	C10orf10	TPPP3	INS-IGF2	ACPP	CDKN1C	RGS1	PCSK1	IAPP	HIST1H4F	THBD	ASB9	G6PC2	FAM115C	IGF2	BMP5	OMP	PCDH7	SYT16	SLC2A2	GSN	TGFBR3	INS	PKIB	WSCD2	CABP7	PRUNE2	TUBB2B	P2RY1	GPM6A	ASCL2	OLFM1	SLC6A6	RASD1	NKX6-1	RPL3	HIST3H2A	PLCH2	DGKB	UCHL1	IFLTD1	GJD2	SAMD11
Bramswig_Exocrine_Strong.genes	Bramswig_NC_et_al_2013_Exocrine_Cell_Strong.gene	AMY1C	AMY1B	AMY1A	AGR2	AADAC	AMY2A	SERPINI2	SYCN	ALB	CELA2B	AMY2B	KLK1	CPA2	PNLIPRP2	ERP27	PNLIPRP1	AKR7A3	BCAT1	GSTA2	CTRC	PDIA2	PRSS3	CTRB2	CLPS	GP2	GATM	CELA2A	CEL	DEFB1	CTRB1	CSDA	CUZD1	PLA2G1B	ARL14	DPEP1	RARRES2	TC2N	AZGP1	NR5A2	CLDN1	CELA3B	SLC38A5	LOC387763	RAMP1	TPST2	LGALS3	CA12	AKR1C3
[truncated: 1,232 more columns]
