# Supplementary material for: ATRX, DAXX or MEN1 mutant pancreatic neuroendocrine tumors are a distinct alpha-cell signature subgroup
Source: Nat Commun. 2018 Oct 12;9:4158. doi: 10.1038/s41467-018-06498-2 (PMC6185985; doi:10.1038/s41467-018-06498-2)
Supplement: Supplementary file 8 — Supplementary Data 5 [file 41467_2018_6498_MOESM8_ESM.xlsx]

## Sheet: Sheet1
Validation pf A-D-M mutant PanNETs signature in two independent datasets
ICGC PanNETs (n=29)					Sadanandam A et al (n=75)
Genotype	Sadanandam A et al	Correlations			Genotype	Sadanandam A et al	Correlations
A-D-M PanNETs	Mu_0425	0.177114			A-D-M PanNETs	ADM_33	0.194029
A-D-M PanNETs	Mu_0428	0.386359			A-D-M PanNETs	ADM_38	0.252741
A-D-M PanNETs	Mu_0432	0.393479			A-D-M PanNETs	ADM_39	0.219762
A-D-M PanNETs	Mu_0433	0.0582357			A-D-M PanNETs	ADM_41	-0.219709
A-D-M PanNETs	Mu_0435	0.0663536			A-D-M PanNETs	ADM_48	-0.0717627
A-D-M PanNETs	Mu_0436	0.335381			A-D-M PanNETs	ADM_49	0.201535
A-D-M PanNETs	Mu_0437	0.208263			A-D-M PanNETs	ADM_50	-0.0616819
A-D-M PanNETs	Mu_0438	0.178211			A-D-M PanNETs	ADM_51	-0.047478
A-D-M PanNETs	Mu_0443	-0.125694			A-D-M PanNETs	ADM_55	0.113811
A-D-M PanNETs	Mu_0452	-0.0966986			A-D-M PanNETs	ADM_57	-0.138454
A-D-M PanNETs	Mu_0489	0.0312535			A-D-M PanNETs	ADM_58	0.21028
A-D-M PanNETs	Mu_0491	-0.257323			A-D-M PanNETs	ADM_60	-0.225625
A-D-M PanNETs	Mu_0497	0.249502			A-D-M PanNETs	ADM_64	0.202868
A-D-M PanNETs	Mu_0498	0.438549			A-D-M PanNETs	ADM_65	0.104618
A-D-M PanNETs	Mu_0500	0.0283106			A-D-M PanNETs	ADM_67	0.172613
A-D-M PanNETs	Mu_0501	0.0952379			A-D-M PanNETs	ADM_68	0.224081
WT PanNETs	WT_0427	-0.133277			A-D-M PanNETs	ADM_69	0.265438
WT PanNETs	WT_0431	-0.0535659			A-D-M PanNETs	ADM_70	0.115526
WT PanNETs	WT_0434	-0.0123457			A-D-M PanNETs	ADM_73	0.318336
WT PanNETs	WT_0440	-0.34509			A-D-M PanNETs	ADM_89	0.282008
WT PanNETs	WT_0441	-0.135823			A-D-M PanNETs	ADM_97	0.281986
WT PanNETs	WT_0447	-0.020507			A-D-M PanNETs	ADM_98	0.289601
WT PanNETs	WT_0449	-0.170749			A-D-M PanNETs	ADM_99	0.182665
WT PanNETs	WT_0453	0.0154664			A-D-M PanNETs	ADM_114	0.209709
WT PanNETs	WT_0455	-0.230024			A-D-M PanNETs	ADM_116	0.34009
WT PanNETs	WT_0456	0.135232			A-D-M PanNETs	ADM_123	-0.156672
WT PanNETs	WT_0457	-0.29446			A-D-M PanNETs	ADM_124	0.288038
WT PanNETs	WT_0459	-0.40388			A-D-M PanNETs	ADM_130	0.332534
WT PanNETs	WT_0492	0.170044			WT PanNETs	WT_34	-0.0463882
					WT PanNETs	WT_35	-0.206715
					WT PanNETs	WT_36	0.0889452
					WT PanNETs	WT_37	0.182766
					WT PanNETs	WT_40	-0.18258
					WT PanNETs	WT_42	-0.251487
					WT PanNETs	WT_44	-0.0633113
					WT PanNETs	WT_46	0.0741331
					WT PanNETs	WT_47	-0.230787
					WT PanNETs	WT_52	-0.2015
					WT PanNETs	WT_53	-0.09522
					WT PanNETs	WT_54	-0.0608751
					WT PanNETs	WT_56	-0.167156
					WT PanNETs	WT_59	-0.170949
					WT PanNETs	WT_61	-0.198654
					WT PanNETs	WT_62	-0.129965
					WT PanNETs	WT_63	-0.0996003
					WT PanNETs	WT_66	-0.180057
					WT PanNETs	WT_71	-0.175653
					WT PanNETs	WT_72	0.312635
					WT PanNETs	WT_74	-0.00553286
					WT PanNETs	WT_75	0.0150662
					WT PanNETs	WT_84	0.192374
					WT PanNETs	WT_86	-0.101038
					WT PanNETs	WT_87	-0.289958
					WT PanNETs	WT_90	-0.161917
					WT PanNETs	WT_92	-0.139557
					WT PanNETs	WT_93	-0.0855344
					WT PanNETs	WT_94	-0.260397
					WT PanNETs	WT_95	0.241526
					WT PanNETs	WT_96	-0.172116
					WT PanNETs	WT_100	-0.298638
					WT PanNETs	WT_102	0.0341744
					WT PanNETs	WT_112	-0.0675284
					WT PanNETs	WT_115	0.195403
					WT PanNETs	WT_117	-0.282345
					WT PanNETs	WT_118	-0.223468
					WT PanNETs	WT_119	0.0048053
					WT PanNETs	WT_120	-0.171317
					WT PanNETs	WT_121	-0.0938483
					WT PanNETs	WT_122	0.130178
					WT PanNETs	WT_125	-0.18893
					WT PanNETs	WT_126	0.111
					WT PanNETs	WT_127	-0.192051
					WT PanNETs	WT_128	0.227317
					WT PanNETs	WT_129	0.0801658
					WT PanNETs	WT_133	-0.148046
