# Supplementary material for: ATRX, DAXX or MEN1 mutant pancreatic neuroendocrine tumors are a distinct alpha-cell signature subgroup
Source: Nat Commun. 2018 Oct 12;9:4158. doi: 10.1038/s41467-018-06498-2 (PMC6185985; doi:10.1038/s41467-018-06498-2)
Supplement: Supplementary file 9 — Supplementary Data 6 [file 41467_2018_6498_MOESM9_ESM.xlsx]

## Sheet: DEgenes
Supplement file 3:Differentially expressed genes between A-D-M mutant and A-D-M WT panNETs using DeSeq2
Fold Change >= 3 and Padj < 0.05
Gene	baseMean	log2FoldChange	lfcSE	stat	pvalue	padj	Fold Change	Regulation
HAO1	2672.4	8.78509	0.559635	15.6979	1.5639e-55	3.17737e-51	441.138	Up in A-D-M mutant
UGT1A6	536.079	6.94887	0.690793	10.0593	8.36248e-24	4.24751e-20	123.543	Up in A-D-M mutant
FGB	60827.2	6.35157	0.657249	9.66388	4.29275e-22	1.24594e-18	81.6609	Up in A-D-M mutant
SPINK1	53719.5	6.19106	0.639781	9.67685	3.78203e-22	1.24594e-18	73.0624	Up in A-D-M mutant
SLC22A9	82.6288	5.96549	0.65628	9.08987	9.91593e-20	1.67885e-16	62.4874	Up in A-D-M mutant
SLC17A2	57.88	5.96493	0.648974	9.19133	3.88001e-20	8.49487e-17	62.4632	Up in A-D-M mutant
BPIFA1	126.696	5.85181	0.678354	8.62648	6.3267e-18	6.42698e-15	57.7523	Up in A-D-M mutant
CCL14-CCL15	444.803	5.71629	0.588879	9.70706	2.81335e-22	1.14318e-18	52.5743	Up in A-D-M mutant
SERPIND1	4650.97	5.54451	0.513643	10.7945	3.65479e-27	3.71272e-23	46.6729	Up in A-D-M mutant
F2	609.276	5.47761	0.610798	8.96796	3.02056e-19	4.09124e-16	44.558	Up in A-D-M mutant
BPIFA2	112.907	5.46835	0.720508	7.58957	3.2096e-14	1.23037e-11	44.2729	Up in A-D-M mutant
UGT1A3	887.141	5.46698	0.794291	6.88284	5.86692e-12	1.02757e-09	44.2309	Up in A-D-M mutant
FGL1	2260.65	5.45981	0.642378	8.49937	1.90623e-17	1.68386e-14	44.0116	Up in A-D-M mutant
CYP4F2	85.2865	5.20173	0.631141	8.24179	1.69652e-16	1.2766e-13	36.8024	Up in A-D-M mutant
FGA	43553.2	5.18277	0.710808	7.29137	3.06812e-13	9.30374e-11	36.3219	Up in A-D-M mutant
LRRC31	151.47	5.10712	0.673204	7.58629	3.29189e-14	1.23854e-11	34.4665	Up in A-D-M mutant
CYP4F3	4635.51	5.05927	0.618495	8.17997	2.83921e-16	2.06015e-13	33.3421	Up in A-D-M mutant
IGFBP1	2309.07	4.87379	0.634424	7.68223	1.56349e-14	7.2194e-12	29.3196	Up in A-D-M mutant
ANXA10	544.883	4.85483	0.547735	8.86345	7.75735e-19	9.85038e-16	28.9367	Up in A-D-M mutant
UGT2B10	36.5789	4.81464	0.7068	6.81189	9.63245e-12	1.59108e-09	28.1418	Up in A-D-M mutant
C4orf22	20.8151	4.67345	0.636433	7.34319	2.08558e-13	6.51887e-11	25.5181	Up in A-D-M mutant
LINC00488	98.5698	4.56115	0.714254	6.38589	1.70402e-10	1.78696e-08	23.6071	Up in A-D-M mutant
CCL15	1172.89	4.53292	0.657146	6.89789	5.27822e-12	9.40681e-10	23.1496	Up in A-D-M mutant
CPB2	142.137	4.52812	0.534281	8.47517	2.34742e-17	1.98719e-14	23.0728	Up in A-D-M mutant
LYZ	97269.5	4.52358	0.631561	7.16253	7.92009e-13	2.08977e-10	23.0003	Up in A-D-M mutant
GC	83824.6	4.45627	0.628873	7.08613	1.37916e-12	3.33057e-10	21.9519	Up in A-D-M mutant
UGT2B15	2610.7	4.37679	0.692995	6.31577	2.68827e-10	2.66428e-08	20.7753	Up in A-D-M mutant
C2orf54	2980.72	4.30751	0.623096	6.91308	4.74243e-12	8.60286e-10	19.8012	Up in A-D-M mutant
GJB7	34.8768	4.30418	0.620148	6.94057	3.90509e-12	7.55616e-10	19.7555	Up in A-D-M mutant
ASXL3	11505.6	4.2982	0.608143	7.06774	1.57477e-12	3.5949e-10	19.6737	Up in A-D-M mutant
KBTBD10	5317.45	4.28523	0.41763	10.2608	1.0581e-24	7.16577e-21	19.4976	Up in A-D-M mutant
AWAT2	11.346	4.27261	0.748768	5.70619	1.1553e-08	5.80638e-07	19.3279	Up in A-D-M mutant
ANKRD33	141.556	4.24623	0.749955	5.66198	1.49632e-08	7.20398e-07	18.9777	Up in A-D-M mutant
HABP2	3469.7	4.2409	0.638696	6.63994	3.13814e-11	4.5175e-09	18.9077	Up in A-D-M mutant
TTR	640578	4.2221	0.519812	8.12236	4.57214e-16	2.99652e-13	18.6629	Up in A-D-M mutant
BPIFA4P	20.9298	4.21706	0.687611	6.13292	8.62821e-10	7.21397e-08	18.5978	Up in A-D-M mutant
UGT2B11	458.967	4.20609	0.665423	6.32092	2.60007e-10	2.58949e-08	18.4569	Up in A-D-M mutant
ALB	3905.28	4.19849	0.550236	7.63034	2.34136e-14	1.00976e-11	18.3599	Up in A-D-M mutant
YSK4	127.004	4.18013	0.597354	6.99774	2.60115e-12	5.39261e-10	18.1278	Up in A-D-M mutant
FGG	1393.58	4.15629	0.677147	6.13794	8.35984e-10	7.01847e-08	17.8306	Up in A-D-M mutant
UGT2B4	1153.14	4.12234	0.736826	5.59473	2.20965e-08	9.99853e-07	17.416	Up in A-D-M mutant
C8B	367.234	4.11136	0.595918	6.8992	5.22973e-12	9.40288e-10	17.2839	Up in A-D-M mutant
LOC642426	11.4025	4.09423	0.820525	4.98977	6.04498e-07	1.53591e-05	17.08	Up in A-D-M mutant
BAGE5	33.4321	4.06808	0.748263	5.43671	5.42745e-08	2.07273e-06	16.7732	Up in A-D-M mutant
TMEM236	698.516	4.04989	0.47313	8.55978	1.13081e-17	1.09404e-14	16.563	Up in A-D-M mutant
HKDC1	556.837	4.03127	0.647678	6.2242	4.84031e-10	4.4498e-08	16.3506	Up in A-D-M mutant
LOC643037	29.7115	4.02567	0.663761	6.06494	1.32002e-09	1.00823e-07	16.2873	Up in A-D-M mutant
CATSPERG	1665.04	4.02112	0.624996	6.43383	1.24427e-10	1.35914e-08	16.2359	Up in A-D-M mutant
AGT	92646.7	4.01438	0.568559	7.06062	1.65757e-12	3.74188e-10	16.1603	Up in A-D-M mutant
NEUROD2	155.548	3.99633	0.782183	5.10919	3.2354e-07	9.16787e-06	15.9593	Up in A-D-M mutant
C6orf222	267.101	3.92285	0.737071	5.32221	1.02513e-07	3.50634e-06	15.1668	Up in A-D-M mutant
GBA3	607.593	3.89236	0.621013	6.26775	3.66296e-10	3.47759e-08	14.8497	Up in A-D-M mutant
PRODH2	2746.38	3.89067	0.732397	5.31225	1.08283e-07	3.66663e-06	14.8323	Up in A-D-M mutant
DRD1	514.881	3.8633	0.670234	5.76411	8.20918e-09	4.47147e-07	14.5536	Up in A-D-M mutant
EGLN3	8408.73	3.86009	0.621567	6.21026	5.28987e-10	4.7555e-08	14.5212	Up in A-D-M mutant
LOC100507410	51.1473	3.85259	0.555641	6.93359	4.10302e-12	7.79075e-10	14.4459	Up in A-D-M mutant
GPR119	725.09	3.84137	0.676665	5.67691	1.3715e-08	6.68219e-07	14.334	Up in A-D-M mutant
BPIFB4	169.536	3.83496	0.694438	5.52239	3.34422e-08	1.38662e-06	14.2704	Up in A-D-M mutant
MAGEA6	683.727	3.8255	0.818856	4.67176	2.98631e-06	5.68629e-05	14.1772	Up in A-D-M mutant
SEC14L3	28.2489	3.82275	0.691814	5.52569	3.28189e-08	1.36356e-06	14.1502	Up in A-D-M mutant
GPR179	1502.82	3.79386	0.531881	7.1329	9.82727e-13	2.52735e-10	13.8696	Up in A-D-M mutant
APOA1	816.037	3.79294	0.640351	5.92322	3.15699e-09	2.03621e-07	13.8608	Up in A-D-M mutant
MEP1B	9499.87	3.79047	0.732	5.17823	2.23996e-07	6.78231e-06	13.8371	Up in A-D-M mutant
ANXA13	1136.34	3.78772	0.643111	5.88969	3.86927e-09	2.41883e-07	13.8108	Up in A-D-M mutant
COL6A6	516.911	3.78644	0.584313	6.48015	9.16302e-11	1.05112e-08	13.7985	Up in A-D-M mutant
INHBE	582.031	3.72898	0.631475	5.90519	3.52241e-09	2.25756e-07	13.2597	Up in A-D-M mutant
RFPL1	495.103	3.72871	0.538697	6.92172	4.46185e-12	8.31664e-10	13.2573	Up in A-D-M mutant
DIO1	589.611	3.72551	0.653178	5.70367	1.17253e-08	5.83882e-07	13.2279	Up in A-D-M mutant
LRAT	2778.45	3.70076	0.613421	6.03297	1.6097e-09	1.17219e-07	13.0028	Up in A-D-M mutant
ZNF474	161.334	3.67908	0.482318	7.62793	2.38561e-14	1.00976e-11	12.809	Up in A-D-M mutant
CSN1S1	8.12614	3.67572	0.661364	5.55779	2.73214e-08	1.18863e-06	12.7792	Up in A-D-M mutant
WDR38	38.4933	3.66875	0.64224	5.71243	1.11371e-08	5.671e-07	12.7176	Up in A-D-M mutant
LOC286114	8.33528	3.66437	0.654642	5.59751	2.17448e-08	9.88341e-07	12.679	Up in A-D-M mutant
GLYATL3	2134.33	3.66227	0.779934	4.69561	2.65806e-06	5.19768e-05	12.6606	Up in A-D-M mutant
ALDH1A1	94840.6	3.6589	0.51991	7.03756	1.95635e-12	4.22842e-10	12.631	Up in A-D-M mutant
PTPRT	4872.18	3.65505	0.591923	6.17488	6.62151e-10	5.74912e-08	12.5974	Up in A-D-M mutant
RNF186	321.731	3.63733	0.577452	6.29893	2.99704e-10	2.91344e-08	12.4436	Up in A-D-M mutant
PHEX	99.481	3.6256	0.521283	6.95516	3.52173e-12	6.94671e-10	12.3428	Up in A-D-M mutant
C6orf58	1017.61	3.61226	0.668645	5.40236	6.577e-08	2.412e-06	12.2292	Up in A-D-M mutant
AGXT	63.7535	3.57422	0.696214	5.13379	2.83963e-07	8.26092e-06	11.9109	Up in A-D-M mutant
SLC22A10	57.339	3.55247	0.637872	5.56926	2.55823e-08	1.12745e-06	11.7328	Up in A-D-M mutant
CCL26	1155.57	3.55067	0.649783	5.46439	4.64511e-08	1.8473e-06	11.7181	Up in A-D-M mutant
PLA1A	3004.85	3.5414	0.449383	7.88058	3.2586e-15	1.78932e-12	11.6431	Up in A-D-M mutant
ALOX15	104.883	3.52475	0.62548	5.63527	1.74786e-08	8.25844e-07	11.5095	Up in A-D-M mutant
FLJ25758	16.1678	3.50678	0.773999	4.53072	5.87821e-06	9.82943e-05	11.367	Up in A-D-M mutant
JSRP1	2627.6	3.5065	0.569992	6.15184	7.65879e-10	6.51062e-08	11.3648	Up in A-D-M mutant
SERPINA6	14078.9	3.50454	0.607739	5.76651	8.09279e-09	4.43184e-07	11.3493	Up in A-D-M mutant
SLCO1B1	13.3182	3.50078	0.672115	5.2086	1.9027e-07	5.88234e-06	11.3198	Up in A-D-M mutant
ZNF556	23.1515	3.49654	0.608398	5.74713	9.07701e-09	4.84036e-07	11.2866	Up in A-D-M mutant
SERPINA1	378559	3.4936	0.626765	5.57402	2.48934e-08	1.10428e-06	11.2636	Up in A-D-M mutant
SERINC2	8308.38	3.47084	0.555789	6.24488	4.24139e-10	3.97108e-08	11.0873	Up in A-D-M mutant
C4BPA	179.491	3.46907	0.688093	5.04157	4.61726e-07	1.22786e-05	11.0737	Up in A-D-M mutant
PIP	57.2014	3.45316	0.784208	4.40338	1.06579e-05	0.000156644	10.9523	Up in A-D-M mutant
NPC1L1	3520.4	3.44937	0.529674	6.51226	7.40296e-11	8.69398e-09	10.9236	Up in A-D-M mutant
HOXB13	23.7532	3.44898	0.720507	4.78688	1.69391e-06	3.59615e-05	10.9206	Up in A-D-M mutant
AAA1	231.768	3.43349	0.722084	4.75498	1.98469e-06	4.0854e-05	10.804	Up in A-D-M mutant
UGT1A1	47.3943	3.4334	0.807376	4.25254	2.11356e-05	0.000275088	10.8033	Up in A-D-M mutant
APOA2	81.6951	3.43126	0.797656	4.30168	1.69511e-05	0.000230057	10.7873	Up in A-D-M mutant
GLDC	153.485	3.41893	0.551293	6.20164	5.58761e-10	4.95735e-08	10.6955	Up in A-D-M mutant
FLJ42280	99.0631	3.40978	0.66638	5.11686	3.10661e-07	8.85232e-06	10.6278	Up in A-D-M mutant
LOC149086	8.36415	3.40103	0.808785	4.20511	2.60953e-05	0.000324668	10.5636	Up in A-D-M mutant
GCNT3	1707.69	3.40005	0.592967	5.73395	9.81168e-09	5.09831e-07	10.5564	Up in A-D-M mutant
SLC25A47	133.829	3.38478	0.558889	6.05626	1.39325e-09	1.04452e-07	10.4453	Up in A-D-M mutant
ADGB	60.482	3.37467	0.654515	5.15599	2.52292e-07	7.46117e-06	10.3724	Up in A-D-M mutant
P2RY4	105.678	3.36563	0.651847	5.16323	2.42729e-07	7.23097e-06	10.3076	Up in A-D-M mutant
GJA3	337.826	3.36311	0.641731	5.24069	1.59977e-07	5.08646e-06	10.2896	Up in A-D-M mutant
TMIGD1	5.3414	3.36304	0.740138	4.5438	5.52493e-06	9.34638e-05	10.2891	Up in A-D-M mutant
POU4F2	61.5915	3.35432	0.828492	4.0487	5.15023e-05	0.000557768	10.2271	Up in A-D-M mutant
CYP4F11	139.065	3.33307	0.666052	5.00421	5.60914e-07	1.44254e-05	10.0775	Up in A-D-M mutant
NRAP	5.88436	3.33211	0.616594	5.40406	6.51482e-08	2.39786e-06	10.0708	Up in A-D-M mutant
TAT	466.362	3.31052	0.504661	6.5599	5.38449e-11	6.75288e-09	9.92125	Up in A-D-M mutant
CATSPERB	216.544	3.28664	0.575828	5.70768	1.14529e-08	5.78829e-07	9.75837	Up in A-D-M mutant
ARG1	392.527	3.27316	0.595459	5.49687	3.86582e-08	1.5677e-06	9.66764	Up in A-D-M mutant
SOX21	12.2695	3.25806	0.581244	5.60533	2.0786e-08	9.57617e-07	9.56698	Up in A-D-M mutant
CYP3A5	11649.9	3.25795	0.531365	6.1313	8.71664e-10	7.25803e-08	9.56625	Up in A-D-M mutant
IGFBPL1	299.171	3.25275	0.5366	6.06178	1.34624e-09	1.02058e-07	9.53182	Up in A-D-M mutant
PRG4	7369.66	3.2338	0.561707	5.7571	8.55705e-09	4.6115e-07	9.40744	Up in A-D-M mutant
AFM	452.795	3.22255	0.805101	4.00267	6.26319e-05	0.000652226	9.33436	Up in A-D-M mutant
GRPR	123.291	3.21039	0.531225	6.04336	1.50935e-09	1.11161e-07	9.25599	Up in A-D-M mutant
ITIH6	108.48	3.20545	0.687807	4.6604	3.15597e-06	5.94804e-05	9.22439	Up in A-D-M mutant
DUX4L4	4.82503	3.20489	0.746239	4.29472	1.74915e-05	0.000235973	9.22077	Up in A-D-M mutant
ANO3	636.312	3.19908	0.567079	5.64132	1.68747e-08	8.01035e-07	9.1837	Up in A-D-M mutant
MUC13	21980.6	3.19587	0.568783	5.61879	1.92295e-08	8.9607e-07	9.16334	Up in A-D-M mutant
KLRG2	254.8	3.18732	0.70563	4.51699	6.2725e-06	0.000103356	9.1092	Up in A-D-M mutant
KLB	1397.21	3.17804	0.596801	5.32513	1.00881e-07	3.46215e-06	9.05079	Up in A-D-M mutant
LOC284551	25.4427	3.17566	0.766223	4.14456	3.40462e-05	0.000401927	9.03584	Up in A-D-M mutant
PAEP	442.687	3.17532	0.809484	3.92265	8.75794e-05	0.000849738	9.03375	Up in A-D-M mutant
C1orf158	413.346	3.15925	0.571354	5.5294	3.21322e-08	1.34584e-06	8.93364	Up in A-D-M mutant
KRT33A	3.40156	3.14454	0.594176	5.29227	1.20806e-07	4.01706e-06	8.84304	Up in A-D-M mutant
CCL13	224.061	3.13671	0.60131	5.21647	1.82369e-07	5.70906e-06	8.79517	Up in A-D-M mutant
LOC201651	26.2939	3.12455	0.491511	6.35702	2.05708e-10	2.13233e-08	8.72133	Up in A-D-M mutant
CP	18868	3.11252	0.739887	4.20675	2.59071e-05	0.000322917	8.64891	Up in A-D-M mutant
C7orf57	141.028	3.10796	0.517068	6.01073	1.84685e-09	1.31617e-07	8.62162	Up in A-D-M mutant
HYAL4	5.37591	3.09984	0.658674	4.70618	2.52398e-06	4.96722e-05	8.57325	Up in A-D-M mutant
PAPL	242.94	3.09785	0.615537	5.03276	4.8348e-07	1.27199e-05	8.56139	Up in A-D-M mutant
APOH	13115	3.08121	0.677907	4.54518	5.48882e-06	9.30077e-05	8.46325	Up in A-D-M mutant
SEMA3E	2278.77	3.0788	0.657295	4.68405	2.81265e-06	5.41142e-05	8.44911	Up in A-D-M mutant
SLC38A3	196.723	3.07228	0.627983	4.8923	9.96619e-07	2.33007e-05	8.41103	Up in A-D-M mutant
COL6A5	22.4595	3.06682	0.672119	4.56292	5.04472e-06	8.73029e-05	8.37927	Up in A-D-M mutant
HEPACAM2	12810.8	3.05927	0.58222	5.25449	1.48435e-07	4.77931e-06	8.33552	Up in A-D-M mutant
TEKT1	271.857	3.05874	0.732548	4.17548	2.97356e-05	0.000360121	8.33245	Up in A-D-M mutant
AMBN	17.8674	3.05276	0.71285	4.28247	1.84828e-05	0.000246562	8.29798	Up in A-D-M mutant
MYO10	9094.1	3.0416	0.347733	8.74692	2.19256e-18	2.47479e-15	8.23401	Up in A-D-M mutant
LCN15	26.339	3.03076	0.718269	4.21953	2.44809e-05	0.000308482	8.1724	Up in A-D-M mutant
CTAG2	45.3051	3.01804	0.789501	3.82272	0.000131987	0.00119075	8.10068	Up in A-D-M mutant
ISX	111.202	3.01158	0.787126	3.82604	0.000130222	0.0011764	8.06445	Up in A-D-M mutant
KRT15	681.007	2.99647	0.721174	4.15499	3.25302e-05	0.000387407	7.98045	Up in A-D-M mutant
GYPA	17.0611	2.99316	0.597523	5.00928	5.46343e-07	1.41043e-05	7.96217	Up in A-D-M mutant
FRG2	8.35195	2.9874	0.771205	3.87367	0.000107208	0.00100053	7.93041	Up in A-D-M mutant
LOC100288255	8.35195	2.9874	0.771205	3.87367	0.000107208	0.00100053	7.93041	Up in A-D-M mutant
RPRML	213.98	2.96953	0.529267	5.61063	2.01586e-08	9.32943e-07	7.83278	Up in A-D-M mutant
C6	2071.15	2.9608	0.507601	5.83293	5.44635e-09	3.24934e-07	7.78555	Up in A-D-M mutant
F13B	3.60425	2.95764	0.796871	3.71157	0.000205982	0.00170583	7.76852	Up in A-D-M mutant
OSTBETA	38.4362	2.95356	0.553337	5.33772	9.41229e-08	3.28558e-06	7.74658	Up in A-D-M mutant
TM4SF5	3532.36	2.9421	0.725586	4.05479	5.01795e-05	0.000546061	7.68529	Up in A-D-M mutant
C1orf189	6.65286	2.93185	0.682629	4.29494	1.74738e-05	0.00023589	7.63089	Up in A-D-M mutant
VRTN	8.02831	2.91651	0.713722	4.08634	4.38226e-05	0.000492174	7.55019	Up in A-D-M mutant
DNAI2	263.34	2.90857	0.628918	4.62472	3.7511e-06	6.84736e-05	7.50874	Up in A-D-M mutant
WDR49	29.7648	2.90733	0.545172	5.33286	9.66761e-08	3.35182e-06	7.50226	Up in A-D-M mutant
LRTM2	45.6593	2.88638	0.728971	3.95953	7.50977e-05	0.000751976	7.39414	Up in A-D-M mutant
WDR16	366.472	2.8758	0.591536	4.86158	1.16452e-06	2.63177e-05	7.3401	Up in A-D-M mutant
CCDC19	214.4	2.87201	0.517463	5.55018	2.85372e-08	1.23098e-06	7.32085	Up in A-D-M mutant
SERPINA7	29.1281	2.87082	0.779068	3.68494	0.000228755	0.00186202	7.31481	Up in A-D-M mutant
SLC38A4	14166	2.8666	0.578571	4.95462	7.24715e-07	1.78257e-05	7.29344	Up in A-D-M mutant
CYP2B6	4.5541	2.86	0.714658	4.00191	6.28333e-05	0.000653653	7.26013	Up in A-D-M mutant
FAM177B	581.857	2.85368	0.605469	4.71317	2.43888e-06	4.84366e-05	7.22843	Up in A-D-M mutant
VCX3A	29.7968	2.85233	0.522363	5.46044	4.74962e-08	1.87375e-06	7.22167	Up in A-D-M mutant
NKD2	1371.82	2.8479	0.621464	4.58257	4.59296e-06	8.12378e-05	7.19953	Up in A-D-M mutant
FAM83C	5.60431	2.84629	0.588268	4.83842	1.30875e-06	2.90283e-05	7.19148	Up in A-D-M mutant
EMID2	578.389	2.83937	0.509759	5.57003	2.54697e-08	1.12493e-06	7.15707	Up in A-D-M mutant
TM4SF4	34222.4	2.83672	0.621448	4.5647	5.0021e-06	8.67871e-05	7.14396	Up in A-D-M mutant
FAM217A	4.04292	2.8235	0.682276	4.13835	3.49816e-05	0.000409638	7.07875	Up in A-D-M mutant
NEK5	66.8636	2.82245	0.560772	5.03314	4.82506e-07	1.27148e-05	7.07361	Up in A-D-M mutant
PRKG2	533.341	2.81856	0.603293	4.67196	2.98337e-06	5.68603e-05	7.05458	Up in A-D-M mutant
C20orf195	286.338	2.81829	0.454998	6.19407	5.86309e-10	5.1345e-08	7.05324	Up in A-D-M mutant
GPER	2483.36	2.79132	0.585606	4.76655	1.87403e-06	3.90264e-05	6.92263	Up in A-D-M mutant
ALDOB	2955.43	2.78986	0.590071	4.72801	2.2673e-06	4.5384e-05	6.91565	Up in A-D-M mutant
UGT2B17	584.46	2.78949	0.769468	3.62522	0.000288718	0.0022199	6.91385	Up in A-D-M mutant
SLC5A1	1922.26	2.78862	0.612393	4.55365	5.27228e-06	9.0394e-05	6.9097	Up in A-D-M mutant
SOAT2	108.425	2.78589	0.598999	4.65091	3.30475e-06	6.15423e-05	6.89662	Up in A-D-M mutant
CAPSL	678.093	2.78514	0.539279	5.16456	2.41005e-07	7.19017e-06	6.89304	Up in A-D-M mutant
ABCC2	438.092	2.7722	0.508926	5.44716	5.11794e-08	1.9806e-06	6.83151	Up in A-D-M mutant
HMGCS2	5316.84	2.76981	0.687806	4.02702	5.64886e-05	0.00060025	6.82018	Up in A-D-M mutant
ACMSD	1131.03	2.76743	0.642544	4.30698	1.65497e-05	0.000225967	6.80892	Up in A-D-M mutant
LOC100129515	6.12465	2.76554	0.608666	4.54361	5.52981e-06	9.34685e-05	6.80003	Up in A-D-M mutant
LOC283194	6.17658	2.75693	0.601645	4.58233	4.59829e-06	8.12378e-05	6.75959	Up in A-D-M mutant
PITX1	887.624	2.75693	0.751868	3.66678	0.000245623	0.00196547	6.75958	Up in A-D-M mutant
BAIAP2L2	1700.33	2.75405	0.516493	5.33222	9.70199e-08	3.3523e-06	6.74609	Up in A-D-M mutant
VWA3A	403.106	2.74766	0.611497	4.49333	7.0118e-06	0.000112973	6.71627	Up in A-D-M mutant
SERPINA11	95.5785	2.74319	0.674517	4.0669	4.76421e-05	0.000525486	6.69551	Up in A-D-M mutant
POTEG	5.53436	2.73971	0.819595	3.34275	0.000829517	0.00515742	6.67934	Up in A-D-M mutant
ARMC3	376.449	2.73764	0.774423	3.53507	0.000407668	0.0029164	6.66978	Up in A-D-M mutant
RENBP	1630.79	2.73556	0.536918	5.09494	3.48855e-07	9.78962e-06	6.66019	Up in A-D-M mutant
TTC29	124.977	2.71387	0.72376	3.74968	0.000177061	0.00151086	6.56078	Up in A-D-M mutant
C20orf151	4473.76	2.70162	0.746407	3.6195	0.000295169	0.00225874	6.50533	Up in A-D-M mutant
ANKRD26P1	393.442	2.69287	0.727831	3.69986	0.000215722	0.00177012	6.46598	Up in A-D-M mutant
CD82	4301.82	2.68887	0.486039	5.53222	3.16204e-08	1.32954e-06	6.44809	Up in A-D-M mutant
APOB	388.699	2.6885	0.57316	4.69066	2.7232e-06	5.28805e-05	6.44644	Up in A-D-M mutant
ACSM2B	8.50287	2.6885	0.72415	3.71263	0.00020512	0.0017003	6.44641	Up in A-D-M mutant
RNASE10	2.11027	2.68015	0.753307	3.55785	0.000373907	0.00272673	6.40923	Up in A-D-M mutant
SLC6A13	276.934	2.67659	0.481753	5.55593	2.76143e-08	1.19881e-06	6.39341	Up in A-D-M mutant
ALX1	13.217	2.67648	0.655697	4.08189	4.46711e-05	0.000499	6.39296	Up in A-D-M mutant
PLA2G12B	10.795	2.67183	0.568579	4.69913	2.61276e-06	5.11894e-05	6.37236	Up in A-D-M mutant
SULT1E1	49.7583	2.67087	0.661314	4.03873	5.37414e-05	0.000577706	6.36813	Up in A-D-M mutant
AHSG	39.8242	2.67005	0.637407	4.18893	2.80272e-05	0.000344066	6.36453	Up in A-D-M mutant
LOC100124692	296.736	2.66822	0.665096	4.01178	6.02619e-05	0.000632408	6.35645	Up in A-D-M mutant
SCARNA13	61.0472	2.6679	0.604553	4.41301	1.01945e-05	0.000151738	6.35503	Up in A-D-M mutant
GPR142	1315	2.66607	0.638733	4.174	2.993e-05	0.000361958	6.34698	Up in A-D-M mutant
ACOT12	40.6678	2.66433	0.523219	5.09219	3.53957e-07	9.90544e-06	6.33932	Up in A-D-M mutant
IGFBP3	79820.3	2.66373	0.468888	5.68096	1.33944e-08	6.57329e-07	6.3367	Up in A-D-M mutant
MMP13	39.26	2.66078	0.671661	3.96149	7.4484e-05	0.000748784	6.32373	Up in A-D-M mutant
ARR3	19.7067	2.64623	0.733404	3.60815	0.00030839	0.00234227	6.26029	Up in A-D-M mutant
LOC100289211	23.7792	2.64557	0.537737	4.91982	8.66225e-07	2.07537e-05	6.25744	Up in A-D-M mutant
IL4	21.4365	2.64229	0.611712	4.31949	1.56388e-05	0.000216735	6.24321	Up in A-D-M mutant
CACNA1G	560.777	2.62486	0.617788	4.2488	2.14918e-05	0.000278137	6.16823	Up in A-D-M mutant
TSPAN33	3853.43	2.62433	0.336464	7.79972	6.20456e-15	3.07459e-12	6.16596	Up in A-D-M mutant
LOC285548	32.1759	2.62189	0.732318	3.58026	0.000343251	0.00254891	6.15556	Up in A-D-M mutant
KCNA1	859.706	2.61493	0.757676	3.45126	0.000557985	0.00375633	6.12595	Up in A-D-M mutant
C3orf32	1267.51	2.59706	0.563294	4.61049	4.01726e-06	7.25499e-05	6.05053	Up in A-D-M mutant
RBM46	19.3161	2.58312	0.686	3.76547	0.000166233	0.00143809	5.99233	Up in A-D-M mutant
F7	1676.61	2.56884	0.494788	5.1918	2.0827e-07	6.34395e-06	5.93332	Up in A-D-M mutant
MAGEA3	404.944	2.56541	0.859645	2.98426	0.00284261	0.0138093	5.91922	Up in A-D-M mutant
G6PC	124.449	2.56209	0.809419	3.16534	0.00154901	0.00852187	5.90562	Up in A-D-M mutant
PDZK1	2873.56	2.56146	0.519	4.93538	7.99964e-07	1.94645e-05	5.90304	Up in A-D-M mutant
OR2K2	10.2574	2.56087	0.627613	4.08033	4.49712e-05	0.000501746	5.90064	Up in A-D-M mutant
MYO18B	292.142	2.55726	0.483568	5.28832	1.23446e-07	4.09144e-06	5.88589	Up in A-D-M mutant
CD109	2078.39	2.54845	0.426836	5.97056	2.36437e-09	1.63391e-07	5.85005	Up in A-D-M mutant
HILPDA	3665.26	2.54152	0.535503	4.74603	2.07448e-06	4.2487e-05	5.822	Up in A-D-M mutant
EFCAB10	77.283	2.53192	0.420641	6.01918	1.75302e-09	1.26298e-07	5.78339	Up in A-D-M mutant
GHRHR	779.495	2.53173	0.72056	3.51357	0.000442132	0.00311686	5.78267	Up in A-D-M mutant
TMEM190	95.1363	2.53165	0.542689	4.66501	3.08598e-06	5.84217e-05	5.78232	Up in A-D-M mutant
KRTAP1-1	10.2948	2.53017	0.826028	3.06306	0.00219088	0.0112376	5.7764	Up in A-D-M mutant
LOC284260	140.702	2.51349	0.423951	5.92873	3.0529e-09	1.98801e-07	5.70999	Up in A-D-M mutant
KL	5445.96	2.51191	0.526995	4.76647	1.87477e-06	3.90264e-05	5.70373	Up in A-D-M mutant
PTHLH	502.612	2.51033	0.633385	3.96336	7.3902e-05	0.000744406	5.69752	Up in A-D-M mutant
UGT2B7	73.4686	2.50631	0.644318	3.88986	0.000100302	0.000948272	5.68163	Up in A-D-M mutant
CREB3L3	55.233	2.49625	0.729492	3.4219	0.000621856	0.00407894	5.64217	Up in A-D-M mutant
FAM81B	1051.41	2.49529	0.608713	4.09929	4.14417e-05	0.000470374	5.63842	Up in A-D-M mutant
ASS1	9546.46	2.48883	0.431264	5.77102	7.87915e-09	4.36187e-07	5.61324	Up in A-D-M mutant
SERPINA10	4048.93	2.47208	0.578873	4.2705	1.95038e-05	0.000257813	5.54842	Up in A-D-M mutant
KRTAP1-3	1.975	2.4699	0.795094	3.10643	0.00189362	0.00999807	5.54006	Up in A-D-M mutant
KCNA5	4504.28	2.46706	0.531276	4.64365	3.42308e-06	6.32242e-05	5.52915	Up in A-D-M mutant
ANKS4B	1796.89	2.46195	0.664647	3.70415	0.000212099	0.00174674	5.50963	Up in A-D-M mutant
LOC100190940	10.5496	2.46163	0.673042	3.65747	0.00025472	0.00202154	5.50838	Up in A-D-M mutant
SERPINF2	4195.57	2.45995	0.620723	3.96304	7.40014e-05	0.000744669	5.50197	Up in A-D-M mutant
C17orf110	3962.78	2.4578	0.553555	4.44003	8.99453e-06	0.000138527	5.4938	Up in A-D-M mutant
GATA4	291.513	2.45533	0.670793	3.66034	0.00025188	0.0020037	5.48439	Up in A-D-M mutant
BCRP3	846.588	2.45092	0.588858	4.16216	3.15246e-05	0.000377868	5.46766	Up in A-D-M mutant
MUC7	3.60803	2.44905	0.848185	2.8874	0.00388442	0.0175183	5.46056	Up in A-D-M mutant
TMEM132B	1776.96	2.44275	0.520559	4.69255	2.69815e-06	5.25584e-05	5.43678	Up in A-D-M mutant
ROPN1L	124.177	2.44072	0.518676	4.70567	2.53038e-06	4.96722e-05	5.42911	Up in A-D-M mutant
PKLR	54.5544	2.44016	0.591644	4.12436	3.71759e-05	0.000430618	5.427	Up in A-D-M mutant
LOC728228	1.55048	2.43627	0.650868	3.74311	0.000181758	0.0015438	5.4124	Up in A-D-M mutant
MAGEA1	69.521	2.43154	0.704435	3.45175	0.000556961	0.00375316	5.39467	Up in A-D-M mutant
SNAR-B1	1.95517	2.43151	0.833702	2.91653	0.00353951	0.0163519	5.39459	Up in A-D-M mutant
SNAR-B2	1.95517	2.43151	0.833702	2.91653	0.00353951	0.0163519	5.39459	Up in A-D-M mutant
ABCC6P1	36.4264	2.42786	0.629816	3.85486	0.000115794	0.00106838	5.38093	Up in A-D-M mutant
CXorf22	133.987	2.4277	0.570947	4.25207	2.11807e-05	0.000275457	5.38037	Up in A-D-M mutant
SERPINE2	10911.8	2.42429	0.460683	5.26238	1.42205e-07	4.59221e-06	5.36763	Up in A-D-M mutant
SUCNR1	260.216	2.42065	0.645821	3.74817	0.000178127	0.0015174	5.35411	Up in A-D-M mutant
KRTAP3-2	11.7834	2.41586	0.652794	3.7008	0.00021492	0.00176517	5.33638	Up in A-D-M mutant
DSC3	17.8714	2.41243	0.607194	3.97309	7.09465e-05	0.000721071	5.32372	Up in A-D-M mutant
ATP10B	224.017	2.41194	0.621522	3.88069	0.000104159	0.000977681	5.32188	Up in A-D-M mutant
TNFSF11	49.8068	2.40998	0.529234	4.5537	5.271e-06	9.0394e-05	5.31465	Up in A-D-M mutant
C9orf117	687.188	2.40723	0.482184	4.99234	5.96521e-07	1.52539e-05	5.30454	Up in A-D-M mutant
CYP4F12	341.434	2.40716	0.511212	4.70872	2.49273e-06	4.92175e-05	5.30428	Up in A-D-M mutant
C14orf105	3097.35	2.40474	0.653916	3.67744	0.000235588	0.00190083	5.29539	Up in A-D-M mutant
TTLL9	92.4418	2.40361	0.465796	5.16021	2.46673e-07	7.33146e-06	5.29124	Up in A-D-M mutant
OR1F1	1.73518	2.39562	0.858515	2.79042	0.00526393	0.0220237	5.26203	Up in A-D-M mutant
ANKRD26P3	2.71519	2.39456	0.829855	2.88551	0.0039078	0.0175698	5.25815	Up in A-D-M mutant
SEC14L6	33.7805	2.38983	0.553796	4.31536	1.5934e-05	0.00021933	5.24096	Up in A-D-M mutant
DNAH11	83.5079	2.38821	0.659418	3.62169	0.000292688	0.00224482	5.23506	Up in A-D-M mutant
VCX	11.0185	2.38725	0.566504	4.21401	2.50872e-05	0.000313998	5.23161	Up in A-D-M mutant
LHX2	14.081	2.3837	0.668707	3.56464	0.000364361	0.0026784	5.21873	Up in A-D-M mutant
NR1H4	155.416	2.38101	0.597612	3.9842	6.77077e-05	0.000693007	5.209	Up in A-D-M mutant
SCARNA11	1.71029	2.38076	0.715347	3.32812	0.000874344	0.00536354	5.20812	Up in A-D-M mutant
FST	1257.85	2.37483	0.520906	4.55905	5.13857e-06	8.87758e-05	5.18676	Up in A-D-M mutant
FFAR2	1176.79	2.37382	0.482342	4.92145	8.59072e-07	2.06066e-05	5.18311	Up in A-D-M mutant
SPATS1	40.2356	2.36091	0.710886	3.32108	0.000896686	0.00547086	5.13695	Up in A-D-M mutant
MAGEA12	8.4897	2.35932	0.827306	2.85181	0.00434707	0.0190498	5.13129	Up in A-D-M mutant
DPP4	2446.37	2.35338	0.574164	4.0988	4.15295e-05	0.000471108	5.11022	Up in A-D-M mutant
LOC401164	18.9933	2.3522	0.759781	3.09589	0.00196222	0.0102775	5.10602	Up in A-D-M mutant
C15orf48	1591.4	2.35124	0.549937	4.27547	1.90737e-05	0.000253281	5.10262	Up in A-D-M mutant
LOC728084	79.7864	2.34604	0.448973	5.22535	1.73822e-07	5.48376e-06	5.08428	Up in A-D-M mutant
FLJ45974	36.9613	2.34302	0.780942	3.00025	0.00269759	0.0132672	5.07364	Up in A-D-M mutant
GABRR2	44.0115	2.3417	0.353456	6.62515	3.46902e-11	4.82741e-09	5.06898	Up in A-D-M mutant
SCARB1	8908.21	2.33581	0.298951	7.81335	5.56867e-15	2.82847e-12	5.04833	Up in A-D-M mutant
IRX1	466.683	2.33503	0.826449	2.82537	0.00472259	0.0203152	5.0456	Up in A-D-M mutant
CDO1	2264.67	2.33323	0.489548	4.76609	1.87838e-06	3.90615e-05	5.03932	Up in A-D-M mutant
CEACAM1	6333.01	2.3313	0.466581	4.99656	5.83629e-07	1.49906e-05	5.03258	Up in A-D-M mutant
C19orf77	5443.5	2.32449	0.638968	3.63789	0.000274883	0.00214306	5.0089	Up in A-D-M mutant
DLX6	59.1713	2.32016	0.706447	3.28427	0.00102246	0.00609548	4.99389	Up in A-D-M mutant
C8orf75	117.747	2.31958	0.584431	3.96895	7.21901e-05	0.000730786	4.99186	Up in A-D-M mutant
IRX2	8029.17	2.31229	0.625901	3.69433	0.000220465	0.00180394	4.96669	Up in A-D-M mutant
ULBP2	266.899	2.31053	0.471852	4.89672	9.74489e-07	2.28887e-05	4.96065	Up in A-D-M mutant
OR10H2	1.09388	2.31028	0.773421	2.98709	0.0028165	0.0136962	4.95978	Up in A-D-M mutant
PRDM9	4.95655	2.30611	0.759695	3.03558	0.00240076	0.0120793	4.94549	Up in A-D-M mutant
C5	3441.21	2.2979	0.353236	6.50529	7.75425e-11	9.00246e-09	4.91743	Up in A-D-M mutant
LAT2	2873.28	2.288	0.409074	5.59311	2.23033e-08	1.00697e-06	4.88379	Up in A-D-M mutant
PHGR1	1984.94	2.28675	0.64991	3.51856	0.000433898	0.00306907	4.87955	Up in A-D-M mutant
SLC22A3	262.347	2.28367	0.562608	4.05908	4.92666e-05	0.000538935	4.86916	Up in A-D-M mutant
HAPLN1	452.881	2.27926	0.649658	3.5084	0.000450814	0.00316708	4.85429	Up in A-D-M mutant
CCK	179.813	2.27537	0.611664	3.71997	0.000199245	0.0016604	4.84122	Up in A-D-M mutant
ADH6	3029.84	2.26776	0.74077	3.06135	0.00220341	0.0112933	4.81574	Up in A-D-M mutant
CEACAM16	24.7464	2.26086	0.682932	3.31051	0.00093125	0.00566304	4.79276	Up in A-D-M mutant
WIF1	3.32778	2.25814	0.69859	3.23242	0.00122748	0.00706678	4.78373	Up in A-D-M mutant
CEACAM22P	8.46634	2.25496	0.463978	4.86006	1.17353e-06	2.64623e-05	4.77321	Up in A-D-M mutant
C12orf74	18.7945	2.25482	0.563262	4.00315	6.2504e-05	0.000651556	4.77276	Up in A-D-M mutant
APOF	63.2202	2.25277	0.46374	4.85784	1.18676e-06	2.66719e-05	4.76597	Up in A-D-M mutant
SCARNA1	1.37859	2.25004	0.76172	2.95389	0.00313799	0.0149483	4.75695	Up in A-D-M mutant
IL36G	13.4368	2.2494	0.652842	3.44556	0.00056988	0.00381617	4.75487	Up in A-D-M mutant
SGK2	812.601	2.24436	0.385328	5.82453	5.72719e-09	3.38254e-07	4.73826	Up in A-D-M mutant
POTEM	77.8182	2.23828	0.66114	3.38549	0.000710518	0.00456822	4.71835	Up in A-D-M mutant
ARSF	2.14932	2.23454	0.714267	3.12843	0.00175742	0.00942843	4.70612	Up in A-D-M mutant
BNC1	35.7159	2.228	0.591864	3.76438	0.000166965	0.00144245	4.68483	Up in A-D-M mutant
IL22RA1	517.684	2.21609	0.622968	3.55731	0.000374676	0.00273038	4.64632	Up in A-D-M mutant
FAM99A	3.52262	2.21555	0.853886	2.59466	0.00946839	0.0348825	4.64457	Up in A-D-M mutant
AGXT2	2.40198	2.21032	0.646058	3.42125	0.000623349	0.00408667	4.62779	Up in A-D-M mutant
MMP26	24.3567	2.21008	0.702291	3.14696	0.00164978	0.00896516	4.62701	Up in A-D-M mutant
CYP3A7-CYP3AP1	4.46049	2.20889	0.690635	3.19835	0.00138219	0.00779688	4.62319	Up in A-D-M mutant
WDR87	14.2897	2.20875	0.500436	4.41364	1.01645e-05	0.000151513	4.62273	Up in A-D-M mutant
BAAT	163.267	2.20778	0.453339	4.87004	1.11577e-06	2.53286e-05	4.61964	Up in A-D-M mutant
CCDC65	443.392	2.20761	0.48897	4.51482	6.33712e-06	0.000104336	4.61909	Up in A-D-M mutant
SBK2	301.145	2.20245	0.675626	3.25986	0.00111467	0.00654907	4.60259	Up in A-D-M mutant
UGT1A4	2.82421	2.1959	0.867946	2.52999	0.0114065	0.0403598	4.58175	Up in A-D-M mutant
AQP7	399.502	2.19369	0.448289	4.89347	9.90753e-07	2.32438e-05	4.57473	Up in A-D-M mutant
CPXCR1	3.42558	2.18959	0.7691	2.84696	0.00441394	0.0192814	4.56177	Up in A-D-M mutant
F9	5.52055	2.1891	0.776727	2.81836	0.00482697	0.0206506	4.5602	Up in A-D-M mutant
F5	16966.7	2.17934	0.560592	3.88757	0.000101253	0.000955043	4.52946	Up in A-D-M mutant
CYP3A43	11.1847	2.17789	0.506049	4.3037	1.67966e-05	0.000228265	4.5249	Up in A-D-M mutant
TUBA4B	24.2675	2.17604	0.626176	3.47512	0.000510618	0.003493	4.51911	Up in A-D-M mutant
AOX1	1915.02	2.17403	0.445943	4.87513	1.08738e-06	2.48228e-05	4.51281	Up in A-D-M mutant
PNMA6D	22.0717	2.17115	0.578782	3.75125	0.000175955	0.00150395	4.50384	Up in A-D-M mutant
MC3R	4.63291	2.17053	0.868255	2.49988	0.0124237	0.0431989	4.50189	Up in A-D-M mutant
PTPRQ	150.872	2.16385	0.595602	3.63305	0.000280089	0.00217198	4.4811	Up in A-D-M mutant
MOB1B	11464	2.1632	0.315328	6.86017	6.87767e-12	1.19317e-09	4.47908	Up in A-D-M mutant
MAT1A	1185.38	2.16225	0.629577	3.43444	0.000593775	0.00394626	4.47612	Up in A-D-M mutant
HIST1H3H	21.3832	2.16215	0.497915	4.3424	1.40937e-05	0.000198212	4.4758	Up in A-D-M mutant
SPEF1	620.476	2.16208	0.485855	4.45006	8.58467e-06	0.000133549	4.47561	Up in A-D-M mutant
C9orf24	889.593	2.16103	0.592834	3.64525	0.00026713	0.0020971	4.47233	Up in A-D-M mutant
TRIB3	4270.11	2.15771	0.394951	5.46323	4.67543e-08	1.84807e-06	4.46205	Up in A-D-M mutant
KCNA7	5.95609	2.15684	0.615982	3.50147	0.000462705	0.00323273	4.45938	Up in A-D-M mutant
SLC38A8	73.7387	2.15618	0.61607	3.49989	0.000465449	0.00324711	4.45733	Up in A-D-M mutant
ADH4	19.4092	2.15409	0.699953	3.07747	0.00208765	0.0107898	4.45086	Up in A-D-M mutant
PROC	1894.82	2.15033	0.576817	3.72793	0.000193057	0.00162282	4.4393	Up in A-D-M mutant
COL9A3	420.563	2.14932	0.53725	4.00059	6.31847e-05	0.000654852	4.43618	Up in A-D-M mutant
LRTM1	8.60086	2.14877	0.628374	3.41957	0.000627201	0.00410927	4.43449	Up in A-D-M mutant
ZP2	24.4475	2.14786	0.723183	2.97001	0.00297793	0.0143405	4.43169	Up in A-D-M mutant
ATF5	10006.6	2.1452	0.423271	5.06815	4.0171e-07	1.09846e-05	4.42354	Up in A-D-M mutant
EDN3	35648.3	2.14309	0.759436	2.82195	0.00477329	0.0204726	4.41707	Up in A-D-M mutant
PVR	13585.7	2.14103	0.238129	8.99105	2.44882e-19	3.55376e-16	4.41076	Up in A-D-M mutant
LAMP5	1745.6	2.13933	0.505146	4.23508	2.28473e-05	0.000291575	4.40558	Up in A-D-M mutant
SLC5A12	61.6879	2.13808	0.596921	3.58186	0.000341162	0.00253897	4.40177	Up in A-D-M mutant
ABCG2	710.859	2.13599	0.400563	5.33246	9.68914e-08	3.3523e-06	4.39538	Up in A-D-M mutant
PRSS3	946.159	2.13557	0.596303	3.58135	0.000341823	0.00254203	4.39411	Up in A-D-M mutant
VSX2	1.52344	2.13183	0.635968	3.3521	0.000802017	0.00502919	4.38272	Up in A-D-M mutant
SLC2A14	17.9486	2.12676	0.706554	3.01005	0.00261205	0.0129282	4.36737	Up in A-D-M mutant
C20orf85	8.42662	2.12543	0.868748	2.44655	0.0144231	0.048552	4.36334	Up in A-D-M mutant
C5orf4	5122.15	2.12342	0.519183	4.08993	4.31502e-05	0.000486776	4.35727	Up in A-D-M mutant
ERP27	292.326	2.12191	0.478376	4.43565	9.17966e-06	0.000140757	4.35269	Up in A-D-M mutant
ABCC4	2306.85	2.11746	0.442607	4.78406	1.71791e-06	3.63193e-05	4.33928	Up in A-D-M mutant
GFAP	95.6987	2.11637	0.594525	3.55976	0.000371193	0.00271278	4.33601	Up in A-D-M mutant
PNCK	360.999	2.11431	0.658603	3.2103	0.00132597	0.00753768	4.32984	Up in A-D-M mutant
ANGPTL3	557.377	2.11306	0.648632	3.25772	0.00112312	0.00659109	4.32608	Up in A-D-M mutant
LOC339535	20.6093	2.11287	0.778624	2.7136	0.00665571	0.0264942	4.32551	Up in A-D-M mutant
RTP3	1.49285	2.11078	0.777378	2.71525	0.00662256	0.0264032	4.31924	Up in A-D-M mutant
SFTPA2	76.4746	2.10412	0.701986	2.99738	0.00272314	0.0133626	4.29934	Up in A-D-M mutant
CD1C	109.868	2.10334	0.450486	4.66905	3.02601e-06	5.74129e-05	4.29703	Up in A-D-M mutant
LINC00460	3.2044	2.10231	0.724425	2.90205	0.00370733	0.0168997	4.29398	Up in A-D-M mutant
TMPRSS2	388.106	2.0997	0.6351	3.30609	0.000946083	0.00573265	4.28619	Up in A-D-M mutant
A1CF	3551.48	2.09713	0.551133	3.80512	0.000141734	0.00126133	4.27857	Up in A-D-M mutant
PCDHGA11	332.518	2.09543	0.517227	4.05128	5.09374e-05	0.000552829	4.27354	Up in A-D-M mutant
MBOAT4	425.681	2.08722	0.55513	3.75987	0.000170002	0.00146353	4.24928	Up in A-D-M mutant
CCDC150	566.634	2.0846	0.517863	4.02538	5.68828e-05	0.000603808	4.24157	Up in A-D-M mutant
ADH1A	336.673	2.08389	0.77626	2.68453	0.00726323	0.0283728	4.23949	Up in A-D-M mutant
LIPG	1162.07	2.08194	0.529057	3.93519	8.31298e-05	0.000816311	4.23377	Up in A-D-M mutant
DCHS2	623.591	2.0782	0.57285	3.62782	0.000285822	0.00220549	4.22279	Up in A-D-M mutant
TRPM8	8.96304	2.07422	0.637209	3.25516	0.00113329	0.00663546	4.21116	Up in A-D-M mutant
DDO	844.186	2.07371	0.428005	4.84507	1.2657e-06	2.82896e-05	4.20968	Up in A-D-M mutant
KRTAP5-5	121.376	2.07069	0.663626	3.12026	0.0018069	0.00965057	4.20087	Up in A-D-M mutant
C1orf88	1486.36	2.06875	0.467737	4.42289	9.73876e-06	0.000146782	4.19524	Up in A-D-M mutant
LCE5A	6.02052	2.06793	0.619546	3.33782	0.00084438	0.00523027	4.19286	Up in A-D-M mutant
CNFN	197.831	2.06715	0.479835	4.30804	1.64711e-05	0.000225349	4.19057	Up in A-D-M mutant
TMED7-TICAM2	673.495	2.06602	0.516847	3.99737	6.40513e-05	0.000661581	4.18731	Up in A-D-M mutant
C20orf166-AS1	13.3618	2.06489	0.606081	3.40695	0.000656942	0.00428478	4.18401	Up in A-D-M mutant
FKBP11	10558	2.06446	0.43112	4.78859	1.67955e-06	3.58064e-05	4.18276	Up in A-D-M mutant
FFAR3	575.644	2.06431	0.586145	3.52183	0.000428575	0.00304028	4.18233	Up in A-D-M mutant
ACSM3	734.587	2.06295	0.497732	4.1447	3.40261e-05	0.000401923	4.1784	Up in A-D-M mutant
NPBWR1	3.54845	2.06186	0.678787	3.03756	0.002385	0.0120149	4.17524	Up in A-D-M mutant
CCDC164	519.108	2.05793	0.5712	3.60281	0.000314795	0.00237935	4.16387	Up in A-D-M mutant
LOC100506393	1.73048	2.05709	0.614649	3.34678	0.000817564	0.00510462	4.16147	Up in A-D-M mutant
GFRA3	158.319	2.05555	0.582258	3.53031	0.000415074	0.00295897	4.15703	Up in A-D-M mutant
PEMT	5830.97	2.04905	0.33215	6.16905	6.87021e-10	5.93966e-08	4.13833	Up in A-D-M mutant
QPCT	28727.4	2.04753	0.448579	4.56447	5.00746e-06	8.68059e-05	4.13397	Up in A-D-M mutant
GUCA2A	11.3561	2.0455	0.797433	2.5651	0.0103145	0.0373387	4.12815	Up in A-D-M mutant
LOC150197	102.25	2.04541	0.610849	3.34847	0.000812585	0.00508134	4.12791	Up in A-D-M mutant
MOV10L1	64.4239	2.0442	0.431683	4.73542	2.18604e-06	4.4105e-05	4.12445	Up in A-D-M mutant
C12orf50	11.1467	2.04116	0.553535	3.68749	0.000226473	0.00184715	4.11575	Up in A-D-M mutant
FOLH1	719.467	2.04067	0.510091	4.0006	6.31816e-05	0.000654852	4.11436	Up in A-D-M mutant
NBPF7	28.8201	2.04051	0.723657	2.81972	0.00480655	0.0205781	4.11391	Up in A-D-M mutant
MYOM3	239.035	2.03806	0.654417	3.11432	0.00184372	0.00980856	4.10693	Up in A-D-M mutant
FKBP9L	795.791	2.03373	0.673915	3.01778	0.00254632	0.0126759	4.09462	Up in A-D-M mutant
UCA1	6.11622	2.03214	0.662651	3.06669	0.00216446	0.011133	4.09012	Up in A-D-M mutant
TREML3	15.597	2.03204	0.707844	2.87074	0.0040951	0.0182456	4.08982	Up in A-D-M mutant
RASSF10	200.445	2.02936	0.659809	3.07568	0.00210022	0.0108437	4.08225	Up in A-D-M mutant
LDHB	9513.82	2.02904	0.365255	5.55513	2.77407e-08	1.20172e-06	4.08133	Up in A-D-M mutant
CALCR	80.8876	2.02635	0.639178	3.17024	0.00152311	0.00840671	4.07373	Up in A-D-M mutant
SLC25A48	12.1371	2.01955	0.646184	3.12534	0.00177599	0.0095205	4.05456	Up in A-D-M mutant
FAM47E-STBD1	478.523	2.01372	0.72247	2.78727	0.0053155	0.0221892	4.03821	Up in A-D-M mutant
GNAL	693.091	2.01272	0.513823	3.91714	8.96047e-05	0.000865178	4.03542	Up in A-D-M mutant
CERS1	2869.65	2.0119	0.569471	3.53293	0.000410981	0.00293702	4.03313	Up in A-D-M mutant
SLCO1B3	31.6712	2.01093	0.618281	3.25244	0.00114417	0.00668183	4.03041	Up in A-D-M mutant
F10	8428.56	2.00962	0.601989	3.3383	0.000842942	0.00522295	4.02675	Up in A-D-M mutant
C11orf53	19.5588	2.00909	0.678144	2.96263	0.00305019	0.0145955	4.02529	Up in A-D-M mutant
ANGPT2	3518.69	2.00518	0.448868	4.4672	7.92517e-06	0.000125304	4.0144	Up in A-D-M mutant
CPN1	19.4547	2.00459	0.727634	2.75494	0.00587033	0.0239782	4.01273	Up in A-D-M mutant
KNG1	8.23169	2.00409	0.730516	2.74339	0.00608076	0.0246888	4.01136	Up in A-D-M mutant
TFF3	61943.4	2.00341	0.645316	3.10455	0.00190571	0.0100489	4.00947	Up in A-D-M mutant
CR2	16.9928	1.99891	0.628554	3.18017	0.00147187	0.00817942	3.99698	Up in A-D-M mutant
ENPP2	26355.3	1.997	0.428907	4.65601	3.22397e-06	6.037e-05	3.99168	Up in A-D-M mutant
KCNJ16	2479.62	1.99599	0.566032	3.52628	0.000421444	0.00299764	3.98889	Up in A-D-M mutant
SLC7A11	1206.37	1.99541	0.525304	3.79857	0.000145532	0.0012906	3.98728	Up in A-D-M mutant
DSG4	3.68322	1.99268	0.663307	3.00417	0.00266309	0.0131389	3.97977	Up in A-D-M mutant
AFP	121.736	1.99255	0.808828	2.4635	0.0137588	0.0467923	3.97939	Up in A-D-M mutant
CXorf41	5.45307	1.99014	0.671451	2.96393	0.00303734	0.014551	3.97275	Up in A-D-M mutant
AMBP	824.14	1.98755	0.633827	3.13579	0.0017139	0.00923411	3.96563	Up in A-D-M mutant
MME	609.38	1.98664	0.639783	3.10518	0.00190161	0.0100325	3.96314	Up in A-D-M mutant
C9orf71	10.656	1.9862	0.614291	3.23333	0.00122358	0.00705634	3.96193	Up in A-D-M mutant
CCDC135	248.678	1.98264	0.425515	4.65938	3.1716e-06	5.96643e-05	3.95215	Up in A-D-M mutant
OR10H5	1.45798	1.9812	0.793745	2.49602	0.0125595	0.0435669	3.94823	Up in A-D-M mutant
CYP3A4	81.7489	1.98045	0.610588	3.24351	0.00118066	0.00684759	3.94616	Up in A-D-M mutant
TMEM45B	2214.98	1.97673	0.491669	4.02045	5.8088e-05	0.000614674	3.936	Up in A-D-M mutant
LOC728040	9.15563	1.97591	0.791754	2.49561	0.0125739	0.0435945	3.93377	Up in A-D-M mutant
FHAD1	302.71	1.97506	0.462196	4.27321	1.92679e-05	0.000255434	3.93145	Up in A-D-M mutant
SLC16A9	4039.12	1.97456	0.532185	3.71029	0.000207022	0.00171257	3.93008	Up in A-D-M mutant
GDF15	7582.44	1.97438	0.581448	3.39563	0.000684699	0.00443324	3.92961	Up in A-D-M mutant
ABCA13	5.92099	1.9737	0.478633	4.12362	3.72969e-05	0.000431527	3.92774	Up in A-D-M mutant
CYP2C19	11.6433	1.97225	0.699484	2.81957	0.00480879	0.0205815	3.92378	Up in A-D-M mutant
IMPA2	1508.9	1.97133	0.43862	4.49439	6.97682e-06	0.000112857	3.9213	Up in A-D-M mutant
KRTAP5-4	20.3584	1.97038	0.719578	2.73824	0.00617691	0.0250292	3.91871	Up in A-D-M mutant
PLIN3	4073.64	1.96874	0.399633	4.92637	8.37731e-07	2.019e-05	3.91426	Up in A-D-M mutant
FXYD2	19205.9	1.96459	0.50762	3.8702	0.000108746	0.00101163	3.90302	Up in A-D-M mutant
ABCB1	4636.48	1.96323	0.461609	4.253	2.10922e-05	0.000274699	3.89933	Up in A-D-M mutant
NOX4	362.886	1.96225	0.407135	4.81967	1.43795e-06	3.13801e-05	3.89671	Up in A-D-M mutant
CXorf48	9.33813	1.96074	0.509075	3.85157	0.000117364	0.00108114	3.89261	Up in A-D-M mutant
ANKUB1	48.593	1.95926	0.764291	2.5635	0.0103621	0.0374471	3.88864	Up in A-D-M mutant
ELOVL2	890.719	1.95702	0.487718	4.0126	6.00538e-05	0.000631202	3.88258	Up in A-D-M mutant
KRT19	5959.36	1.95697	0.569941	3.43364	0.000595537	0.0039528	3.88246	Up in A-D-M mutant
LAMB3	611.791	1.9531	0.533469	3.66114	0.000251098	0.00199983	3.87206	Up in A-D-M mutant
SLC45A2	135.152	1.95183	0.305553	6.38787	1.68217e-10	1.78003e-08	3.86866	Up in A-D-M mutant
CYP2C9	65.9111	1.95051	0.698946	2.79065	0.0052602	0.022013	3.86512	Up in A-D-M mutant
VNN1	435.501	1.94999	0.619585	3.14725	0.00164816	0.00896296	3.86371	Up in A-D-M mutant
LOC100507203	114.39	1.94896	0.675378	2.88573	0.00390508	0.0175647	3.86095	Up in A-D-M mutant
C8A	162.736	1.94652	0.748311	2.60122	0.00928929	0.0343959	3.85444	Up in A-D-M mutant
C17orf109	2207.97	1.94485	0.461174	4.21716	2.47396e-05	0.000310652	3.84997	Up in A-D-M mutant
KIF12	14664.5	1.94283	0.500647	3.88064	0.000104183	0.000977681	3.84459	Up in A-D-M mutant
GPR128	4.06878	1.93722	0.75388	2.56967	0.0101796	0.0369644	3.82967	Up in A-D-M mutant
C8orf80	18.4022	1.93698	0.57208	3.38586	0.000709544	0.0045663	3.82904	Up in A-D-M mutant
PSAT1	1652.98	1.93605	0.403213	4.80155	1.57439e-06	3.41011e-05	3.82656	Up in A-D-M mutant
GALNTL6	36.9052	1.93449	0.49353	3.9197	8.86603e-05	0.000858994	3.82242	Up in A-D-M mutant
NID1	9816.69	1.93286	0.418144	4.62248	3.79172e-06	6.90289e-05	3.81812	Up in A-D-M mutant
KCTD12	11517.5	1.9305	0.311213	6.20313	5.53495e-10	4.93218e-08	3.81187	Up in A-D-M mutant
WNT7B	316.697	1.92914	0.601192	3.20886	0.00133264	0.00756715	3.80828	Up in A-D-M mutant
APOBEC4	40.2095	1.92243	0.452291	4.25043	2.13361e-05	0.000276635	3.79061	Up in A-D-M mutant
C2orf50	37.8336	1.92197	0.557212	3.44925	0.00056214	0.00377553	3.78939	Up in A-D-M mutant
PLG	15.8911	1.9199	0.711451	2.69856	0.00696396	0.0273616	3.78396	Up in A-D-M mutant
EDA	1150.95	1.91864	0.292327	6.56333	5.26204e-11	6.6403e-09	3.78066	Up in A-D-M mutant
DPEP1	632.351	1.91734	0.589149	3.25443	0.00113622	0.00664877	3.77726	Up in A-D-M mutant
RNASE7	7.3209	1.91376	0.662451	2.88891	0.00386574	0.0174534	3.76791	Up in A-D-M mutant
KCNN2	349.791	1.91074	0.382727	4.99244	5.96204e-07	1.52539e-05	3.76002	Up in A-D-M mutant
HMGB3	5770.71	1.90612	0.389642	4.89199	9.98234e-07	2.33116e-05	3.74801	Up in A-D-M mutant
C5orf49	984.18	1.90522	0.438239	4.34745	1.3773e-05	0.000195136	3.74566	Up in A-D-M mutant
IBSP	21.1976	1.90486	0.776707	2.45248	0.0141874	0.0479528	3.74473	Up in A-D-M mutant
FOXA3	1798.02	1.90447	0.57639	3.30413	0.000952724	0.00576257	3.7437	Up in A-D-M mutant
HIST1H2AI	10.9344	1.90421	0.601475	3.1659	0.00154604	0.00851243	3.74303	Up in A-D-M mutant
APLN	4296.12	1.90211	0.623521	3.05059	0.00228391	0.0116122	3.73759	Up in A-D-M mutant
C4BPB	21.9016	1.90183	0.492952	3.85804	0.000114299	0.001057	3.73686	Up in A-D-M mutant
CCDC168	16.2514	1.9008	0.405243	4.69052	2.7251e-06	5.28805e-05	3.7342	Up in A-D-M mutant
CDH12	153.545	1.89922	0.569404	3.33545	0.000851615	0.00526385	3.73011	Up in A-D-M mutant
GAST	1442.45	1.89051	0.764723	2.47214	0.0134305	0.045891	3.70765	Up in A-D-M mutant
POTEH	7.66163	1.88828	0.647932	2.91431	0.00356477	0.0164342	3.70192	Up in A-D-M mutant
LINC00347	0.832693	1.88791	0.692692	2.72546	0.00642114	0.0257925	3.70098	Up in A-D-M mutant
C1orf65	11.5341	1.8872	0.735195	2.56694	0.01026	0.0371771	3.69917	Up in A-D-M mutant
HGD	2276.84	1.88589	0.540696	3.48789	0.000486853	0.00337706	3.6958	Up in A-D-M mutant
FLJ36000	11.4644	1.88491	0.68847	2.73783	0.00618469	0.0250457	3.6933	Up in A-D-M mutant
PXDNL	58.6314	1.88451	0.338901	5.56065	2.68764e-08	1.17178e-06	3.69227	Up in A-D-M mutant
DCAF4L2	12.1505	1.88426	0.551443	3.41696	0.000633251	0.00414223	3.69163	Up in A-D-M mutant
KCNN1	512.079	1.88416	0.719068	2.62028	0.00878579	0.0329763	3.69137	Up in A-D-M mutant
PROKR1	1.59699	1.8814	0.730399	2.57585	0.00999949	0.0364608	3.68432	Up in A-D-M mutant
LINC00494	542.554	1.87988	0.531729	3.53541	0.000407144	0.00291368	3.68044	Up in A-D-M mutant
IL13RA2	3986.67	1.87776	0.624488	3.00688	0.00263945	0.0130445	3.67504	Up in A-D-M mutant
SSTR2	6873.67	1.87713	0.505344	3.71456	0.000203557	0.00169079	3.67344	Up in A-D-M mutant
PLEKHG6	1148.05	1.87544	0.359634	5.21484	1.83972e-07	5.73277e-06	3.66912	Up in A-D-M mutant
FXYD3	16179.8	1.87456	0.616725	3.03953	0.00236947	0.0119515	3.66689	Up in A-D-M mutant
BCMO1	309.81	1.87226	0.479739	3.90267	9.51359e-05	0.00090788	3.66107	Up in A-D-M mutant
LPPR1	773.697	1.8679	0.509513	3.66605	0.000246325	0.00196749	3.65001	Up in A-D-M mutant
RTN4RL2	398.705	1.86649	0.464449	4.01871	5.85178e-05	0.000617934	3.64644	Up in A-D-M mutant
LOC100506229	28.7666	1.86634	0.676915	2.75712	0.0058313	0.0238475	3.64606	Up in A-D-M mutant
ADRB1	153.113	1.8655	0.468546	3.98146	6.84921e-05	0.000700329	3.64394	Up in A-D-M mutant
NMU	33.4373	1.86418	0.688924	2.70594	0.0068112	0.0269385	3.64062	Up in A-D-M mutant
PDZD3	173.598	1.86367	0.680008	2.74066	0.0061316	0.0248654	3.63933	Up in A-D-M mutant
HIST1H2AJ	1.6456	1.86219	0.697981	2.66796	0.00763127	0.0295188	3.63559	Up in A-D-M mutant
TSPO2	9.50191	1.86199	0.431618	4.31398	1.60341e-05	0.000220111	3.63509	Up in A-D-M mutant
KRT42P	14.6878	1.86111	0.512997	3.62792	0.000285718	0.00220549	3.63287	Up in A-D-M mutant
C20orf202	73.0764	1.85811	0.349832	5.31145	1.08759e-07	3.67664e-06	3.62533	Up in A-D-M mutant
PRR15	354.099	1.85149	0.422002	4.38738	1.14722e-05	0.000166605	3.60872	Up in A-D-M mutant
C12orf69	297.676	1.84854	0.399618	4.62576	3.73232e-06	6.8192e-05	3.60135	Up in A-D-M mutant
ABHD15	8219.63	1.84491	0.252668	7.30171	2.84142e-13	8.74683e-11	3.5923	Up in A-D-M mutant
COL9A1	293.25	1.84316	0.505059	3.6494	0.000262857	0.00207516	3.58796	Up in A-D-M mutant
CCDC42B	116.718	1.84277	0.525169	3.50891	0.000449948	0.00316209	3.58698	Up in A-D-M mutant
C10orf10	54468.9	1.84213	0.466263	3.95084	7.78767e-05	0.000774459	3.5854	Up in A-D-M mutant
C6orf141	156.305	1.84137	0.545173	3.37758	0.000731258	0.00467201	3.58349	Up in A-D-M mutant
WDR65	196.083	1.84088	0.510647	3.605	0.000312154	0.00236555	3.58229	Up in A-D-M mutant
NTF4	6.17579	1.83675	0.618551	2.96944	0.00298344	0.0143636	3.57204	Up in A-D-M mutant
TAS2R1	2.76307	1.83061	0.714938	2.56052	0.0104516	0.0376811	3.55688	Up in A-D-M mutant
MLC1	18.1971	1.83033	0.470641	3.88901	0.000100652	0.000950698	3.55619	Up in A-D-M mutant
KCNH6	10649.1	1.82794	0.485662	3.76381	0.000167341	0.0014443	3.5503	Up in A-D-M mutant
RASSF6	2219.5	1.82326	0.419184	4.34955	1.3642e-05	0.000193686	3.5388	Up in A-D-M mutant
NUPR1	3192.13	1.82232	0.531321	3.42979	0.000604052	0.00399333	3.53649	Up in A-D-M mutant
PLEKHG7	108.901	1.82226	0.538239	3.3856	0.000710237	0.00456822	3.53635	Up in A-D-M mutant
NLRP11	45.4367	1.82151	0.59995	3.0361	0.00239662	0.012063	3.5345	Up in A-D-M mutant
AADAC	14.2386	1.82062	0.698632	2.60598	0.00916122	0.0340688	3.53233	Up in A-D-M mutant
REG4	239.96	1.81646	0.669141	2.71461	0.0066354	0.0264388	3.52215	Up in A-D-M mutant
CDHR2	671.528	1.81628	0.582633	3.11737	0.00182475	0.00972799	3.52172	Up in A-D-M mutant
EPS8L3	251.809	1.81591	0.664109	2.73436	0.00625019	0.0252255	3.52082	Up in A-D-M mutant
OVGP1	869.335	1.81576	0.321492	5.64794	1.62384e-08	7.72637e-07	3.52046	Up in A-D-M mutant
HIST1H2BM	1.08702	1.81422	0.745646	2.43309	0.0149707	0.0498869	3.5167	Up in A-D-M mutant
ZFP57	70.006	1.80885	0.598822	3.02068	0.00252211	0.012587	3.50363	Up in A-D-M mutant
DDIT4L	122.023	1.79075	0.563423	3.17833	0.00148124	0.00822474	3.45994	Up in A-D-M mutant
OMP	4.38629	1.78862	0.659843	2.71068	0.00671456	0.0266445	3.45485	Up in A-D-M mutant
SLCO4C1	145.111	1.78563	0.479305	3.72546	0.000194959	0.00163283	3.44769	Up in A-D-M mutant
MAK	127.318	1.78537	0.417334	4.27804	1.88546e-05	0.000250864	3.44707	Up in A-D-M mutant
FGFR3	2401.32	1.78426	0.635146	2.8092	0.0049664	0.0210916	3.44441	Up in A-D-M mutant
ULBP1	75.3417	1.78393	0.589254	3.02745	0.00246628	0.01236	3.44364	Up in A-D-M mutant
C5orf38	1048.91	1.78378	0.629453	2.83386	0.00459898	0.0199198	3.44327	Up in A-D-M mutant
GPR133	941.8	1.78028	0.422039	4.21828	2.46177e-05	0.000309696	3.43493	Up in A-D-M mutant
BHLHE22	178.703	1.77981	0.511359	3.48055	0.000500381	0.00344152	3.43381	Up in A-D-M mutant
MMP10	220.699	1.77438	0.692168	2.56351	0.0103619	0.0374471	3.42091	Up in A-D-M mutant
EMILIN3	89.8581	1.77315	0.441969	4.01194	6.02224e-05	0.000632319	3.418	Up in A-D-M mutant
GRAMD2	287.975	1.77228	0.452647	3.91536	9.02702e-05	0.000867969	3.41592	Up in A-D-M mutant
FBXO47	1.76853	1.77123	0.628544	2.81799	0.00483251	0.0206656	3.41345	Up in A-D-M mutant
KIAA1751	18.0123	1.77077	0.553828	3.19733	0.00138705	0.00781497	3.41236	Up in A-D-M mutant
GSDMC	29.8818	1.76183	0.519311	3.39263	0.00069226	0.00447064	3.39127	Up in A-D-M mutant
TUBB1	732.488	1.75831	0.34891	5.03944	4.66892e-07	1.23675e-05	3.38302	Up in A-D-M mutant
CDH16	162.708	1.75805	0.72141	2.43696	0.0148113	0.0495505	3.3824	Up in A-D-M mutant
GLS	15416.9	1.75768	0.249637	7.04094	1.90948e-12	4.21684e-10	3.38153	Up in A-D-M mutant
NT5E	1164.19	1.75708	0.423805	4.14598	3.38367e-05	0.000400151	3.38014	Up in A-D-M mutant
CRYBA2	11144.2	1.7546	0.549587	3.19257	0.00141012	0.00792094	3.37432	Up in A-D-M mutant
ITIH2	80.7209	1.74693	0.469262	3.72273	0.000197083	0.00164576	3.35645	Up in A-D-M mutant
RDH12	1965.02	1.74401	0.686636	2.53994	0.0110872	0.0394431	3.34965	Up in A-D-M mutant
AACSP1	20.6157	1.74376	0.56296	3.09749	0.0019517	0.0102356	3.34907	Up in A-D-M mutant
FAM183A	93.9284	1.74345	0.638276	2.7315	0.00630461	0.0254199	3.34836	Up in A-D-M mutant
G6PC2	3479.63	1.73868	0.678067	2.56417	0.0103423	0.0374019	3.33729	Up in A-D-M mutant
MIA2	982.776	1.73672	0.638028	2.72202	0.00648851	0.0260126	3.33277	Up in A-D-M mutant
DDN	476.167	1.73625	0.476827	3.64126	0.000271302	0.00212001	3.33169	Up in A-D-M mutant
SNCAIP	523.657	1.73304	0.572927	3.02489	0.00248726	0.0124559	3.32427	Up in A-D-M mutant
BTBD11	1993.4	1.73104	0.523423	3.30715	0.000942516	0.00571615	3.31966	Up in A-D-M mutant
CA2	1123.45	1.72716	0.365916	4.7201	2.35731e-06	4.70004e-05	3.31075	Up in A-D-M mutant
PDZK1IP1	192.335	1.72711	0.622517	2.7744	0.00553042	0.0228787	3.31064	Up in A-D-M mutant
CD1E	53.6166	1.72559	0.598107	2.88508	0.0039131	0.0175869	3.30715	Up in A-D-M mutant
SHOX2	149.804	1.71593	0.595513	2.88143	0.0039588	0.0177473	3.28508	Up in A-D-M mutant
CPLX1	3727.42	1.7152	0.296554	5.78378	7.30417e-09	4.12219e-07	3.28343	Up in A-D-M mutant
LOC644649	0.715243	1.71233	0.636623	2.6897	0.0071516	0.0280067	3.27689	Up in A-D-M mutant
NPC2	15070.8	1.71141	0.277944	6.15739	7.39547e-10	6.33982e-08	3.2748	Up in A-D-M mutant
FGFR4	2342.91	1.7091	0.557055	3.0681	0.00215423	0.0110888	3.26957	Up in A-D-M mutant
RAB3IL1	1128.01	1.70663	0.382172	4.4656	7.98434e-06	0.000125848	3.26398	Up in A-D-M mutant
BHMT	53.3593	1.7057	0.548549	3.10948	0.00187414	0.00992362	3.26188	Up in A-D-M mutant
AURKA	580.709	1.70331	0.348415	4.88873	1.01489e-06	2.35652e-05	3.25647	Up in A-D-M mutant
KIF19	529.842	1.70198	0.614318	2.77052	0.00559674	0.0230881	3.25347	Up in A-D-M mutant
FEZF2	22.124	1.69827	0.621315	2.73335	0.00626934	0.0252927	3.24512	Up in A-D-M mutant
WTH3DI	147.932	1.69719	0.456872	3.71481	0.000203353	0.00169011	3.2427	Up in A-D-M mutant
DLX4	12.8883	1.69672	0.586674	2.89209	0.00382686	0.0173243	3.24162	Up in A-D-M mutant
EFHC2	433.972	1.69643	0.612519	2.76959	0.00561264	0.0231443	3.24097	Up in A-D-M mutant
ATP2B2	4306.38	1.69636	0.600542	2.82472	0.00473226	0.0203482	3.24083	Up in A-D-M mutant
AGMAT	245.949	1.69605	0.493779	3.43483	0.000592928	0.00394192	3.24012	Up in A-D-M mutant
MMP1	149.259	1.69378	0.635272	2.66622	0.00767087	0.0296316	3.23503	Up in A-D-M mutant
BLNK	186.636	1.68804	0.458421	3.6823	0.000231143	0.00187449	3.22219	Up in A-D-M mutant
GRM5	32.7886	1.68641	0.623525	2.70463	0.00683795	0.0270235	3.21854	Up in A-D-M mutant
SLC7A14	4029.18	1.68603	0.421083	4.00404	6.22692e-05	0.000649781	3.21771	Up in A-D-M mutant
LMX1A	22.6342	1.68389	0.645744	2.60768	0.00911584	0.0339704	3.21294	Up in A-D-M mutant
ASGR1	407.398	1.683	0.439501	3.82935	0.000128484	0.00116432	3.21095	Up in A-D-M mutant
LRRIQ1	376.912	1.68034	0.527432	3.18589	0.00144312	0.00805933	3.20503	Up in A-D-M mutant
STEAP1	469.174	1.67964	0.471805	3.56003	0.000370819	0.002712	3.20347	Up in A-D-M mutant
LRRC43	145.259	1.67946	0.501721	3.3474	0.000815728	0.00509472	3.20309	Up in A-D-M mutant
OPRD1	118.521	1.67174	0.673019	2.48395	0.0129934	0.0447206	3.186	Up in A-D-M mutant
RNASE4	9915.74	1.66943	0.603728	2.7652	0.00568886	0.0233685	3.18088	Up in A-D-M mutant
CYSLTR2	247.743	1.66862	0.46317	3.60262	0.00031503	0.00238024	3.17911	Up in A-D-M mutant
GDF1	675.969	1.6686	0.568064	2.93735	0.00331027	0.015561	3.17907	Up in A-D-M mutant
GLYATL1	133.105	1.66722	0.615316	2.70953	0.00673777	0.0267157	3.17602	Up in A-D-M mutant
ST6GALNAC5	1450.93	1.66569	0.521224	3.19573	0.0013948	0.00785207	3.17265	Up in A-D-M mutant
MASP1	384	1.66282	0.574051	2.89664	0.00377178	0.0171169	3.16635	Up in A-D-M mutant
LRRC23	2697.41	1.66022	0.346389	4.79293	1.64365e-06	3.53117e-05	3.16064	Up in A-D-M mutant
SPP1	6230.73	1.65824	0.59398	2.79174	0.00524257	0.021957	3.1563	Up in A-D-M mutant
CXCL13	131.453	1.65763	0.660042	2.51141	0.0120251	0.0421157	3.15499	Up in A-D-M mutant
CXCL17	19.336	1.65681	0.422494	3.9215	8.80001e-05	0.000853412	3.15318	Up in A-D-M mutant
MARK2P9	13.9407	1.65627	0.447786	3.6988	0.000216618	0.00177675	3.15201	Up in A-D-M mutant
TMEM176B	22241.5	1.65453	0.40909	4.0444	5.24562e-05	0.00056689	3.1482	Up in A-D-M mutant
ZBBX	244.913	1.6535	0.531256	3.11244	0.00185551	0.00985319	3.14596	Up in A-D-M mutant
PLEKHG3	5720.05	1.65225	0.251507	6.56941	5.05142e-11	6.50991e-09	3.14324	Up in A-D-M mutant
SLC26A4	500.215	1.65187	0.658503	2.50852	0.0121239	0.0423805	3.1424	Up in A-D-M mutant
REC8	10407.2	1.65159	0.417551	3.95543	7.63983e-05	0.000762369	3.1418	Up in A-D-M mutant
COLEC10	78.4566	1.64812	0.532926	3.09258	0.00198422	0.0103634	3.13425	Up in A-D-M mutant
PDE4C	792.065	1.64747	0.545313	3.02114	0.00251823	0.0125769	3.13283	Up in A-D-M mutant
CDKL1	92.7719	1.64693	0.254179	6.4794	9.20897e-11	1.05112e-08	3.13166	Up in A-D-M mutant
GPR137B	1356.46	1.64629	0.365782	4.50075	6.77149e-06	0.000110238	3.13028	Up in A-D-M mutant
CYP8B1	40.5521	1.64576	0.491598	3.34777	0.000814639	0.00509106	3.12912	Up in A-D-M mutant
FAM153A	110.075	1.64568	0.63639	2.58596	0.00971073	0.0356189	3.12896	Up in A-D-M mutant
VTN	26771.9	1.64501	0.530571	3.10045	0.00193229	0.0101548	3.12749	Up in A-D-M mutant
RHAG	3.81542	1.64461	0.560636	2.93348	0.00335185	0.0157092	3.12664	Up in A-D-M mutant
ERVMER34-1	19.436	1.64391	0.435302	3.77648	0.000159059	0.00138755	3.12511	Up in A-D-M mutant
GPR6	126.838	1.6432	0.520375	3.15772	0.00159008	0.00869368	3.12357	Up in A-D-M mutant
CTAGE1	8.09632	1.64084	0.336605	4.87468	1.08982e-06	2.48507e-05	3.11848	Up in A-D-M mutant
CCBP2	197.39	1.63747	0.435559	3.75947	0.000170271	0.00146522	3.1112	Up in A-D-M mutant
FLJ43826	7.64726	1.63726	0.593472	2.75878	0.00580176	0.0237528	3.11074	Up in A-D-M mutant
UBD	573.428	1.63725	0.648474	2.52477	0.0115775	0.0408182	3.11072	Up in A-D-M mutant
TMEM132C	431.194	1.63714	0.615224	2.66105	0.00778979	0.0299858	3.11049	Up in A-D-M mutant
CXorf59	27.1874	1.63504	0.569007	2.8735	0.00405955	0.018127	3.10596	Up in A-D-M mutant
NDRG1	54084.9	1.63488	0.412932	3.95919	7.52048e-05	0.000752678	3.10561	Up in A-D-M mutant
MGC12916	47.9848	1.633	0.423418	3.8567	0.000114927	0.00106184	3.10156	Up in A-D-M mutant
ABCC6	473.219	1.6305	0.575625	2.83258	0.00461746	0.01999	3.09621	Up in A-D-M mutant
BTC	212.759	1.62836	0.354628	4.59173	4.39587e-06	7.85495e-05	3.0916	Up in A-D-M mutant
GPC6	3004.99	1.62769	0.387316	4.20249	2.63991e-05	0.000327843	3.09018	Up in A-D-M mutant
SNTB1	1159	1.62759	0.371276	4.38378	1.16637e-05	0.000168904	3.08997	Up in A-D-M mutant
HCG22	3.90196	1.62586	0.623606	2.60719	0.0091288	0.0339826	3.08626	Up in A-D-M mutant
UPK1A	23.833	1.62521	0.599291	2.71188	0.00669021	0.0265894	3.08487	Up in A-D-M mutant
CDC20B	5.81015	1.6233	0.65802	2.46695	0.013627	0.0464608	3.08079	Up in A-D-M mutant
BTLA	32.3338	1.62071	0.364061	4.45175	8.51747e-06	0.000133013	3.07526	Up in A-D-M mutant
C20orf26	757.266	1.62058	0.395692	4.09557	4.21124e-05	0.000476125	3.075	Up in A-D-M mutant
MAMLD1	4376.93	1.61919	0.380546	4.25491	2.09129e-05	0.000272889	3.07202	Up in A-D-M mutant
LRRC39	412.177	1.61853	0.483732	3.34593	0.000820076	0.00511246	3.07063	Up in A-D-M mutant
FAM167A	10538.9	1.61831	0.420867	3.84517	0.000120466	0.00110402	3.07015	Up in A-D-M mutant
CXorf30	174.766	1.61717	0.640435	2.52511	0.0115661	0.0407968	3.06773	Up in A-D-M mutant
POSTN	13878.4	1.61706	0.514237	3.14457	0.00166328	0.00903071	3.06749	Up in A-D-M mutant
CREG2	136.986	1.61654	0.551611	2.93058	0.00338333	0.0158239	3.06638	Up in A-D-M mutant
GPX3	102695	1.61431	0.442525	3.64796	0.000264327	0.00208072	3.06166	Up in A-D-M mutant
MORN5	110.502	1.61314	0.576352	2.79888	0.00512798	0.021566	3.05917	Up in A-D-M mutant
LPO	29.359	1.60887	0.617765	2.60433	0.0092053	0.0341472	3.05012	Up in A-D-M mutant
C20orf118	393.024	1.60639	0.37918	4.23649	2.27042e-05	0.000290114	3.04489	Up in A-D-M mutant
TMEM98	2184.54	1.60597	0.36548	4.39414	1.11214e-05	0.000162209	3.04401	Up in A-D-M mutant
AKR1C3	1729.07	1.60495	0.486139	3.30141	0.000961985	0.00580649	3.04184	Up in A-D-M mutant
PMCH	9.6311	1.59958	0.619107	2.58369	0.00977485	0.0358024	3.03056	Up in A-D-M mutant
HCAR1	13.0192	1.59945	0.592623	2.69893	0.00695629	0.0273473	3.03028	Up in A-D-M mutant
LOC347411	2.5832	1.59859	0.567522	2.81678	0.00485071	0.0207172	3.02847	Up in A-D-M mutant
LOC388813	2.94703	1.59741	0.550894	2.89967	0.00373554	0.0169978	3.026	Up in A-D-M mutant
HNF4A	2312.4	1.59686	0.613433	2.60316	0.00923701	0.0342523	3.02485	Up in A-D-M mutant
SKA1	216.557	1.5925	0.472512	3.37029	0.000750899	0.00476602	3.01572	Up in A-D-M mutant
CLCN5	4230.13	1.59181	0.304677	5.22457	1.74565e-07	5.49865e-06	3.01427	Up in A-D-M mutant
SLC34A3	148.582	1.5912	0.562885	2.82686	0.00470074	0.0202427	3.01299	Up in A-D-M mutant
CCDC114	614.451	1.59072	0.604607	2.63101	0.00851321	0.0321732	3.01201	Up in A-D-M mutant
SLC6A8	16086.2	1.58877	0.536407	2.96188	0.00305765	0.0146205	3.00794	Up in A-D-M mutant
HIST1H2BH	6.51799	1.58812	0.55725	2.84992	0.00437309	0.0191359	3.00656	Up in A-D-M mutant
C6orf25	10.4867	-1.58676	0.395193	-4.01515	5.94074e-05	0.00062518	3.00374	Up in A-D-M WT
ST3GAL6	853.669	-1.58779	0.473784	-3.3513	0.000804345	0.00503897	3.00588	Up in A-D-M WT
DPEP3	5.75537	-1.58951	0.517854	-3.06941	0.0021448	0.0110517	3.00947	Up in A-D-M WT
DRP2	79.8691	-1.59066	0.571764	-2.78202	0.00540213	0.0224657	3.01187	Up in A-D-M WT
CCDC165	2166.37	-1.59079	0.436019	-3.64845	0.000263831	0.00207842	3.01215	Up in A-D-M WT
KRBOX1	95.2412	-1.59163	0.50212	-3.16982	0.00152534	0.00841453	3.0139	Up in A-D-M WT
ARC	431.171	-1.59339	0.540723	-2.94677	0.00321107	0.0151967	3.01757	Up in A-D-M WT
CAMK4	77.6816	-1.59443	0.493252	-3.23248	0.00122721	0.00706678	3.01975	Up in A-D-M WT
KCNJ5	153.328	-1.59498	0.58107	-2.7449	0.00605292	0.0245905	3.0209	Up in A-D-M WT
SHISA9	41.4832	-1.59623	0.552115	-2.89111	0.00383881	0.0173549	3.02351	Up in A-D-M WT
C16orf86	267.294	-1.59812	0.243262	-6.56955	5.04672e-11	6.50991e-09	3.02748	Up in A-D-M WT
FLJ12334	19.5426	-1.59848	0.562258	-2.84296	0.0044696	0.019467	3.02824	Up in A-D-M WT
FPR1	333.84	-1.59933	0.53886	-2.96799	0.00299753	0.0144212	3.03003	Up in A-D-M WT
RASGEF1A	466.793	-1.59983	0.549107	-2.91351	0.00357391	0.0164566	3.03107	Up in A-D-M WT
MTMR9LP	1266.1	-1.60196	0.31422	-5.0982	3.42903e-07	9.66263e-06	3.03555	Up in A-D-M WT
TUBB3	2998.86	-1.60236	0.442038	-3.62494	0.000289033	0.00222099	3.0364	Up in A-D-M WT
PPP1R1C	56.4413	-1.60428	0.601076	-2.66901	0.00760744	0.0294457	3.04044	Up in A-D-M WT
SNHG9	459.37	-1.60449	0.293879	-5.45969	4.76969e-08	1.87802e-06	3.04088	Up in A-D-M WT
ERC2	286.886	-1.60552	0.356337	-4.50563	6.61774e-06	0.000107994	3.04305	Up in A-D-M WT
GUCA1A	1.48389	-1.60624	0.638337	-2.51629	0.0118598	0.0416588	3.04457	Up in A-D-M WT
LOC100240735	12.5612	-1.60801	0.572425	-2.80912	0.00496772	0.0210928	3.04831	Up in A-D-M WT
CA1	2.60033	-1.6087	0.590998	-2.722	0.00648874	0.0260126	3.04977	Up in A-D-M WT
SLC4A3	2845.98	-1.61015	0.376976	-4.27122	1.94403e-05	0.000257309	3.05283	Up in A-D-M WT
TFAP2E	107.064	-1.61024	0.360626	-4.46513	8.00207e-06	0.00012603	3.05303	Up in A-D-M WT
CYP26B1	252.131	-1.61077	0.442166	-3.6429	0.000269579	0.00211112	3.05414	Up in A-D-M WT
ADHFE1	452.553	-1.61143	0.429459	-3.75223	0.000175272	0.00149937	3.05554	Up in A-D-M WT
POLE4	604.635	-1.61258	0.357631	-4.50906	6.51146e-06	0.000106688	3.05799	Up in A-D-M WT
NR5A1	3.04843	-1.61446	0.634288	-2.54532	0.0109178	0.0389631	3.06198	Up in A-D-M WT
LAT	532.085	-1.61476	0.31888	-5.06385	4.1087e-07	1.11841e-05	3.0626	Up in A-D-M WT
NGF	140.763	-1.61571	0.464652	-3.47726	0.000506574	0.00347454	3.06463	Up in A-D-M WT
TUBB2B	777.024	-1.61663	0.428059	-3.77666	0.000158946	0.00138716	3.06658	Up in A-D-M WT
YJEFN3	241.241	-1.61768	0.435751	-3.7124	0.000205304	0.00170113	3.06882	Up in A-D-M WT
RIPK3	192.567	-1.61789	0.370009	-4.37257	1.22794e-05	0.00017656	3.06926	Up in A-D-M WT
MYRIP	396.283	-1.61795	0.376466	-4.29773	1.72556e-05	0.000233566	3.06938	Up in A-D-M WT
LOC255512	251.266	-1.61875	0.283676	-5.70631	1.15451e-08	5.80638e-07	3.07108	Up in A-D-M WT
SCN11A	58.4753	-1.61887	0.478764	-3.38136	0.000721281	0.00462372	3.07135	Up in A-D-M WT
TET1	104.323	-1.61912	0.271771	-5.95766	2.55877e-09	1.72713e-07	3.07188	Up in A-D-M WT
FGD3	315.704	-1.62018	0.441621	-3.66871	0.000243776	0.00195377	3.07414	Up in A-D-M WT
DPT	960.375	-1.62021	0.613008	-2.64304	0.00821644	0.0312551	3.07419	Up in A-D-M WT
IL10	34.8778	-1.62123	0.529715	-3.06057	0.00220916	0.0113085	3.07637	Up in A-D-M WT
RPL23AP32	4.87599	-1.62134	0.567467	-2.85716	0.00427451	0.0188099	3.07662	Up in A-D-M WT
ERN2	2.76717	-1.62153	0.597464	-2.71402	0.00664723	0.0264755	3.07701	Up in A-D-M WT
NOS1	9.7884	-1.62243	0.438352	-3.70121	0.00021457	0.00176423	3.07894	Up in A-D-M WT
LOC100507244	38.9815	-1.62298	0.342239	-4.74223	2.11379e-06	4.30755e-05	3.0801	Up in A-D-M WT
PLXNA4	1069.93	-1.62312	0.641462	-2.53035	0.0113949	0.0403436	3.08041	Up in A-D-M WT
DNM3	631.691	-1.6232	0.362126	-4.48241	7.38037e-06	0.000118069	3.08057	Up in A-D-M WT
DBNDD1	1180.01	-1.62416	0.355174	-4.57285	4.81133e-06	8.44873e-05	3.08262	Up in A-D-M WT
ARHGEF4	1684.24	-1.62661	0.56405	-2.88381	0.00392898	0.0176409	3.08787	Up in A-D-M WT
C8orf73	174.73	-1.62876	0.279496	-5.82748	5.627e-09	3.33305e-07	3.09247	Up in A-D-M WT
PACSIN3	245.15	-1.62935	0.370477	-4.39797	1.09268e-05	0.000159724	3.09373	Up in A-D-M WT
CALHM1	19.5927	-1.62976	0.652158	-2.49903	0.0124534	0.0432739	3.09462	Up in A-D-M WT
RBMXL2	4.13452	-1.63112	0.50457	-3.23269	0.00122632	0.00706411	3.09752	Up in A-D-M WT
LOC400685	18.0474	-1.63328	0.58298	-2.80161	0.00508481	0.0214393	3.10218	Up in A-D-M WT
GPC1	2328.38	-1.6334	0.283968	-5.75205	8.81695e-09	4.73899e-07	3.10242	Up in A-D-M WT
MAP3K8	560.431	-1.63435	0.400132	-4.08453	4.41668e-05	0.000495767	3.10448	Up in A-D-M WT
TIMD4	11.5512	-1.6347	0.621784	-2.62905	0.00856235	0.0322808	3.10523	Up in A-D-M WT
COL4A3	423.163	-1.6354	0.529238	-3.09011	0.00200083	0.0104233	3.10674	Up in A-D-M WT
CDNF	132.098	-1.63543	0.315686	-5.18057	2.21204e-07	6.70776e-06	3.10681	Up in A-D-M WT
MGC16025	13.888	-1.63584	0.414698	-3.94466	7.99146e-05	0.000790469	3.10769	Up in A-D-M WT
RHOV	14.7555	-1.63628	0.523991	-3.12272	0.00179185	0.00958785	3.10863	Up in A-D-M WT
C1orf101	80.9045	-1.63795	0.285173	-5.74372	9.26199e-09	4.90041e-07	3.11224	Up in A-D-M WT
FGF14-IT1	9.19469	-1.63825	0.477493	-3.43095	0.000601474	0.00397921	3.11289	Up in A-D-M WT
PRODH	201.983	-1.63911	0.478836	-3.42312	0.000619067	0.00406558	3.11474	Up in A-D-M WT
PLEKHN1	30.4867	-1.63921	0.507792	-3.22812	0.00124606	0.00715752	3.11496	Up in A-D-M WT
MT1M	164.081	-1.64012	0.475594	-3.44858	0.000563547	0.00378124	3.11692	Up in A-D-M WT
WFIKKN1	308.3	-1.64097	0.418761	-3.91863	8.90553e-05	0.00086036	3.11875	Up in A-D-M WT
PITX3	0.966875	-1.64266	0.624494	-2.63039	0.00852859	0.0322013	3.12242	Up in A-D-M WT
SLC4A1	10.2746	-1.64273	0.511611	-3.2109	0.00132319	0.00752612	3.12257	Up in A-D-M WT
TRIM73	87.7822	-1.64318	0.428217	-3.83725	0.000124419	0.00113457	3.12353	Up in A-D-M WT
TRIM74	87.7822	-1.64318	0.428217	-3.83725	0.000124419	0.00113457	3.12353	Up in A-D-M WT
LINC00478	86.3568	-1.64457	0.452518	-3.63427	0.000278766	0.00216528	3.12655	Up in A-D-M WT
FLJ43860	4.78001	-1.64791	0.674907	-2.44168	0.0146191	0.049046	3.13379	Up in A-D-M WT
S100P	37.0503	-1.64796	0.555994	-2.96398	0.00303683	0.014551	3.1339	Up in A-D-M WT
KCND2	228.794	-1.64812	0.574642	-2.86808	0.00412975	0.0183678	3.13424	Up in A-D-M WT
VIPR1	4202.72	-1.64819	0.552163	-2.98497	0.00283604	0.0137846	3.1344	Up in A-D-M WT
EVPL	221.994	-1.64842	0.605189	-2.72382	0.00645325	0.0259061	3.13491	Up in A-D-M WT
VIPR2	163.219	-1.64963	0.596499	-2.76551	0.00568337	0.0233554	3.13752	Up in A-D-M WT
C3orf51	1.87096	-1.6556	0.589324	-2.80933	0.00496453	0.0210916	3.15055	Up in A-D-M WT
C8ORFK29	78.8289	-1.65561	0.371113	-4.46122	8.14946e-06	0.000128053	3.15057	Up in A-D-M WT
IGDCC4	98.9049	-1.65793	0.46893	-3.53556	0.000406914	0.00291368	3.15563	Up in A-D-M WT
HIST2H3A	13.1551	-1.65804	0.466	-3.55803	0.000373649	0.00272673	3.15588	Up in A-D-M WT
HIST2H3C	13.1551	-1.65804	0.466	-3.55803	0.000373649	0.00272673	3.15588	Up in A-D-M WT
LOC100507032	116.34	-1.65905	0.206945	-8.01688	1.08467e-15	6.67795e-13	3.15809	Up in A-D-M WT
GPR152	5.57896	-1.66009	0.583622	-2.84446	0.00444867	0.0193915	3.16036	Up in A-D-M WT
PGPEP1L	3.80016	-1.66019	0.680048	-2.44129	0.014635	0.0490901	3.16059	Up in A-D-M WT
PAQR6	817.3	-1.66243	0.3666	-4.53472	5.7681e-06	9.66918e-05	3.16549	Up in A-D-M WT
MACROD1	606.175	-1.66352	0.276999	-6.00551	1.90733e-09	1.34553e-07	3.16789	Up in A-D-M WT
NPPC	23.7181	-1.66385	0.652162	-2.55128	0.0107327	0.0384648	3.16861	Up in A-D-M WT
SLC25A45	860.864	-1.66461	0.302531	-5.50228	3.74909e-08	1.52646e-06	3.17028	Up in A-D-M WT
LOC100131825	54.4527	-1.6678	0.537364	-3.10367	0.00191135	0.0100669	3.1773	Up in A-D-M WT
ALS2CR11	62.2318	-1.66821	0.498688	-3.34519	0.000822271	0.00511985	3.17819	Up in A-D-M WT
PROX1-AS1	91.2434	-1.66853	0.423358	-3.94118	8.10822e-05	0.000797747	3.1789	Up in A-D-M WT
RASSF5	2538.27	-1.6707	0.357771	-4.66974	3.01581e-06	5.73174e-05	3.18368	Up in A-D-M WT
RCVRN	3.70089	-1.6715	0.561585	-2.9764	0.00291658	0.0140851	3.18546	Up in A-D-M WT
PLD5	145.731	-1.67254	0.678356	-2.46557	0.0136794	0.0465978	3.18775	Up in A-D-M WT
LINC00167	35.2145	-1.673	0.330944	-5.05524	4.29845e-07	1.16132e-05	3.18877	Up in A-D-M WT
EMR1	36.4763	-1.67309	0.542516	-3.08395	0.00204272	0.0106035	3.18897	Up in A-D-M WT
CMTM2	29.021	-1.67311	0.366306	-4.56752	4.9353e-06	8.59953e-05	3.18902	Up in A-D-M WT
LOC100131564	1579.14	-1.6758	0.277017	-6.04945	1.4534e-09	1.08561e-07	3.19497	Up in A-D-M WT
LOC730091	409.682	-1.67601	0.400833	-4.18133	2.89815e-05	0.000352755	3.19544	Up in A-D-M WT
SLITRK1	643.251	-1.67714	0.675021	-2.48458	0.0129705	0.0446875	3.19794	Up in A-D-M WT
TUBB8	18.0641	-1.67716	0.560668	-2.99137	0.00277733	0.0135414	3.19798	Up in A-D-M WT
GALNT8	12.1745	-1.6774	0.558998	-3.00072	0.00269344	0.0132532	3.1985	Up in A-D-M WT
DKFZp686K1684	50.4478	-1.68086	0.570119	-2.94825	0.00319574	0.0151453	3.20618	Up in A-D-M WT
TSHZ3	771.738	-1.68218	0.328229	-5.12502	2.97501e-07	8.59792e-06	3.20913	Up in A-D-M WT
CCBE1	126.337	-1.68254	0.574574	-2.92833	0.0034079	0.0159125	3.20993	Up in A-D-M WT
PHYHIPL	1790.94	-1.68288	0.356233	-4.7241	2.31135e-06	4.62202e-05	3.21068	Up in A-D-M WT
ACRV1	6.05296	-1.68298	0.380428	-4.4239	9.69337e-06	0.000146533	3.2109	Up in A-D-M WT
SLC26A8	16.2009	-1.68322	0.536034	-3.14013	0.00168871	0.00912794	3.21144	Up in A-D-M WT
BEND6	150.589	-1.68369	0.392331	-4.2915	1.77473e-05	0.000239264	3.21248	Up in A-D-M WT
IL7R	140.786	-1.6842	0.598422	-2.8144	0.0048868	0.0208495	3.21362	Up in A-D-M WT
LOC100130298	15.9045	-1.68522	0.516036	-3.26569	0.00109197	0.00644179	3.21588	Up in A-D-M WT
NGEF	88.8308	-1.68669	0.624331	-2.70159	0.0069009	0.0272017	3.21917	Up in A-D-M WT
LOC100506035	14.8188	-1.68936	0.529118	-3.19278	0.0014091	0.00792094	3.22513	Up in A-D-M WT
C9orf173	48.979	-1.69018	0.436838	-3.86913	0.000109225	0.00101469	3.22697	Up in A-D-M WT
CCIN	5.91599	-1.69154	0.544173	-3.10845	0.00188069	0.0099479	3.23001	Up in A-D-M WT
BSCL2	8638.2	-1.69328	0.324646	-5.21577	1.83057e-07	5.71302e-06	3.23391	Up in A-D-M WT
ADAMTS17	83.8276	-1.69373	0.451374	-3.75238	0.000175163	0.00149906	3.23492	Up in A-D-M WT
LINC00176	449.719	-1.69446	0.393514	-4.30598	1.6625e-05	0.000226539	3.23657	Up in A-D-M WT
NFE2	38.6938	-1.69469	0.478239	-3.5436	0.000394704	0.00284773	3.23707	Up in A-D-M WT
TMEM31	8.41741	-1.69614	0.547393	-3.09857	0.00194454	0.0102059	3.24033	Up in A-D-M WT
MMEL1	13.312	-1.69636	0.520151	-3.26128	0.00110909	0.00652385	3.24082	Up in A-D-M WT
SAMD13	223.731	-1.69687	0.468013	-3.62569	0.000288191	0.00221703	3.24197	Up in A-D-M WT
ECHDC3	396.751	-1.69764	0.474508	-3.57768	0.000346664	0.00256863	3.24369	Up in A-D-M WT
ABHD14A-ACY1	87.5504	-1.69787	0.601688	-2.82184	0.00477489	0.0204752	3.24421	Up in A-D-M WT
MEI1	76.8485	-1.69867	0.400488	-4.24151	2.22018e-05	0.000285671	3.24602	Up in A-D-M WT
C1orf204	326.723	-1.70073	0.331886	-5.12445	2.98411e-07	8.61195e-06	3.25066	Up in A-D-M WT
PI16	53.1452	-1.70163	0.584741	-2.91006	0.00361356	0.0165763	3.25269	Up in A-D-M WT
ANGPT4	7.53703	-1.70237	0.538006	-3.16422	0.00155499	0.00855011	3.25435	Up in A-D-M WT
FAM154A	1.83204	-1.70239	0.550507	-3.0924	0.00198548	0.0103669	3.25439	Up in A-D-M WT
CASQ1	18.7756	-1.70254	0.395572	-4.304	1.67741e-05	0.000228112	3.25474	Up in A-D-M WT
LOC100507206	2.35583	-1.70523	0.640228	-2.66348	0.00773376	0.0298267	3.26081	Up in A-D-M WT
OLFML3	1528.59	-1.70529	0.456321	-3.73704	0.000186199	0.00157318	3.26095	Up in A-D-M WT
TEX11	7.02155	-1.70538	0.558259	-3.05481	0.002252	0.0114873	3.26115	Up in A-D-M WT
LOC399753	486.055	-1.70597	0.478711	-3.56367	0.000365704	0.00268619	3.26248	Up in A-D-M WT
CALML6	8.93832	-1.70681	0.485733	-3.51388	0.000441604	0.00311422	3.26438	Up in A-D-M WT
LOC653712	26.3669	-1.70917	0.330617	-5.16963	2.34563e-07	7.02894e-06	3.26972	Up in A-D-M WT
FAM113B	406.228	-1.70922	0.408372	-4.18545	2.84603e-05	0.000347641	3.26984	Up in A-D-M WT
FOXH1	44.4654	-1.71011	0.350848	-4.87422	1.09241e-06	2.48538e-05	3.27186	Up in A-D-M WT
ARPP21	64.2172	-1.71091	0.671099	-2.54942	0.0107903	0.0386097	3.27368	Up in A-D-M WT
MYCBPAP	62.6242	-1.71319	0.447625	-3.8273	0.000129556	0.00117142	3.27886	Up in A-D-M WT
PAQR4	760.844	-1.71441	0.411226	-4.16901	3.05925e-05	0.000367997	3.28162	Up in A-D-M WT
FLJ35776	233.76	-1.71442	0.498463	-3.4394	0.000582998	0.00388608	3.28164	Up in A-D-M WT
SULT4A1	1278.26	-1.71461	0.528071	-3.24694	0.00116654	0.00679488	3.28209	Up in A-D-M WT
PPP1R1B	386.232	-1.71523	0.640158	-2.67939	0.00737566	0.0287182	3.2835	Up in A-D-M WT
UST	419.568	-1.71842	0.473747	-3.6273	0.000286395	0.0022074	3.29077	Up in A-D-M WT
FAM150B	106.479	-1.72027	0.6255	-2.75024	0.00595521	0.0242591	3.29499	Up in A-D-M WT
SFTPB	2.41466	-1.72077	0.487913	-3.52679	0.000420624	0.00299538	3.29612	Up in A-D-M WT
GRIA1	166.654	-1.72114	0.6161	-2.79361	0.00521241	0.0218352	3.29697	Up in A-D-M WT
LOC100133985	41.4681	-1.7223	0.3664	-4.7006	2.59397e-06	5.08704e-05	3.29963	Up in A-D-M WT
TCP11	6.17657	-1.72364	0.475275	-3.62661	0.000287166	0.00221165	3.30268	Up in A-D-M WT
PIGR	198.581	-1.72421	0.671137	-2.56908	0.0101969	0.0370078	3.30398	Up in A-D-M WT
MT1F	1279.64	-1.72432	0.453365	-3.80337	0.000142739	0.00126916	3.30424	Up in A-D-M WT
ATHL1	1761.45	-1.72607	0.435757	-3.96109	7.46081e-05	0.000749289	3.30826	Up in A-D-M WT
HES2	19.1971	-1.72771	0.600466	-2.87729	0.00401107	0.0179421	3.31203	Up in A-D-M WT
MYOZ2	13.6339	-1.72998	0.450809	-3.83749	0.000124297	0.00113457	3.31723	Up in A-D-M WT
KLHDC8A	737.745	-1.73	0.47033	-3.67827	0.00023482	0.00189544	3.31728	Up in A-D-M WT
THEM5	9.43551	-1.73026	0.480382	-3.60183	0.000315981	0.00238654	3.31787	Up in A-D-M WT
CORO6	128.528	-1.73157	0.487279	-3.55355	0.000380062	0.00276285	3.32089	Up in A-D-M WT
FRMPD2	25.915	-1.73452	0.63609	-2.72684	0.00639437	0.0257002	3.32768	Up in A-D-M WT
SULT1A2	29.8335	-1.73483	0.42411	-4.09052	4.30399e-05	0.000485801	3.3284	Up in A-D-M WT
UNC5A	755.439	-1.73803	0.639258	-2.71882	0.00655156	0.0261869	3.33579	Up in A-D-M WT
COL7A1	838.973	-1.73937	0.423285	-4.10921	3.97007e-05	0.000454608	3.33889	Up in A-D-M WT
TMEM72-AS1	9.7586	-1.73989	0.563888	-3.08552	0.00203198	0.0105558	3.34009	Up in A-D-M WT
KCNE2	18.554	-1.74099	0.390649	-4.45667	8.32439e-06	0.000130398	3.34265	Up in A-D-M WT
ELMOD1	137.482	-1.74146	0.54389	-3.20185	0.00136546	0.00771683	3.34373	Up in A-D-M WT
RBM38	1702.9	-1.74254	0.553467	-3.1484	0.00164166	0.00893242	3.34623	Up in A-D-M WT
PCSK1	83278.9	-1.74437	0.578659	-3.01451	0.00257393	0.012786	3.35049	Up in A-D-M WT
OVOL1	5.36909	-1.74702	0.487924	-3.58052	0.000342913	0.00254733	3.35665	Up in A-D-M WT
LINC00487	16.1215	-1.74832	0.488635	-3.57796	0.000346284	0.00256675	3.35967	Up in A-D-M WT
ZNF385D	129.036	-1.75209	0.549243	-3.19	0.00142273	0.00796737	3.36845	Up in A-D-M WT
PCAT1	10.0337	-1.75268	0.413505	-4.2386	2.24917e-05	0.000288524	3.36984	Up in A-D-M WT
FXYD5	4339.07	-1.75355	0.4869	-3.60146	0.000316433	0.00238906	3.37188	Up in A-D-M WT
SLC2A4	121.257	-1.75798	0.43838	-4.01017	6.06754e-05	0.00063609	3.38224	Up in A-D-M WT
SLC22A31	10.0637	-1.76393	0.560044	-3.14963	0.00163477	0.00890293	3.39622	Up in A-D-M WT
LOC340508	16.1989	-1.76396	0.631025	-2.79538	0.00518384	0.0217469	3.39628	Up in A-D-M WT
SVOPL	8.73122	-1.76451	0.592555	-2.9778	0.00290327	0.0140342	3.39758	Up in A-D-M WT
CTSE	82.8749	-1.76591	0.673116	-2.62349	0.00870342	0.0327216	3.40089	Up in A-D-M WT
CNTN5	480.05	-1.76665	0.590078	-2.99393	0.00275407	0.0134603	3.40264	Up in A-D-M WT
AS3MT	822	-1.77039	0.410776	-4.30986	1.6336e-05	0.000223652	3.41145	Up in A-D-M WT
OCA2	22.9343	-1.77184	0.580008	-3.05485	0.00225172	0.0114873	3.41489	Up in A-D-M WT
RYR3	182.371	-1.77217	0.507121	-3.49457	0.000474823	0.00329924	3.41568	Up in A-D-M WT
ZFR2	1454.55	-1.77262	0.700226	-2.5315	0.0113576	0.0402287	3.41675	Up in A-D-M WT
SLC5A11	24.3643	-1.77429	0.589818	-3.0082	0.00262799	0.0129973	3.4207	Up in A-D-M WT
ATP2A1	66.5487	-1.77437	0.378157	-4.69214	2.70362e-06	5.2564e-05	3.42088	Up in A-D-M WT
LOC100130301	6.93646	-1.77594	0.478895	-3.70841	0.000208565	0.00172323	3.42461	Up in A-D-M WT
LOC90246	107.578	-1.77647	0.549717	-3.23161	0.00123095	0.00708077	3.42587	Up in A-D-M WT
PRIMA1	79.1388	-1.77666	0.640696	-2.77301	0.00555397	0.0229536	3.42632	Up in A-D-M WT
HTR1B	20.5858	-1.77782	0.61373	-2.89674	0.00377061	0.0171169	3.42907	Up in A-D-M WT
PCDH8	189.34	-1.77865	0.613711	-2.89819	0.00375325	0.0170554	3.43105	Up in A-D-M WT
LOC730102	760.987	-1.77871	0.433262	-4.10538	4.03657e-05	0.000460477	3.43118	Up in A-D-M WT
TSPEAR	815.531	-1.77879	0.605061	-2.93985	0.00328371	0.0154576	3.43138	Up in A-D-M WT
FAM19A2	155.315	-1.78071	0.438721	-4.05886	4.93124e-05	0.000538935	3.43595	Up in A-D-M WT
FADS6	9.9812	-1.78274	0.706518	-2.52328	0.0116266	0.0409672	3.4408	Up in A-D-M WT
PPFIA2	328.337	-1.78351	0.620733	-2.87324	0.00406285	0.0181338	3.44264	Up in A-D-M WT
TRIM6	93.5041	-1.78368	0.449807	-3.96543	7.32639e-05	0.000739444	3.44303	Up in A-D-M WT
HRASLS	379.189	-1.78371	0.483603	-3.68839	0.000225681	0.00184143	3.44312	Up in A-D-M WT
LOC285359	707.829	-1.78575	0.367394	-4.86057	1.17048e-06	2.6423e-05	3.44797	Up in A-D-M WT
RASA3	1437.2	-1.78792	0.394729	-4.52949	5.9126e-06	9.87069e-05	3.45317	Up in A-D-M WT
HRH3	104.621	-1.7892	0.54508	-3.28246	0.00102906	0.00612583	3.45624	Up in A-D-M WT
C8orf46	84.2757	-1.79015	0.521389	-3.43343	0.000596002	0.0039546	3.45851	Up in A-D-M WT
RNF207	806.911	-1.79127	0.438611	-4.08397	4.4273e-05	0.00049641	3.4612	Up in A-D-M WT
DGKB	140.85	-1.79471	0.610419	-2.94012	0.00328082	0.0154548	3.46945	Up in A-D-M WT
LOC339874	49.7786	-1.79939	0.382063	-4.70966	2.48128e-06	4.91347e-05	3.48072	Up in A-D-M WT
GRIA2	5023.1	-1.80131	0.475713	-3.78654	0.000152761	0.00134241	3.48535	Up in A-D-M WT
LOC100192378	6.5372	-1.80318	0.72657	-2.48177	0.0130733	0.0449272	3.48988	Up in A-D-M WT
ABO	44.0938	-1.80358	0.538268	-3.35071	0.000806039	0.00504507	3.49086	Up in A-D-M WT
HEMGN	5.54953	-1.80409	0.510845	-3.53158	0.00041308	0.00294889	3.49209	Up in A-D-M WT
ACPP	255.028	-1.80528	0.603725	-2.99024	0.00278763	0.0135835	3.49497	Up in A-D-M WT
C2orf40	129.635	-1.81054	0.557565	-3.24723	0.00116535	0.00678993	3.50774	Up in A-D-M WT
KCNK17	1882.68	-1.81079	0.640267	-2.82818	0.00468139	0.0201893	3.50834	Up in A-D-M WT
CKMT2	50.3258	-1.81138	0.403229	-4.49217	7.05006e-06	0.00011335	3.50977	Up in A-D-M WT
CXXC11	8.4195	-1.81148	0.640389	-2.82872	0.00467347	0.0201637	3.51003	Up in A-D-M WT
KCNJ10	54.6772	-1.81369	0.394288	-4.59991	4.22675e-06	7.57942e-05	3.51541	Up in A-D-M WT
TLN2	1229.24	-1.81464	0.350515	-5.17707	2.25395e-07	6.8145e-06	3.51773	Up in A-D-M WT
2017-09-12	23.0955	-1.81486	0.594684	-3.0518	0.0022747	0.0115769	3.51825	Up in A-D-M WT
RNF112	179.296	-1.81595	0.517106	-3.51176	0.000445146	0.00313484	3.52092	Up in A-D-M WT
ZMAT4	221.7	-1.82113	0.718493	-2.53465	0.011256	0.0399596	3.53357	Up in A-D-M WT
ROBO1	2270.77	-1.82131	0.365325	-4.98545	6.18164e-07	1.55629e-05	3.53402	Up in A-D-M WT
MAGEE2	69.2726	-1.823	0.570794	-3.1938	0.00140412	0.007898	3.53817	Up in A-D-M WT
SPTA1	5.99312	-1.82913	0.661992	-2.76307	0.00572612	0.0234978	3.55322	Up in A-D-M WT
PRSS50	124.268	-1.8294	0.636916	-2.87227	0.00407529	0.0181828	3.55389	Up in A-D-M WT
GDPD2	17.5001	-1.83037	0.592074	-3.09145	0.00199184	0.0103898	3.55627	Up in A-D-M WT
CD300E	115.883	-1.83469	0.492885	-3.72234	0.000197386	0.00164626	3.56694	Up in A-D-M WT
ADCYAP1	4386.67	-1.83499	0.667541	-2.74887	0.00598006	0.0243383	3.56768	Up in A-D-M WT
GCET2	91.8506	-1.83547	0.462968	-3.96458	7.35257e-05	0.00074135	3.56889	Up in A-D-M WT
CD5	134.198	-1.83563	0.444336	-4.13117	3.60914e-05	0.000419251	3.56927	Up in A-D-M WT
NETO1	35.8541	-1.83572	0.641331	-2.86236	0.00420493	0.0185894	3.5695	Up in A-D-M WT
CNTN2	23.6137	-1.83695	0.462249	-3.97394	7.06936e-05	0.00071922	3.57254	Up in A-D-M WT
MAPT-IT1	114.505	-1.84255	0.540386	-3.40969	0.000650377	0.00424333	3.58643	Up in A-D-M WT
HCG11	284.09	-1.84391	0.38594	-4.77771	1.77299e-06	3.72896e-05	3.58982	Up in A-D-M WT
LOC100507577	2540.5	-1.8473	0.322114	-5.73492	9.75582e-09	5.08228e-07	3.59826	Up in A-D-M WT
CECR3	7.68416	-1.84969	0.72377	-2.55564	0.0105994	0.0381012	3.60424	Up in A-D-M WT
CCDC116	34.7682	-1.8498	0.418178	-4.42347	9.71279e-06	0.000146551	3.6045	Up in A-D-M WT
DRD4	45.7675	-1.8502	0.352158	-5.25389	1.48917e-07	4.78725e-06	3.60551	Up in A-D-M WT
LOC100134259	39.7562	-1.8504	0.390245	-4.74163	2.12006e-06	4.31596e-05	3.606	Up in A-D-M WT
C1QL4	84.1565	-1.8524	0.744121	-2.48938	0.0127966	0.0442157	3.611	Up in A-D-M WT
MYOT	29.4522	-1.85288	0.621035	-2.98353	0.00284945	0.01383	3.6122	Up in A-D-M WT
TNFAIP8	556.082	-1.85617	0.432891	-4.28785	1.80411e-05	0.000242562	3.62046	Up in A-D-M WT
SYCP2	293.672	-1.85782	0.42779	-4.34282	1.40663e-05	0.000198049	3.62459	Up in A-D-M WT
KRT73	2.3848	-1.8603	0.655471	-2.83811	0.00453813	0.0197053	3.63083	Up in A-D-M WT
BCAN	99.0481	-1.86103	0.593624	-3.13504	0.00171833	0.00925293	3.63268	Up in A-D-M WT
TRIM67	549.609	-1.86272	0.531916	-3.50191	0.00046194	0.00323054	3.63693	Up in A-D-M WT
GPR55	23.5549	-1.86448	0.531307	-3.50923	0.000449398	0.00315932	3.64137	Up in A-D-M WT
CLDN6	7.73164	-1.86561	0.548503	-3.40128	0.000670705	0.00435776	3.64423	Up in A-D-M WT
TRPV6	35.8141	-1.86636	0.69264	-2.69456	0.00704812	0.0276441	3.64612	Up in A-D-M WT
IFI44	817.764	-1.86672	0.426557	-4.37624	1.20744e-05	0.000173736	3.64701	Up in A-D-M WT
ATF7IP2	194.7	-1.8668	0.381515	-4.89312	9.92505e-07	2.3258e-05	3.64723	Up in A-D-M WT
EPHB3	447.882	-1.86692	0.547088	-3.41247	0.00064376	0.00420556	3.64754	Up in A-D-M WT
LOC100507156	297.726	-1.8672	0.553186	-3.37537	0.000737175	0.00469851	3.64825	Up in A-D-M WT
TEKT5	12.9973	-1.8689	0.519684	-3.59621	0.000322881	0.00242918	3.65253	Up in A-D-M WT
LOC100192426	9.76883	-1.87075	0.696839	-2.68462	0.0072612	0.0283704	3.65722	Up in A-D-M WT
C1orf133	154.179	-1.87098	0.402774	-4.64524	3.39682e-06	6.28536e-05	3.65781	Up in A-D-M WT
TERT	9.86012	-1.87158	0.745358	-2.51098	0.0120397	0.0421523	3.65933	Up in A-D-M WT
OR56B4	2.9264	-1.87551	0.569748	-3.29182	0.000995416	0.00596927	3.66931	Up in A-D-M WT
APBA2	255.956	-1.87714	0.46047	-4.07656	4.5706e-05	0.000508548	3.67345	Up in A-D-M WT
NBL1	8181.07	-1.87869	0.485334	-3.87091	0.000108428	0.0010096	3.6774	Up in A-D-M WT
FER1L4	299.234	-1.88251	0.460681	-4.08636	4.38185e-05	0.000492174	3.68717	Up in A-D-M WT
ADRA1B	168.119	-1.88284	0.508298	-3.70421	0.000212047	0.00174674	3.68801	Up in A-D-M WT
KRTAP10-10	0.969886	-1.88465	0.767281	-2.45627	0.0140388	0.0475299	3.69263	Up in A-D-M WT
STAT4	1244.52	-1.88524	0.490677	-3.84212	0.000121976	0.00111731	3.69414	Up in A-D-M WT
DOC2A	518.75	-1.88766	0.492452	-3.83319	0.000126492	0.00114935	3.70035	Up in A-D-M WT
MUC6	334.347	-1.89003	0.697706	-2.70893	0.00675012	0.0267542	3.70644	Up in A-D-M WT
CLVS1	202.715	-1.89181	0.542807	-3.48523	0.00049172	0.00339921	3.711	Up in A-D-M WT
CYP2E1	94.4881	-1.89228	0.453639	-4.17132	3.02838e-05	0.000365366	3.7122	Up in A-D-M WT
BASP1	2191.24	-1.89228	0.504147	-3.75344	0.000174427	0.00149529	3.71222	Up in A-D-M WT
2017-09-01	353.703	-1.89271	0.317047	-5.96982	2.3752e-09	1.63583e-07	3.71332	Up in A-D-M WT
UNC5C	683.631	-1.89656	0.528283	-3.59005	0.000330619	0.00247775	3.72325	Up in A-D-M WT
LILRB5	249.642	-1.89658	0.485479	-3.90662	9.3597e-05	0.000896563	3.7233	Up in A-D-M WT
PRDM7	2.38771	-1.89806	0.636037	-2.98421	0.00284315	0.0138093	3.72713	Up in A-D-M WT
LOC100192204	1.19069	-1.89841	0.748376	-2.53671	0.01119	0.0397667	3.72802	Up in A-D-M WT
FAM131B	556.779	-1.89866	0.602715	-3.15018	0.00163167	0.00888996	3.72867	Up in A-D-M WT
EPN3	80.838	-1.90089	0.651491	-2.91775	0.00352564	0.0163106	3.73443	Up in A-D-M WT
PHLDA2	183.718	-1.90104	0.461225	-4.12172	3.76057e-05	0.000434111	3.73482	Up in A-D-M WT
NRGN	632.648	-1.90266	0.417587	-4.55633	5.20558e-06	8.95528e-05	3.73903	Up in A-D-M WT
PVRL4	25.8835	-1.90384	0.642813	-2.96173	0.0030592	0.014621	3.74207	Up in A-D-M WT
CD72	296.66	-1.90418	0.42731	-4.4562	8.34266e-06	0.000130584	3.74295	Up in A-D-M WT
S100B	1318.34	-1.9052	0.60288	-3.16017	0.00157679	0.00863972	3.74561	Up in A-D-M WT
HBB	2186.67	-1.90591	0.476847	-3.9969	6.41785e-05	0.000662222	3.74744	Up in A-D-M WT
FNDC5	630.725	-1.90817	0.432217	-4.41485	1.0108e-05	0.000151055	3.75334	Up in A-D-M WT
PCDH7	525.163	-1.90834	0.537978	-3.54724	0.000389286	0.00281363	3.75377	Up in A-D-M WT
TRIM50	14.7393	-1.90938	0.413375	-4.619	3.85592e-06	7.00723e-05	3.75647	Up in A-D-M WT
KRTAP5-9	15.0535	-1.91068	0.537684	-3.55354	0.000380083	0.00276285	3.75987	Up in A-D-M WT
MYH6	77.8504	-1.91352	0.764297	-2.50363	0.0122926	0.0428313	3.76726	Up in A-D-M WT
SLC1A2	849.897	-1.91488	0.584135	-3.27815	0.00104491	0.0062097	3.77082	Up in A-D-M WT
IL6	185.398	-1.91537	0.565745	-3.38557	0.000710309	0.00456822	3.7721	Up in A-D-M WT
HCFC1R1	3764.4	-1.91866	0.259508	-7.39342	1.43096e-13	4.76604e-11	3.78071	Up in A-D-M WT
MT1L	99.3775	-1.91955	0.427142	-4.49393	6.99198e-06	0.000112876	3.78305	Up in A-D-M WT
PCDHA13	103.741	-1.92031	0.515383	-3.72599	0.000194553	0.00163067	3.78504	Up in A-D-M WT
CHRNA5	2266.32	-1.92109	0.576909	-3.32998	0.000868534	0.00534438	3.7871	Up in A-D-M WT
IGSF9	120.125	-1.92468	0.620136	-3.10363	0.0019116	0.0100669	3.79652	Up in A-D-M WT
TNFAIP8L3	155.393	-1.92479	0.480765	-4.00359	6.23883e-05	0.000650689	3.79681	Up in A-D-M WT
XIRP1	89.6514	-1.92495	0.685863	-2.80661	0.00500657	0.0212223	3.79724	Up in A-D-M WT
RALYL	683.016	-1.92585	0.63778	-3.01961	0.00253097	0.0126157	3.79961	Up in A-D-M WT
C1orf170	33.496	-1.92665	0.461188	-4.17758	2.94625e-05	0.000357367	3.80172	Up in A-D-M WT
LOC100128164	22.3517	-1.92835	0.423695	-4.55127	5.33222e-06	9.11142e-05	3.8062	Up in A-D-M WT
MIAT	14401.8	-1.92906	0.675468	-2.85589	0.0042917	0.0188692	3.80806	Up in A-D-M WT
TIGIT	113.869	-1.9297	0.530419	-3.63807	0.000274688	0.00214235	3.80977	Up in A-D-M WT
NEGR1	1614.4	-1.93199	0.34307	-5.63148	1.78666e-08	8.39735e-07	3.81582	Up in A-D-M WT
EFNA5	1223.77	-1.93262	0.31256	-6.18318	6.28218e-10	5.4779e-08	3.81747	Up in A-D-M WT
SOD3	4087.09	-1.93569	0.511296	-3.78585	0.000153185	0.00134555	3.82561	Up in A-D-M WT
LOC728537	116.486	-1.93718	0.360244	-5.3774	7.55704e-08	2.73196e-06	3.82955	Up in A-D-M WT
SHD	10.6339	-1.93905	0.533806	-3.6325	0.000280685	0.00217576	3.83453	Up in A-D-M WT
HDAC9	1399	-1.93966	0.382991	-5.06452	4.09433e-07	1.11657e-05	3.83616	Up in A-D-M WT
OSR1	118.712	-1.94011	0.596477	-3.25261	0.00114351	0.00668183	3.83734	Up in A-D-M WT
HTR6	4.30279	-1.94075	0.617782	-3.14148	0.00168096	0.00909994	3.83905	Up in A-D-M WT
RAG1	65.6313	-1.94293	0.443529	-4.38061	1.18348e-05	0.000171259	3.84485	Up in A-D-M WT
PITPNM3	992.17	-1.94359	0.414216	-4.69221	2.70272e-06	5.2564e-05	3.84661	Up in A-D-M WT
STAC	459.663	-1.94406	0.618182	-3.1448	0.001662	0.00902857	3.84787	Up in A-D-M WT
LECT1	13.4237	-1.9449	0.566766	-3.43157	0.000600092	0.00397395	3.85011	Up in A-D-M WT
LOXL3	349.828	-1.94535	0.423861	-4.5896	4.44094e-06	7.92157e-05	3.85131	Up in A-D-M WT
TRH	99.5384	-1.94652	0.761652	-2.55565	0.010599	0.0381012	3.85442	Up in A-D-M WT
RERGL	49.1812	-1.94665	0.543263	-3.58325	0.000339339	0.00252807	3.85478	Up in A-D-M WT
LINC00264	2.06889	-1.95016	0.722081	-2.70075	0.0069183	0.0272446	3.86418	Up in A-D-M WT
GRP	127.416	-1.95132	0.567008	-3.44143	0.000578649	0.00386234	3.86728	Up in A-D-M WT
VWC2	4.1993	-1.9521	0.658426	-2.9648	0.00302879	0.0145303	3.86938	Up in A-D-M WT
ROR2	921.558	-1.95245	0.56694	-3.44384	0.000573507	0.00383666	3.87032	Up in A-D-M WT
OR13A1	87.15	-1.95273	0.524597	-3.72234	0.000197385	0.00164626	3.87106	Up in A-D-M WT
SULT1A1	1243.1	-1.95362	0.376179	-5.19333	2.06566e-07	6.33957e-06	3.87346	Up in A-D-M WT
C20orf203	62.6823	-1.95416	0.506544	-3.85782	0.000114403	0.00105747	3.8749	Up in A-D-M WT
KNDC1	3484.55	-1.95455	0.531154	-3.67982	0.000233396	0.00188695	3.87596	Up in A-D-M WT
CHRNA4	237.357	-1.95641	0.748195	-2.61484	0.00892686	0.0334009	3.88095	Up in A-D-M WT
GRIK2	1731.96	-1.95846	0.488817	-4.00653	6.16168e-05	0.000643965	3.88647	Up in A-D-M WT
C1orf127	4175.95	-1.96137	0.591335	-3.31685	0.000910374	0.00554605	3.89432	Up in A-D-M WT
OR7D2	57.1095	-1.96429	0.607582	-3.23297	0.00122511	0.00705914	3.90221	Up in A-D-M WT
LOC100288122	5.24073	-1.96441	0.550702	-3.5671	0.000360959	0.00265903	3.90252	Up in A-D-M WT
MT2A	5530.39	-1.96548	0.352527	-5.57539	2.4697e-08	1.09796e-06	3.90542	Up in A-D-M WT
IGFL4	17.7885	-1.96587	0.518719	-3.78985	0.000150739	0.00132803	3.90647	Up in A-D-M WT
OR51B5	1.33722	-1.96618	0.783067	-2.51086	0.0120436	0.0421589	3.90731	Up in A-D-M WT
TFCP2L1	1665.17	-1.9669	0.669679	-2.93708	0.00331318	0.0155711	3.90928	Up in A-D-M WT
IL17RE	591.416	-1.96835	0.411123	-4.78775	1.68659e-06	3.59187e-05	3.91321	Up in A-D-M WT
EFS	485.901	-1.96865	0.435604	-4.51937	6.20232e-06	0.000102449	3.91403	Up in A-D-M WT
STX16-NPEPL1	335.984	-1.97109	0.387468	-5.08712	3.6355e-07	1.01043e-05	3.92065	Up in A-D-M WT
DCT	21.5891	-1.97115	0.513647	-3.83756	0.000124261	0.00113457	3.92082	Up in A-D-M WT
SRRM4	772.523	-1.97614	0.674624	-2.92924	0.00339793	0.0158823	3.93438	Up in A-D-M WT
SLC29A2	578.864	-1.97666	0.322556	-6.12812	8.89213e-10	7.37394e-08	3.93581	Up in A-D-M WT
MOBP	8.00658	-1.97694	0.680501	-2.90513	0.00367098	0.0167867	3.93658	Up in A-D-M WT
PPAN-P2RY11	245.271	-1.98395	0.742465	-2.67212	0.00753748	0.0292273	3.95575	Up in A-D-M WT
TEPP	5.60734	-1.98417	0.606803	-3.26988	0.00107593	0.00636939	3.95635	Up in A-D-M WT
CCL19	199.901	-1.98523	0.680071	-2.91914	0.00350993	0.0162588	3.95925	Up in A-D-M WT
CADM1	8421.7	-1.98706	0.366142	-5.42702	5.73036e-08	2.156e-06	3.96428	Up in A-D-M WT
FOSL1	252.255	-1.99185	0.535557	-3.7192	0.000199851	0.00166409	3.97746	Up in A-D-M WT
SFN	19.4164	-1.99243	0.616083	-3.23403	0.00122058	0.00704706	3.97906	Up in A-D-M WT
SCTR	304.07	-1.99299	0.621728	-3.20557	0.00134796	0.00763492	3.98061	Up in A-D-M WT
LEFTY1	86.1767	-1.99365	0.602043	-3.31147	0.000928056	0.0056453	3.98243	Up in A-D-M WT
VGLL3	341.721	-1.9946	0.474604	-4.20266	2.63797e-05	0.000327802	3.98505	Up in A-D-M WT
NTN5	156.137	-1.99751	0.387106	-5.1601	2.46824e-07	7.33146e-06	3.99309	Up in A-D-M WT
IRX4	1.98217	-1.99866	0.71741	-2.78594	0.00533722	0.0222616	3.99629	Up in A-D-M WT
C10orf82	1.69294	-1.99942	0.816882	-2.44762	0.0143803	0.0484357	3.99839	Up in A-D-M WT
NDST3	88.8927	-1.99956	0.628026	-3.18389	0.00145312	0.00810625	3.99879	Up in A-D-M WT
ASTL	2.04138	-2.00025	0.77996	-2.56456	0.0103308	0.0373803	4.00069	Up in A-D-M WT
PDCD1	61.2422	-2.00108	0.505366	-3.95965	7.50583e-05	0.000751976	4.00299	Up in A-D-M WT
GPR153	1330.62	-2.00364	0.448052	-4.47189	7.75312e-06	0.000122871	4.01011	Up in A-D-M WT
LEP	14.9146	-2.00422	0.67853	-2.95377	0.00313919	0.0149505	4.01172	Up in A-D-M WT
KCNK12	356.266	-2.00921	0.454225	-4.42339	9.71621e-06	0.000146551	4.02563	Up in A-D-M WT
CD79A	92.5911	-2.01021	0.53497	-3.7576	0.000171548	0.00147497	4.0284	Up in A-D-M WT
RASD2	551.695	-2.01063	0.423023	-4.753	2.00416e-06	4.12131e-05	4.02958	Up in A-D-M WT
MGMT	731.715	-2.01129	0.309846	-6.49125	8.51285e-11	9.82702e-09	4.03142	Up in A-D-M WT
BDNF	270.533	-2.01206	0.509522	-3.94891	7.85095e-05	0.000779227	4.03357	Up in A-D-M WT
ZNF385C	165.125	-2.0128	0.39887	-5.04626	4.50544e-07	1.20285e-05	4.03565	Up in A-D-M WT
TPTEP1	33.1328	-2.0137	0.534941	-3.76435	0.000166986	0.00144245	4.03817	Up in A-D-M WT
FOLR3	6.74044	-2.01942	0.69972	-2.88605	0.00390115	0.0175602	4.05422	Up in A-D-M WT
AMT	1354.25	-2.01982	0.344042	-5.87084	4.33595e-09	2.66143e-07	4.05532	Up in A-D-M WT
LOC100128023	0.807992	-2.02098	0.812944	-2.48601	0.0129185	0.0445537	4.05861	Up in A-D-M WT
SERF2-C15ORF63	52.3666	-2.02359	0.727379	-2.78203	0.00540198	0.0224657	4.06595	Up in A-D-M WT
GREB1	938.538	-2.02524	0.520516	-3.89083	9.99024e-05	0.000945374	4.07059	Up in A-D-M WT
PATE2	2.97697	-2.02547	0.541777	-3.73857	0.000185071	0.00156605	4.07124	Up in A-D-M WT
CYS1	456.411	-2.02563	0.475189	-4.26279	2.01886e-05	0.000264969	4.0717	Up in A-D-M WT
FLJ46300	2.55787	-2.02729	0.825706	-2.45522	0.01408	0.0476454	4.07637	Up in A-D-M WT
PDZD7	375.926	-2.02765	0.423009	-4.7934	1.63977e-06	3.52997e-05	4.07741	Up in A-D-M WT
TRIM29	19.2551	-2.02958	0.591291	-3.43246	0.000598129	0.00396612	4.08287	Up in A-D-M WT
RND3	2447.3	-2.03036	0.423771	-4.79117	1.65809e-06	3.54231e-05	4.08507	Up in A-D-M WT
LCN1	31.6583	-2.03389	0.630177	-3.22749	0.00124883	0.00716941	4.09506	Up in A-D-M WT
S100A14	36.486	-2.03476	0.727525	-2.79682	0.0051608	0.0216726	4.09754	Up in A-D-M WT
TMEM159	855.713	-2.03491	0.436446	-4.66246	3.12457e-06	5.9053e-05	4.09797	Up in A-D-M WT
GNAS-AS1	18.5436	-2.03547	0.686422	-2.96534	0.00302351	0.0145084	4.09957	Up in A-D-M WT
HSPB7	359.652	-2.03749	0.559506	-3.64159	0.000270961	0.00211817	4.10531	Up in A-D-M WT
BCL2	890.488	-2.03778	0.40067	-5.08592	3.65839e-07	1.01402e-05	4.10613	Up in A-D-M WT
MT1JP	3.02548	-2.03794	0.737249	-2.76425	0.00570538	0.0234316	4.10659	Up in A-D-M WT
RGS11	7562.9	-2.04026	0.376319	-5.42163	5.90596e-08	2.21386e-06	4.11319	Up in A-D-M WT
PIK3C2G	21.5625	-2.04243	0.735746	-2.776	0.00550319	0.0227835	4.11939	Up in A-D-M WT
LHX5	70.9224	-2.04261	0.763367	-2.67579	0.0074553	0.0289727	4.11991	Up in A-D-M WT
TDRD5	176.214	-2.04745	0.684173	-2.99259	0.0027662	0.0134938	4.13375	Up in A-D-M WT
FAM5C	7.67201	-2.04749	0.780862	-2.62209	0.00873932	0.0328322	4.13385	Up in A-D-M WT
CPNE6	7.32399	-2.05309	0.602091	-3.40994	0.000649771	0.00424073	4.14995	Up in A-D-M WT
NAPRT1	1216.22	-2.05598	0.357936	-5.74399	9.24725e-09	4.90041e-07	4.15826	Up in A-D-M WT
BMP5	190.226	-2.05607	0.711082	-2.89147	0.0038344	0.0173427	4.15853	Up in A-D-M WT
IFI44L	541.541	-2.05849	0.476475	-4.32024	1.55858e-05	0.000216296	4.16549	Up in A-D-M WT
PRKX	821.393	-2.06493	0.367233	-5.62293	1.87745e-08	8.76876e-07	4.18413	Up in A-D-M WT
GPT	121.917	-2.06878	0.358555	-5.76977	7.93799e-09	4.36233e-07	4.19532	Up in A-D-M WT
BARHL1	11.7783	-2.06907	0.645404	-3.20585	0.00134663	0.00762951	4.19616	Up in A-D-M WT
WBSCR17	117.752	-2.06924	0.6548	-3.16011	0.00157708	0.00863972	4.19666	Up in A-D-M WT
C2orf80	1.89536	-2.0695	0.772058	-2.68049	0.00735139	0.0286621	4.1974	Up in A-D-M WT
IL21R	82.084	-2.07089	0.462394	-4.47863	7.51219e-06	0.000119988	4.20147	Up in A-D-M WT
TPTE2P3	4.77881	-2.07386	0.571376	-3.62958	0.000283878	0.00219468	4.21011	Up in A-D-M WT
ROPN1B	25.4759	-2.0771	0.514224	-4.03928	5.36145e-05	0.000576953	4.21957	Up in A-D-M WT
NLRP3	306.502	-2.07999	0.524845	-3.96306	7.39964e-05	0.000744669	4.22804	Up in A-D-M WT
SCN2A	1153.36	-2.08148	0.52486	-3.96579	7.31543e-05	0.000738706	4.23242	Up in A-D-M WT
UPK1B	3.64629	-2.0822	0.687696	-3.02779	0.00246353	0.0123492	4.23452	Up in A-D-M WT
MEIG1	10.1357	-2.08417	0.366629	-5.68469	1.31051e-08	6.44691e-07	4.24032	Up in A-D-M WT
PROP1	4.80357	-2.08478	0.601106	-3.46823	0.000523892	0.00356939	4.24209	Up in A-D-M WT
ELANE	8.84813	-2.08728	0.568211	-3.67342	0.000239328	0.00192343	4.24945	Up in A-D-M WT
LOC441009	0.728181	-2.08784	0.745933	-2.79897	0.00512664	0.0215648	4.25112	Up in A-D-M WT
HIF3A	447.749	-2.08987	0.565979	-3.69248	0.000222077	0.00181494	4.25708	Up in A-D-M WT
MFI2	627.64	-2.09388	0.466481	-4.48866	7.16709e-06	0.000115019	4.26894	Up in A-D-M WT
DDX11L2	309.463	-2.09465	0.429552	-4.87636	1.0806e-06	2.47235e-05	4.27123	Up in A-D-M WT
CLEC2L	24.9728	-2.09692	0.651959	-3.21633	0.00129839	0.00741459	4.27795	Up in A-D-M WT
ECE2	1526	-2.09985	0.432418	-4.85606	1.19745e-06	2.68823e-05	4.28664	Up in A-D-M WT
HBM	3.67228	-2.10057	0.674516	-3.1142	0.00184447	0.00980999	4.2888	Up in A-D-M WT
EDN2	21.158	-2.10074	0.505941	-4.15215	3.29373e-05	0.000391221	4.28929	Up in A-D-M WT
LOC100287036	120.232	-2.1036	0.456859	-4.60449	4.13484e-06	7.4343e-05	4.29781	Up in A-D-M WT
ZNF454	135.403	-2.10387	0.283236	-7.42798	1.10267e-13	3.7971e-11	4.29861	Up in A-D-M WT
C16orf74	152.956	-2.104	0.548248	-3.83768	0.0001242	0.00113457	4.29901	Up in A-D-M WT
DEF6	783.819	-2.10473	0.369371	-5.69815	1.21112e-08	6.0162e-07	4.30118	Up in A-D-M WT
FLJ21408	4.51782	-2.1073	0.444575	-4.74003	2.13686e-06	4.34355e-05	4.30884	Up in A-D-M WT
TLR9	48.6493	-2.10889	0.414293	-5.09034	3.57417e-07	9.97477e-06	4.3136	Up in A-D-M WT
NRSN1	366.414	-2.10915	0.504249	-4.18275	2.88003e-05	0.000351011	4.31436	Up in A-D-M WT
LOC283089	14.1645	-2.11312	0.437487	-4.83014	1.36437e-06	3.01136e-05	4.32627	Up in A-D-M WT
HBA2	1837.95	-2.11399	0.412915	-5.11968	3.06052e-07	8.75711e-06	4.32888	Up in A-D-M WT
COL11A2	242.657	-2.11481	0.359519	-5.88232	4.04563e-09	2.51361e-07	4.33132	Up in A-D-M WT
LINC00207	0.895739	-2.11504	0.845081	-2.50276	0.0123228	0.0428924	4.33201	Up in A-D-M WT
NPPA	83.6431	-2.11688	0.491427	-4.30763	1.65016e-05	0.000225615	4.33756	Up in A-D-M WT
ISLR2	222.88	-2.11716	0.539702	-3.92283	8.75153e-05	0.000849738	4.33839	Up in A-D-M WT
SH3RF2	19.6641	-2.11776	0.571888	-3.7031	0.000212979	0.00175328	4.3402	Up in A-D-M WT
LOC283710	14.2519	-2.11902	0.519053	-4.08247	4.45588e-05	0.000498514	4.34399	Up in A-D-M WT
PTGES	183.911	-2.11997	0.543263	-3.9023	9.52845e-05	0.000908871	4.34686	Up in A-D-M WT
PKP2	1131.06	-2.12062	0.501463	-4.22887	2.34869e-05	0.000298082	4.34881	Up in A-D-M WT
GPR144	1.49581	-2.12252	0.85764	-2.47483	0.0133298	0.0456467	4.35453	Up in A-D-M WT
GHRL	111.303	-2.12523	0.496245	-4.28261	1.8471e-05	0.000246562	4.36271	Up in A-D-M WT
SCT	87.2357	-2.12539	0.698756	-3.04168	0.00235259	0.0118929	4.36323	Up in A-D-M WT
POU2F3	14.2242	-2.12593	0.67432	-3.1527	0.00161768	0.00882558	4.36484	Up in A-D-M WT
CLEC9A	18.4052	-2.12819	0.491294	-4.33181	1.47889e-05	0.00020608	4.3717	Up in A-D-M WT
LOC100505622	3.90888	-2.1288	0.590868	-3.60283	0.000314769	0.00237935	4.37353	Up in A-D-M WT
AHSP	2.45268	-2.13039	0.597714	-3.56424	0.000364916	0.00268138	4.37837	Up in A-D-M WT
C9orf106	40.2485	-2.13454	0.453116	-4.7108	2.46743e-06	4.89558e-05	4.39097	Up in A-D-M WT
CLIC3	46.7656	-2.13839	0.422951	-5.05588	4.28419e-07	1.15901e-05	4.4027	Up in A-D-M WT
PGC	3.29866	-2.13861	0.637046	-3.35707	0.000787739	0.00496263	4.40337	Up in A-D-M WT
RIMS1	358.872	-2.13976	0.620865	-3.44641	0.000568079	0.00380662	4.40688	Up in A-D-M WT
WNT7A	3.58915	-2.14131	0.798902	-2.68032	0.00735513	0.0286633	4.41164	Up in A-D-M WT
STEAP3	1286.38	-2.14147	0.502074	-4.26525	1.99682e-05	0.000262415	4.41211	Up in A-D-M WT
C21orf128	1.65729	-2.14323	0.648205	-3.30641	0.000944995	0.00572947	4.4175	Up in A-D-M WT
EXD3	1053.59	-2.14494	0.308714	-6.94799	3.70538e-12	7.23867e-10	4.42273	Up in A-D-M WT
FPR2	46.8268	-2.14846	0.608214	-3.53241	0.000411795	0.00294178	4.43355	Up in A-D-M WT
TUBB4A	137.059	-2.15002	0.681866	-3.15315	0.00161521	0.00881448	4.43834	Up in A-D-M WT
GAGE10	3.76716	-2.15404	0.727572	-2.96059	0.00307055	0.0146718	4.45072	Up in A-D-M WT
RHOD	182.505	-2.15409	0.486693	-4.42598	9.60064e-06	0.000145239	4.45088	Up in A-D-M WT
DKK1	43.33	-2.15609	0.549155	-3.92619	8.63034e-05	0.000840554	4.45704	Up in A-D-M WT
LOC151174	39.3431	-2.16583	0.501732	-4.3167	1.5838e-05	0.000218452	4.48723	Up in A-D-M WT
PAR1	28.7333	-2.1676	0.577369	-3.75427	0.000173848	0.00149158	4.49275	Up in A-D-M WT
RUSC1	4654.35	-2.17009	0.276929	-7.83626	4.64156e-15	2.48165e-12	4.50052	Up in A-D-M WT
LOC619207	116.002	-2.17169	0.349095	-6.22092	4.94257e-10	4.52334e-08	4.50551	Up in A-D-M WT
NPY	32.3156	-2.17197	0.791407	-2.74445	0.00606129	0.0246196	4.5064	Up in A-D-M WT
MT1A	152.744	-2.1736	0.560906	-3.87517	0.000106552	0.000995776	4.51149	Up in A-D-M WT
RASEF	97.3797	-2.17743	0.713399	-3.05219	0.0022718	0.0115679	4.52346	Up in A-D-M WT
CRHR1	43.7186	-2.17774	0.669121	-3.25463	0.00113541	0.00664595	4.52445	Up in A-D-M WT
YPEL4	507.975	-2.17813	0.593177	-3.67198	0.000240683	0.00193203	4.52567	Up in A-D-M WT
OLFM4	73.2757	-2.17875	0.697295	-3.12458	0.0017806	0.0095427	4.52763	Up in A-D-M WT
WSCD2	865.801	-2.17932	0.632116	-3.44766	0.000565472	0.0037904	4.52939	Up in A-D-M WT
C21orf15	93.8806	-2.17971	0.602578	-3.6173	0.000297691	0.00227375	4.53062	Up in A-D-M WT
OPCML	115.919	-2.17972	0.626976	-3.47656	0.000507885	0.00348134	4.53067	Up in A-D-M WT
OMG	21.226	-2.18324	0.526755	-4.1447	3.40256e-05	0.000401923	4.54173	Up in A-D-M WT
LOC728978	55.9624	-2.18404	0.518143	-4.21513	2.4964e-05	0.000313082	4.54423	Up in A-D-M WT
TNFRSF25	1402.52	-2.18987	0.496031	-4.41478	1.01115e-05	0.000151055	4.56264	Up in A-D-M WT
PLCD4	611.622	-2.19042	0.398853	-5.4918	3.97852e-08	1.60699e-06	4.56439	Up in A-D-M WT
PEBP4	25.0396	-2.19234	0.447122	-4.90323	9.42748e-07	2.2246e-05	4.57047	Up in A-D-M WT
GRIA4	976.873	-2.19504	0.68782	-3.1913	0.00141632	0.00794682	4.57903	Up in A-D-M WT
PMP2	6.68906	-2.1952	0.809634	-2.71136	0.00670086	0.0266109	4.57955	Up in A-D-M WT
ADAMTS19	26.5907	-2.19682	0.786061	-2.79472	0.00519443	0.0217708	4.58468	Up in A-D-M WT
PENK	263.128	-2.19762	0.749359	-2.93267	0.00336064	0.0157359	4.58722	Up in A-D-M WT
RAX2	1.63394	-2.1979	0.749232	-2.93353	0.00335131	0.0157092	4.5881	Up in A-D-M WT
FXYD7	18.5388	-2.19943	0.589003	-3.73415	0.000188347	0.00158848	4.59297	Up in A-D-M WT
SPHKAP	7.46635	-2.20291	0.736841	-2.98967	0.00279276	0.0135938	4.60408	Up in A-D-M WT
MEIS1	5163.22	-2.20489	0.443828	-4.9679	6.76804e-07	1.68306e-05	4.61041	Up in A-D-M WT
CHST8	2105.91	-2.205	0.641529	-3.4371	0.000587979	0.00391286	4.61074	Up in A-D-M WT
LOC100128993	1.83028	-2.20784	0.621008	-3.55525	0.00037762	0.00274887	4.61982	Up in A-D-M WT
LGR5	121.656	-2.20834	0.630044	-3.50506	0.0004565	0.00319928	4.62144	Up in A-D-M WT
LOC284648	28.571	-2.20921	0.542764	-4.07029	4.69551e-05	0.000519036	4.62421	Up in A-D-M WT
SCD5	5613.82	-2.21009	0.446549	-4.94926	7.44976e-07	1.82357e-05	4.62703	Up in A-D-M WT
TEDDM1	5.43744	-2.214	0.524715	-4.21944	2.44909e-05	0.000308482	4.63961	Up in A-D-M WT
PTCHD1	110.18	-2.21635	0.797548	-2.77895	0.0054535	0.0226271	4.64715	Up in A-D-M WT
LRIT2	13.6328	-2.21994	0.801154	-2.77093	0.0055897	0.0230637	4.65874	Up in A-D-M WT
HECW1	21.9582	-2.22137	0.587397	-3.78173	0.000155745	0.00136519	4.66338	Up in A-D-M WT
MB	402.329	-2.22155	0.718034	-3.09394	0.00197517	0.0103267	4.66395	Up in A-D-M WT
CALHM3	6.3306	-2.22681	0.6422	-3.46748	0.000525372	0.00357827	4.68099	Up in A-D-M WT
BREA2	15.7293	-2.23099	0.437294	-5.10181	3.36422e-07	9.51961e-06	4.69456	Up in A-D-M WT
CSMD3	29.7267	-2.23153	0.776188	-2.87498	0.00404049	0.0180578	4.69631	Up in A-D-M WT
GPR22	5.02531	-2.23211	0.609619	-3.66149	0.000250757	0.00199867	4.69821	Up in A-D-M WT
SLC5A2	25.029	-2.23281	0.419251	-5.32571	1.0056e-07	3.45699e-06	4.70049	Up in A-D-M WT
FLJ33360	60.5302	-2.2416	0.57059	-3.92856	8.54566e-05	0.00083272	4.7292	Up in A-D-M WT
RBP4	610.674	-2.24174	0.628046	-3.56939	0.000357809	0.00264061	4.72968	Up in A-D-M WT
PANX2	467.394	-2.24452	0.424712	-5.28479	1.25846e-07	4.16421e-06	4.73878	Up in A-D-M WT
NPHS2	2.13512	-2.24597	0.816469	-2.75083	0.00594446	0.0242323	4.74355	Up in A-D-M WT
JAKMIP3	798.353	-2.24778	0.43334	-5.18711	2.13585e-07	6.4864e-06	4.74952	Up in A-D-M WT
PVRL3-AS1	20.505	-2.24921	0.470485	-4.78061	1.74763e-06	3.68325e-05	4.75421	Up in A-D-M WT
LINC00304	5.91334	-2.25213	0.548191	-4.10829	3.98604e-05	0.00045548	4.76384	Up in A-D-M WT
BAG3	4070.92	-2.2541	0.415754	-5.42173	5.90259e-08	2.21386e-06	4.77038	Up in A-D-M WT
FAM65B	380.586	-2.26137	0.452853	-4.99362	5.92587e-07	1.52015e-05	4.79448	Up in A-D-M WT
SHF	609.948	-2.26194	0.394571	-5.73265	9.88711e-09	5.1244e-07	4.79636	Up in A-D-M WT
KREMEN2	50.8909	-2.26633	0.549594	-4.12364	3.72924e-05	0.000431527	4.81098	Up in A-D-M WT
OBSCN	613.395	-2.26729	0.390022	-5.81322	6.12825e-09	3.56755e-07	4.81417	Up in A-D-M WT
C15orf2	94.3574	-2.26868	0.678068	-3.3458	0.000820454	0.00511324	4.81882	Up in A-D-M WT
SLMO1	195.033	-2.26871	0.315669	-7.18698	6.62401e-13	1.84356e-10	4.81891	Up in A-D-M WT
FCGR3B	57.6826	-2.2718	0.583695	-3.89211	9.93782e-05	0.000942608	4.82927	Up in A-D-M WT
ZNF239	269.219	-2.27212	0.472778	-4.8059	1.54061e-06	3.34407e-05	4.83033	Up in A-D-M WT
OPRM1	27.0727	-2.27565	0.812309	-2.80145	0.0050873	0.0214393	4.84214	Up in A-D-M WT
RP1-177G6.2	4.6217	-2.27664	0.711527	-3.19965	0.00137593	0.00776738	4.84548	Up in A-D-M WT
IGSF11	402.597	-2.28295	0.625591	-3.64928	0.000262981	0.00207516	4.86673	Up in A-D-M WT
LY6G6C	3.89686	-2.28428	0.653006	-3.4981	0.000468581	0.00326257	4.87122	Up in A-D-M WT
P2RX5	161.14	-2.28935	0.505505	-4.52883	5.93104e-06	9.88524e-05	4.88835	Up in A-D-M WT
LDB3	165.731	-2.28952	0.470086	-4.87041	1.11365e-06	2.53087e-05	4.88892	Up in A-D-M WT
POU2F2	558.153	-2.28982	0.456339	-5.01782	5.22621e-07	1.35781e-05	4.88996	Up in A-D-M WT
NHEG1	6.2918	-2.29048	0.580642	-3.94475	7.98844e-05	0.000790469	4.89221	Up in A-D-M WT
MT1E	1981.39	-2.29055	0.420299	-5.44979	5.04282e-08	1.95899e-06	4.89241	Up in A-D-M WT
ABRA	2.70326	-2.29345	0.622507	-3.68421	0.000229415	0.00186591	4.90226	Up in A-D-M WT
STX1B	220.424	-2.29549	0.458556	-5.00591	5.56e-07	1.43172e-05	4.9092	Up in A-D-M WT
RHCE	79.7452	-2.29564	0.501973	-4.57322	4.80274e-06	8.44094e-05	4.9097	Up in A-D-M WT
PROM2	180.27	-2.29768	0.46511	-4.94008	7.8092e-07	1.90468e-05	4.91667	Up in A-D-M WT
DDX4	4.36801	-2.2983	0.584993	-3.92876	8.53856e-05	0.000832646	4.91876	Up in A-D-M WT
FLJ30838	30.9953	-2.30039	0.465538	-4.94136	7.75811e-07	1.89449e-05	4.9259	Up in A-D-M WT
COL17A1	100.142	-2.30085	0.535607	-4.29579	1.74074e-05	0.00023515	4.9275	Up in A-D-M WT
DAPL1	231.44	-2.30107	0.71972	-3.19718	0.00138778	0.00781689	4.92825	Up in A-D-M WT
C7orf65	1.14699	-2.30411	0.762107	-3.02334	0.00250002	0.0125044	4.93862	Up in A-D-M WT
RHBDL3	201.494	-2.30549	0.554836	-4.15526	3.24921e-05	0.000387234	4.94335	Up in A-D-M WT
DHCR24	3655.83	-2.31077	0.558206	-4.13963	3.4786e-05	0.000407818	4.96148	Up in A-D-M WT
GPR35	241.802	-2.31241	0.383137	-6.03547	1.58498e-09	1.16253e-07	4.96713	Up in A-D-M WT
FGF10	4.5247	-2.3134	0.744453	-3.10752	0.00188662	0.00996856	4.97055	Up in A-D-M WT
GPR62	18.6502	-2.31369	0.49413	-4.68235	2.83609e-06	5.44106e-05	4.97153	Up in A-D-M WT
CUX2	41.8473	-2.31451	0.628365	-3.68339	0.000230156	0.00186941	4.97437	Up in A-D-M WT
IGSF9B	287.587	-2.31539	0.380904	-6.07867	1.21183e-09	9.46954e-08	4.9774	Up in A-D-M WT
FOLR1	18.7395	-2.31575	0.608228	-3.80738	0.000140448	0.00125317	4.97865	Up in A-D-M WT
FAM43B	199.51	-2.31616	0.524151	-4.41888	9.92152e-06	0.000149184	4.98004	Up in A-D-M WT
OTOP2	1.60544	-2.3202	0.794346	-2.9209	0.00349025	0.0161898	4.99402	Up in A-D-M WT
CNTFR	165.313	-2.32038	0.569222	-4.07641	4.57365e-05	0.000508608	4.99465	Up in A-D-M WT
DKFZp566F0947	16.2296	-2.32542	0.490788	-4.73812	2.15705e-06	4.36866e-05	5.0121	Up in A-D-M WT
ESYT3	65.2674	-2.32574	0.579944	-4.01029	6.06449e-05	0.00063609	5.01324	Up in A-D-M WT
MC4R	9.95931	-2.32652	0.69387	-3.35296	0.000799526	0.00501822	5.01593	Up in A-D-M WT
HCN1	125.353	-2.32712	0.755255	-3.08123	0.00206145	0.0106747	5.01801	Up in A-D-M WT
LRP1B	203.567	-2.32822	0.632286	-3.68222	0.00023121	0.00187449	5.02185	Up in A-D-M WT
LOC254099	10.6779	-2.32878	0.693522	-3.35791	0.00078534	0.00494906	5.02382	Up in A-D-M WT
MGC45800	57.6387	-2.33054	0.716535	-3.25251	0.00114391	0.00668183	5.02993	Up in A-D-M WT
CALB1	781.461	-2.33191	0.630221	-3.70014	0.00021548	0.00176885	5.0347	Up in A-D-M WT
AGAP2	717.51	-2.33267	0.35533	-6.56481	5.2098e-11	6.61547e-09	5.03738	Up in A-D-M WT
CADM2	111.628	-2.33605	0.646381	-3.61404	0.000301461	0.00229823	5.04917	Up in A-D-M WT
C14orf64	5.82423	-2.33702	0.660488	-3.53833	0.000402662	0.00289077	5.0526	Up in A-D-M WT
KCNQ4	94.593	-2.33867	0.529454	-4.41713	1.00018e-05	0.000149857	5.05836	Up in A-D-M WT
SRMS	5.84504	-2.33951	0.650113	-3.59862	0.000319907	0.00240991	5.06132	Up in A-D-M WT
CABP4	95.7511	-2.34468	0.44382	-5.28295	1.27119e-07	4.17909e-06	5.07948	Up in A-D-M WT
SP7	5.4191	-2.34602	0.65885	-3.56079	0.000369748	0.00270611	5.08421	Up in A-D-M WT
CMTM5	7.50213	-2.34717	0.529684	-4.43127	9.36818e-06	0.000142572	5.08824	Up in A-D-M WT
LOC100189589	22.1402	-2.34755	0.731764	-3.20807	0.00133631	0.00758586	5.08958	Up in A-D-M WT
NKX6-2	2.30651	-2.35055	0.849149	-2.76813	0.0056379	0.0232249	5.1002	Up in A-D-M WT
KRT5	23.9197	-2.35624	0.687641	-3.42656	0.000611276	0.00403355	5.12036	Up in A-D-M WT
DNM1P46	23.1757	-2.35711	0.544032	-4.33266	1.47317e-05	0.000205425	5.12342	Up in A-D-M WT
LINC00523	2.29273	-2.36712	0.808498	-2.9278	0.00341372	0.0159257	5.1591	Up in A-D-M WT
TCF21	321.567	-2.36722	0.547205	-4.32603	1.51823e-05	0.000211273	5.15948	Up in A-D-M WT
KLK7	2.89105	-2.37327	0.86741	-2.73604	0.00621838	0.0251237	5.18113	Up in A-D-M WT
CDH24	1521.95	-2.37413	0.413333	-5.74388	9.25327e-09	4.90041e-07	5.18424	Up in A-D-M WT
RADIL	1103.73	-2.3748	0.555008	-4.27885	1.87858e-05	0.000250112	5.18663	Up in A-D-M WT
GRIN2A	764.743	-2.37495	0.546154	-4.34849	1.37077e-05	0.000194347	5.18717	Up in A-D-M WT
KIAA1644	1429.22	-2.37505	0.585491	-4.0565	4.98134e-05	0.00054295	5.18752	Up in A-D-M WT
ZCCHC5	2.61146	-2.37655	0.74702	-3.18137	0.0014658	0.00815888	5.19292	Up in A-D-M WT
HEATR8	1088.63	-2.37745	0.554652	-4.28638	1.81607e-05	0.000243706	5.19617	Up in A-D-M WT
IL1RL1	482.538	-2.37976	0.598275	-3.97771	6.95835e-05	0.000709827	5.2045	Up in A-D-M WT
FRMPD1	2111.54	-2.38382	0.637623	-3.7386	0.000185048	0.00156605	5.21916	Up in A-D-M WT
RSPO4	139.984	-2.38383	0.563969	-4.22688	2.36957e-05	0.000299953	5.2192	Up in A-D-M WT
SYT1	3982.16	-2.38571	0.69041	-3.4555	0.000549274	0.00370997	5.22602	Up in A-D-M WT
SYNC	696.646	-2.39072	0.596596	-4.00727	6.14254e-05	0.000642958	5.24418	Up in A-D-M WT
SCARA5	120.303	-2.39092	0.643912	-3.71312	0.000204716	0.00169764	5.24493	Up in A-D-M WT
NEFM	3649.21	-2.3928	0.625213	-3.82718	0.000129619	0.00117147	5.25177	Up in A-D-M WT
DHRS7C	2.07811	-2.39296	0.868411	-2.75556	0.00585914	0.0239469	5.25234	Up in A-D-M WT
SLC3A1	106.015	-2.394	0.504662	-4.74377	2.09772e-06	4.28767e-05	5.25613	Up in A-D-M WT
CES5AP1	22.9553	-2.39521	0.751068	-3.18908	0.00142728	0.00798622	5.26055	Up in A-D-M WT
GRM2	102.134	-2.40312	0.475073	-5.05841	4.22766e-07	1.14525e-05	5.28945	Up in A-D-M WT
SRGAP3	1443.76	-2.40695	0.381182	-6.31444	2.71149e-10	2.67424e-08	5.30351	Up in A-D-M WT
KCNH1	361.397	-2.40981	0.463585	-5.19822	2.01211e-07	6.18458e-06	5.31406	Up in A-D-M WT
LOC727677	1.44469	-2.41004	0.833159	-2.89265	0.00382007	0.0173011	5.31488	Up in A-D-M WT
RRN3P1	266.249	-2.41159	0.43551	-5.53739	3.07011e-08	1.3022e-06	5.3206	Up in A-D-M WT
LOC100302640	39.4849	-2.41226	0.399107	-6.04414	1.50205e-09	1.11161e-07	5.32308	Up in A-D-M WT
IL17C	6.48431	-2.41821	0.547261	-4.41875	9.92747e-06	0.000149184	5.34506	Up in A-D-M WT
KCNH8	1513.9	-2.41853	0.572158	-4.22702	2.36806e-05	0.000299953	5.34624	Up in A-D-M WT
ACCN1	230.252	-2.42081	0.670499	-3.61046	0.000305659	0.002325	5.3547	Up in A-D-M WT
RBFOX1	12.02	-2.42811	0.808661	-3.00263	0.00267657	0.0131894	5.38188	Up in A-D-M WT
GRIK4	155.344	-2.43029	0.609673	-3.98622	6.71331e-05	0.000688512	5.39003	Up in A-D-M WT
SRPK3	177.415	-2.4352	0.514468	-4.73344	2.20747e-06	4.44051e-05	5.4084	Up in A-D-M WT
KCNQ5	195.898	-2.45281	0.564787	-4.34289	1.4062e-05	0.000198049	5.47481	Up in A-D-M WT
CLMP	94.7332	-2.45518	0.546231	-4.49477	6.96448e-06	0.000112747	5.48383	Up in A-D-M WT
LSAMP	2805.41	-2.4619	0.501586	-4.90823	9.19033e-07	2.18386e-05	5.50941	Up in A-D-M WT
HIST1H4E	35.6888	-2.46226	0.518317	-4.75049	2.0292e-06	4.16858e-05	5.5108	Up in A-D-M WT
LMO3	639.413	-2.46432	0.572286	-4.30609	1.66162e-05	0.000226539	5.51865	Up in A-D-M WT
STAC2	48.0987	-2.4681	0.56919	-4.33616	1.44992e-05	0.000203149	5.53314	Up in A-D-M WT
CHP2	3.12866	-2.46815	0.730271	-3.37977	0.000725474	0.00464531	5.53332	Up in A-D-M WT
SPIC	3.44651	-2.47445	0.867957	-2.85089	0.00435975	0.0190899	5.55754	Up in A-D-M WT
TMEM35	105.669	-2.477	0.609513	-4.0639	4.82598e-05	0.000531433	5.56737	Up in A-D-M WT
DPCR1	4.93354	-2.48047	0.721582	-3.43754	0.000587017	0.00390902	5.58079	Up in A-D-M WT
MSLNL	8.10041	-2.48657	0.84332	-2.94855	0.00319264	0.0151374	5.60446	Up in A-D-M WT
PNPLA5	27.2246	-2.48803	0.6437	-3.8652	0.000110996	0.00102926	5.61013	Up in A-D-M WT
CSF3	13.6913	-2.49282	0.611689	-4.07531	4.5954e-05	0.000510748	5.62877	Up in A-D-M WT
MMP17	289.473	-2.50179	0.528844	-4.73067	2.23775e-06	4.48645e-05	5.66388	Up in A-D-M WT
C22orf31	7.36332	-2.50209	0.699073	-3.57916	0.000344702	0.00255688	5.66507	Up in A-D-M WT
DEFA1	1.99636	-2.51124	0.73338	-3.42419	0.000616625	0.00405567	5.70109	Up in A-D-M WT
DEFA1B	1.99636	-2.51124	0.73338	-3.42419	0.000616625	0.00405567	5.70109	Up in A-D-M WT
DOK5	275.624	-2.51357	0.574959	-4.37174	1.2326e-05	0.000176981	5.71033	Up in A-D-M WT
TACR3	13.556	-2.52338	0.659634	-3.82543	0.000130546	0.0011788	5.74928	Up in A-D-M WT
HMX2	6.10718	-2.53706	0.859011	-2.95347	0.00314227	0.0149617	5.80405	Up in A-D-M WT
LOC641746	1.23107	-2.54908	0.843858	-3.02074	0.00252155	0.012587	5.8526	Up in A-D-M WT
EPPK1	101.076	-2.55079	0.505044	-5.05063	4.40345e-07	1.18183e-05	5.85956	Up in A-D-M WT
LOC100616530	2.33785	-2.55128	0.682407	-3.73864	0.000185017	0.00156605	5.86152	Up in A-D-M WT
INPP5F	4306.87	-2.55301	0.386624	-6.60334	4.02e-11	5.40889e-09	5.86857	Up in A-D-M WT
CPA4	23.0355	-2.55837	0.540101	-4.73683	2.17084e-06	4.38855e-05	5.89041	Up in A-D-M WT
LOC644838	10.65	-2.55839	0.640847	-3.9922	6.54628e-05	0.000673422	5.89049	Up in A-D-M WT
REG3G	6.38205	-2.56014	0.825619	-3.10088	0.0019295	0.0101427	5.89766	Up in A-D-M WT
FBXO2	2016.64	-2.56212	0.438025	-5.84926	4.93774e-09	2.98572e-07	5.90575	Up in A-D-M WT
PPIAL4D	3.80771	-2.56598	0.594138	-4.31883	1.5686e-05	0.000216845	5.92157	Up in A-D-M WT
PPIAL4F	3.80771	-2.56598	0.594138	-4.31883	1.5686e-05	0.000216845	5.92157	Up in A-D-M WT
GLRA3	314.951	-2.56693	0.606934	-4.22933	2.34384e-05	0.000297996	5.92546	Up in A-D-M WT
GLIS3-AS1	50.2931	-2.56868	0.551405	-4.65843	3.18634e-06	5.98308e-05	5.93266	Up in A-D-M WT
CECR2	119.515	-2.56875	0.611333	-4.20189	2.64698e-05	0.00032852	5.93297	Up in A-D-M WT
TLX1NB	2.98922	-2.57305	0.771786	-3.3339	0.000856385	0.0052869	5.95068	Up in A-D-M WT
DRD5	4.99679	-2.57354	0.851474	-3.02245	0.00250736	0.0125349	5.95268	Up in A-D-M WT
CACNA1E	190.764	-2.58274	0.639557	-4.03832	5.38358e-05	0.000578414	5.99075	Up in A-D-M WT
ADRA2A	1018.88	-2.58982	0.491659	-5.26752	1.38282e-07	4.48799e-06	6.02024	Up in A-D-M WT
HBG1	4.03889	-2.59452	0.762129	-3.40431	0.000663309	0.00431799	6.0399	Up in A-D-M WT
LOC647323	7.36395	-2.59499	0.603423	-4.30045	1.70449e-05	0.000231176	6.04186	Up in A-D-M WT
LUZP2	112.674	-2.59554	0.638706	-4.06376	4.82894e-05	0.000531471	6.04417	Up in A-D-M WT
HAPLN2	113.155	-2.59806	0.536295	-4.84446	1.26959e-06	2.83454e-05	6.0547	Up in A-D-M WT
KCNA4	241.851	-2.59941	0.639825	-4.06269	4.85101e-05	0.000533397	6.06039	Up in A-D-M WT
CEL	1010.98	-2.60042	0.485102	-5.36057	8.296e-08	2.94668e-06	6.06464	Up in A-D-M WT
MYT1L	991.479	-2.61877	0.711286	-3.68175	0.00023164	0.00187574	6.14228	Up in A-D-M WT
CHRNB4	146.844	-2.62402	0.612575	-4.28358	1.83906e-05	0.000245817	6.16464	Up in A-D-M WT
FLJ12825	41.8365	-2.62406	0.599435	-4.37755	1.20018e-05	0.000172937	6.16483	Up in A-D-M WT
SORCS2	272.713	-2.63477	0.509618	-5.17009	2.33978e-07	7.02175e-06	6.21076	Up in A-D-M WT
CTCFL	8.63737	-2.63484	0.576946	-4.56688	4.95043e-06	8.61139e-05	6.21107	Up in A-D-M WT
CDH7	18.0801	-2.64159	0.849198	-3.11068	0.00186654	0.00989628	6.24017	Up in A-D-M WT
CARD11	529.475	-2.64469	0.488222	-5.41698	6.06142e-08	2.26379e-06	6.25361	Up in A-D-M WT
FSTL5	242.845	-2.64651	0.78082	-3.3894	0.00070046	0.00451929	6.26151	Up in A-D-M WT
TFAMP1	2.82849	-2.65775	0.697014	-3.81305	0.000137261	0.00123043	6.31049	Up in A-D-M WT
HEATR8-TTC4	479.555	-2.65883	0.549918	-4.83496	1.33176e-06	2.94742e-05	6.3152	Up in A-D-M WT
SAMD11	5385.94	-2.66063	0.544025	-4.89064	1.00509e-06	2.34448e-05	6.32308	Up in A-D-M WT
WBP2NL	30.0087	-2.67284	0.439444	-6.08232	1.18454e-09	9.32805e-08	6.37684	Up in A-D-M WT
STMN2	5924.53	-2.67759	0.634704	-4.21864	2.45779e-05	0.000309386	6.39785	Up in A-D-M WT
ACTA1	71.35	-2.68222	0.485112	-5.52907	3.21936e-08	1.34584e-06	6.41843	Up in A-D-M WT
UMOD	1.75654	-2.68844	0.861059	-3.12225	0.00179475	0.00960082	6.44617	Up in A-D-M WT
CPB1	642.946	-2.70744	0.574858	-4.70975	2.48016e-06	4.91347e-05	6.53161	Up in A-D-M WT
MUC16	12.4596	-2.71219	0.769628	-3.52402	0.00042505	0.00301651	6.55314	Up in A-D-M WT
DLG2	1489.6	-2.71288	0.462584	-5.86463	4.50146e-09	2.74643e-07	6.55631	Up in A-D-M WT
NKX6-3	8.86581	-2.71423	0.835701	-3.24784	0.00116283	0.00677914	6.56241	Up in A-D-M WT
CD300LG	53.5908	-2.71928	0.605842	-4.48842	7.17529e-06	0.000115059	6.58542	Up in A-D-M WT
FRMPD4	197.927	-2.72883	0.625591	-4.36201	1.28874e-05	0.000183872	6.62919	Up in A-D-M WT
GPHA2	20.3298	-2.72889	0.690365	-3.95282	7.72346e-05	0.000769203	6.62945	Up in A-D-M WT
CRABP2	377.789	-2.73046	0.415591	-6.57006	5.02949e-11	6.50991e-09	6.63668	Up in A-D-M WT
LOC100128264	11.4149	-2.73602	0.868688	-3.1496	0.00163493	0.00890293	6.66231	Up in A-D-M WT
DLK1	700.977	-2.74127	0.773677	-3.54317	0.000395353	0.0028514	6.68657	Up in A-D-M WT
LOC157627	87.4659	-2.75175	0.789911	-3.48362	0.000494683	0.0034144	6.73533	Up in A-D-M WT
KLK1	16.0762	-2.75306	0.525034	-5.24359	1.57486e-07	5.02481e-06	6.74145	Up in A-D-M WT
PWRN1	114.319	-2.75488	0.723323	-3.80864	0.000139732	0.00124807	6.74995	Up in A-D-M WT
C19orf33	34.8246	-2.75733	0.44087	-6.25428	3.99345e-10	3.75624e-08	6.76143	Up in A-D-M WT
KIRREL3	702.03	-2.76103	0.678263	-4.07074	4.68633e-05	0.000518303	6.77882	Up in A-D-M WT
LOC441455	53.0214	-2.7621	0.476487	-5.79679	6.7595e-09	3.85766e-07	6.78383	Up in A-D-M WT
STEAP4	1706.6	-2.76297	0.535934	-5.15542	2.53058e-07	7.46209e-06	6.78791	Up in A-D-M WT
TCEA3	709.249	-2.77019	0.54869	-5.04874	4.44737e-07	1.19205e-05	6.82199	Up in A-D-M WT
UNQ6975	4.48292	-2.77257	0.732899	-3.78302	0.00015494	0.0013592	6.83323	Up in A-D-M WT
COL20A1	24.8272	-2.77356	0.701466	-3.95395	7.68724e-05	0.000766347	6.83794	Up in A-D-M WT
MT1G	76.1357	-2.77443	0.553394	-5.01349	5.34522e-07	1.38519e-05	6.84207	Up in A-D-M WT
USH1G	9.20116	-2.77754	0.681798	-4.07385	4.62429e-05	0.000513117	6.85683	Up in A-D-M WT
PTPRVP	8.80297	-2.78003	0.458949	-6.0574	1.38343e-09	1.041e-07	6.86868	Up in A-D-M WT
GABRA4	18.914	-2.7828	0.710072	-3.91904	8.89029e-05	0.000859619	6.88186	Up in A-D-M WT
MEG8	25.9843	-2.78464	0.558506	-4.98586	6.16863e-07	1.55494e-05	6.89063	Up in A-D-M WT
OLFM1	7599.6	-2.79331	0.540566	-5.16738	2.37393e-07	7.10326e-06	6.93218	Up in A-D-M WT
SAMD3	602.889	-2.79853	0.512147	-5.46432	4.6469e-08	1.8473e-06	6.95733	Up in A-D-M WT
GABRR1	22.3763	-2.80177	0.628418	-4.45845	8.25554e-06	0.000129519	6.97296	Up in A-D-M WT
SLC35D3	989.714	-2.81323	0.690513	-4.07411	4.61901e-05	0.00051292	7.02856	Up in A-D-M WT
LCN10	702.977	-2.81784	0.618332	-4.55716	5.18509e-06	8.92759e-05	7.05104	Up in A-D-M WT
CACNA1I	243.409	-2.81983	0.602036	-4.68383	2.81567e-06	5.41211e-05	7.06081	Up in A-D-M WT
LOC100506757	29.4674	-2.82304	0.672933	-4.19513	2.72718e-05	0.000336214	7.07652	Up in A-D-M WT
PRRT2	1873.82	-2.84235	0.422197	-6.73228	1.67027e-11	2.57083e-09	7.17187	Up in A-D-M WT
PCDH11X	42.8194	-2.84499	0.787185	-3.61413	0.000301355	0.00229823	7.18501	Up in A-D-M WT
KCNA2	31.9721	-2.84727	0.607732	-4.68508	2.79849e-06	5.38929e-05	7.19639	Up in A-D-M WT
NTNG1	145.721	-2.85402	0.673553	-4.23726	2.26263e-05	0.000289673	7.23013	Up in A-D-M WT
GPM6A	1692.53	-2.85851	0.657981	-4.34437	1.39677e-05	0.000197345	7.25267	Up in A-D-M WT
TPRG1	110.056	-2.86773	0.513474	-5.58495	2.33763e-08	1.04842e-06	7.29914	Up in A-D-M WT
MEG3	26063.2	-2.86866	0.567065	-5.05879	4.21934e-07	1.14452e-05	7.30388	Up in A-D-M WT
PPM1J	161.956	-2.86937	0.49119	-5.84167	5.16805e-09	3.10649e-07	7.30747	Up in A-D-M WT
C8orf85	135.272	-2.8698	0.581638	-4.93399	8.05657e-07	1.95562e-05	7.30962	Up in A-D-M WT
FLJ23867	907.815	-2.87011	0.431596	-6.65	2.93089e-11	4.31499e-09	7.31123	Up in A-D-M WT
LOC729911	9.03123	-2.88581	0.81953	-3.52129	0.000429447	0.00304222	7.39118	Up in A-D-M WT
ACCN4	254.241	-2.89115	0.580515	-4.98033	6.34772e-07	1.59415e-05	7.41863	Up in A-D-M WT
CECR1	3371.25	-2.89425	0.443947	-6.51935	7.06149e-11	8.34118e-09	7.43455	Up in A-D-M WT
LOC100507341	80.0553	-2.89951	0.735557	-3.94193	8.08279e-05	0.000796401	7.46175	Up in A-D-M WT
CHRNA3	4515.01	-2.90104	0.691303	-4.19648	2.71094e-05	0.000334927	7.46964	Up in A-D-M WT
MLN	1.62178	-2.90146	0.755216	-3.84189	0.00012209	0.00111785	7.4718	Up in A-D-M WT
FLRT1	179.596	-2.90665	0.510177	-5.69733	1.21699e-08	6.03061e-07	7.49874	Up in A-D-M WT
KCNG3	247.546	-2.91195	0.657304	-4.43013	9.41749e-06	0.000143001	7.52632	Up in A-D-M WT
LOC283174	1476.47	-2.91361	0.443606	-6.56802	5.09889e-11	6.51536e-09	7.53503	Up in A-D-M WT
SIX2	957.746	-2.91692	0.683863	-4.26537	1.99574e-05	0.000262415	7.55234	Up in A-D-M WT
GFRA1	825.028	-2.92196	0.531373	-5.49888	3.82205e-08	1.55305e-06	7.57873	Up in A-D-M WT
PSD2	58.6846	-2.9308	0.396809	-7.38592	1.514e-13	4.83678e-11	7.62534	Up in A-D-M WT
CAPZA3	4.04971	-2.94579	0.808761	-3.64235	0.000270165	0.00211438	7.70496	Up in A-D-M WT
LINGO1	1827.25	-2.94595	0.518825	-5.67813	1.36179e-08	6.65083e-07	7.70584	Up in A-D-M WT
GNG3	61.5488	-2.96518	0.487992	-6.07629	1.22992e-09	9.53752e-08	7.80924	Up in A-D-M WT
DGKK	48.2227	-2.96852	0.828081	-3.58481	0.00033732	0.0025159	7.82731	Up in A-D-M WT
TLX2	3.66297	-2.98181	0.615304	-4.84607	1.25928e-06	2.81771e-05	7.89976	Up in A-D-M WT
KCNIP3	594.037	-2.9829	0.571718	-5.21743	1.81418e-07	5.68808e-06	7.90575	Up in A-D-M WT
CDH22	2289.56	-2.9834	0.643683	-4.63489	3.57136e-06	6.5724e-05	7.90846	Up in A-D-M WT
ARMC12	116.172	-2.98979	0.391578	-7.63524	2.25409e-14	9.95572e-12	7.94358	Up in A-D-M WT
LOC100128554	8.42673	-2.99278	0.842541	-3.55209	0.000382181	0.00277016	7.96008	Up in A-D-M WT
ERBB4	829.35	-2.99332	0.624473	-4.79336	1.64015e-06	3.52997e-05	7.96305	Up in A-D-M WT
C1QL2	19.0353	-2.99656	0.749953	-3.99567	6.4512e-05	0.000664987	7.98096	Up in A-D-M WT
NELL2	2762.1	-2.99657	0.587909	-5.097	3.45081e-07	9.71055e-06	7.98101	Up in A-D-M WT
NTNG2	846.451	-3.00363	0.519632	-5.7803	7.45684e-09	4.18113e-07	8.02013	Up in A-D-M WT
CD5L	110.524	-3.00963	0.733673	-4.10214	4.09342e-05	0.000466175	8.0536	Up in A-D-M WT
ESPNL	112.065	-3.00964	0.598141	-5.03166	4.86261e-07	1.2764e-05	8.05364	Up in A-D-M WT
AGRP	6.31287	-3.01148	0.634892	-4.7433	2.1026e-06	4.29332e-05	8.06393	Up in A-D-M WT
IGFALS	292.72	-3.01391	0.584451	-5.15682	2.51175e-07	7.43897e-06	8.07751	Up in A-D-M WT
RBFOX3	309.56	-3.01825	0.668174	-4.51716	6.26747e-06	0.000103356	8.10184	Up in A-D-M WT
SV2C	68.2542	-3.03677	0.629803	-4.82179	1.42278e-06	3.11158e-05	8.20654	Up in A-D-M WT
MYBPHL	64.3881	-3.04398	0.602549	-5.05184	4.37573e-07	1.17751e-05	8.24765	Up in A-D-M WT
LRRC4C	314.412	-3.05162	0.546865	-5.58021	2.40232e-08	1.0727e-06	8.29143	Up in A-D-M WT
PTN	537.467	-3.05244	0.473341	-6.44871	1.12804e-10	1.24557e-08	8.29616	Up in A-D-M WT
NTRK3	344.849	-3.06058	0.516179	-5.92931	3.04208e-09	1.98733e-07	8.3431	Up in A-D-M WT
GPR61	95.892	-3.06604	0.602238	-5.09108	3.56037e-07	9.94993e-06	8.37472	Up in A-D-M WT
IGFN1	1150.74	-3.07288	0.718318	-4.27788	1.88679e-05	0.000250877	8.4145	Up in A-D-M WT
PNLIPRP1	17.7595	-3.0941	0.595851	-5.19274	2.07217e-07	6.34395e-06	8.53919	Up in A-D-M WT
HBA1	2126.51	-3.09807	0.540055	-5.73658	9.66082e-09	5.05435e-07	8.56271	Up in A-D-M WT
LOC100131060	18.0847	-3.11873	0.409657	-7.61303	2.67735e-14	1.04607e-11	8.68624	Up in A-D-M WT
LOC645434	2.62756	-3.12335	0.770385	-4.05427	5.02905e-05	0.000546976	8.7141	Up in A-D-M WT
LOC283050	86.5745	-3.17263	0.364954	-8.69324	3.52255e-18	3.76671e-15	9.01689	Up in A-D-M WT
PTX3	544.217	-3.17406	0.54821	-5.78986	7.04468e-09	4.00915e-07	9.02581	Up in A-D-M WT
C12orf53	961.505	-3.18669	0.626562	-5.08598	3.65724e-07	1.01402e-05	9.10517	Up in A-D-M WT
LOC729080	42.2546	-3.19539	0.536055	-5.96094	2.50785e-09	1.6984e-07	9.16029	Up in A-D-M WT
ARHGDIG	235.272	-3.20175	0.525635	-6.09122	1.12056e-09	8.92802e-08	9.20077	Up in A-D-M WT
LOC643201	1085.8	-3.22802	0.582196	-5.54456	2.94694e-08	1.25569e-06	9.36981	Up in A-D-M WT
OR7E37P	4.49372	-3.24884	0.587271	-5.5321	3.16412e-08	1.32954e-06	9.50604	Up in A-D-M WT
FABP4	462.568	-3.2707	0.559459	-5.84618	5.02976e-09	3.03233e-07	9.65114	Up in A-D-M WT
LOC389493	459.211	-3.27217	0.7159	-4.5707	4.861e-06	8.52858e-05	9.66095	Up in A-D-M WT
FAM178B	33.1772	-3.2945	0.580125	-5.67896	1.35516e-08	6.6344e-07	9.81171	Up in A-D-M WT
AZU1	11.7664	-3.30982	0.626699	-5.28136	1.28226e-07	4.19962e-06	9.91645	Up in A-D-M WT
REG1A	245.613	-3.32339	0.638577	-5.20437	1.94658e-07	6.0013e-06	10.0102	Up in A-D-M WT
ATP6V0CP3	4.90072	-3.3263	0.621159	-5.35498	8.55643e-08	3.02859e-06	10.0303	Up in A-D-M WT
ANKRD34C	104.611	-3.32667	0.62968	-5.28311	1.2701e-07	4.17909e-06	10.0329	Up in A-D-M WT
MAB21L1	94.1217	-3.33294	0.602106	-5.53547	3.10394e-08	1.31381e-06	10.0766	Up in A-D-M WT
IGLL1	2.74811	-3.33594	0.764004	-4.36639	1.26316e-05	0.000180984	10.0976	Up in A-D-M WT
LOC283888	95.0478	-3.33882	0.549978	-6.07082	1.27262e-09	9.79389e-08	10.1178	Up in A-D-M WT
CPA1	394.275	-3.33946	0.484746	-6.88908	5.61561e-12	9.92107e-10	10.1222	Up in A-D-M WT
MDGA1	2557.27	-3.34573	0.553567	-6.04395	1.5039e-09	1.11161e-07	10.1664	Up in A-D-M WT
ENTPD3	1921.93	-3.36813	0.651148	-5.17261	2.30845e-07	6.94827e-06	10.3255	Up in A-D-M WT
CELA2A	94.364	-3.36878	0.464553	-7.25166	4.11693e-13	1.17808e-10	10.3301	Up in A-D-M WT
LPPR3	81.9841	-3.38311	0.608077	-5.56362	2.64231e-08	1.15948e-06	10.4332	Up in A-D-M WT
CELA3A	237.796	-3.39437	0.556797	-6.09623	1.08598e-09	8.68655e-08	10.5149	Up in A-D-M WT
SPOCK1	4887.75	-3.40125	0.503092	-6.7607	1.37328e-11	2.17976e-09	10.5652	Up in A-D-M WT
LOC400548	14.2976	-3.40134	0.667123	-5.09853	3.42306e-07	9.66263e-06	10.5659	Up in A-D-M WT
HAPLN4	298.286	-3.42104	0.606806	-5.63777	1.72263e-08	8.15819e-07	10.7111	Up in A-D-M WT
GLP1R	1362.62	-3.42774	0.676718	-5.06525	4.07874e-07	1.11381e-05	10.761	Up in A-D-M WT
MSLN	34.7201	-3.43218	0.618982	-5.54488	2.94161e-08	1.25569e-06	10.7942	Up in A-D-M WT
CTRC	106.825	-3.45153	0.494621	-6.97814	2.99121e-12	6.07724e-10	10.9399	Up in A-D-M WT
CELA2B	21.8324	-3.4698	0.590758	-5.87348	4.26748e-09	2.63533e-07	11.0794	Up in A-D-M WT
NDST4	44.7137	-3.4791	0.785121	-4.43129	9.36703e-06	0.000142572	11.151	Up in A-D-M WT
LOC100130417	21.324	-3.48447	0.635182	-5.48578	4.11643e-08	1.6594e-06	11.1926	Up in A-D-M WT
TAGLN3	5647	-3.49774	0.546568	-6.39946	1.55925e-10	1.6586e-08	11.296	Up in A-D-M WT
LOC253044	2.84759	-3.50105	0.764632	-4.57873	4.67799e-06	8.24309e-05	11.3219	Up in A-D-M WT
SPSB4	50.8888	-3.50885	0.646382	-5.42845	5.68467e-08	2.15075e-06	11.3833	Up in A-D-M WT
CELA3B	70.2664	-3.51359	0.543147	-6.46894	9.86911e-11	1.10779e-08	11.4208	Up in A-D-M WT
PTCHD2	1087.07	-3.5351	0.492527	-7.17748	7.10056e-13	1.94949e-10	11.5924	Up in A-D-M WT
LOC100130331	16.2494	-3.53903	0.70445	-5.02382	5.06534e-07	1.3227e-05	11.624	Up in A-D-M WT
CNR1	772.2	-3.54814	0.562515	-6.30763	2.83343e-10	2.76763e-08	11.6976	Up in A-D-M WT
FER1L5	70.1181	-3.55132	0.542393	-6.54749	5.85111e-11	7.20467e-09	11.7234	Up in A-D-M WT
CRLF1	588.414	-3.57661	0.594828	-6.01284	1.82301e-09	1.30416e-07	11.9307	Up in A-D-M WT
CDHR1	2084.8	-3.57889	0.667579	-5.361	8.27648e-08	2.94489e-06	11.9496	Up in A-D-M WT
ANK1	5340.82	-3.58624	0.535927	-6.69165	2.20662e-11	3.29647e-09	12.0106	Up in A-D-M WT
HHATL	42.1081	-3.60811	0.607003	-5.94413	2.77922e-09	1.84527e-07	12.1941	Up in A-D-M WT
CRABP1	25.9531	-3.62668	0.657294	-5.5176	3.4366e-08	1.41339e-06	12.3521	Up in A-D-M WT
CHST1	1560.42	-3.63275	0.548291	-6.6256	3.45851e-11	4.82741e-09	12.4042	Up in A-D-M WT
VAT1L	3383.01	-3.64463	0.5219	-6.98339	2.88149e-12	5.91346e-10	12.5067	Up in A-D-M WT
C1orf228	332.397	-3.66435	0.399024	-9.18329	4.18117e-20	8.49487e-17	12.6789	Up in A-D-M WT
INS-IGF2	1807.29	-3.67002	0.796734	-4.60632	4.0985e-06	7.37548e-05	12.7287	Up in A-D-M WT
RBPJL	5.26149	-3.6724	0.751061	-4.88961	1.01037e-06	2.34871e-05	12.7497	Up in A-D-M WT
AMY2A	300.09	-3.68826	0.452938	-8.14297	3.85711e-16	2.61216e-13	12.8907	Up in A-D-M WT
CHODL	84.4904	-3.68881	0.540666	-6.82272	8.93348e-12	1.50001e-09	12.8956	Up in A-D-M WT
DPYSL5	259.548	-3.70188	0.6621	-5.59112	2.25604e-08	1.01632e-06	13.013	Up in A-D-M WT
CRB1	30.6502	-3.73114	0.64477	-5.78678	7.17496e-09	4.07189e-07	13.2796	Up in A-D-M WT
PNLIP	413.911	-3.73593	0.485105	-7.70127	1.34722e-14	6.36546e-12	13.3237	Up in A-D-M WT
KCNG1	494.143	-3.78051	0.571556	-6.61441	3.73032e-11	5.12087e-09	13.7419	Up in A-D-M WT
JPH4	2350.53	-3.78604	0.576342	-6.56908	5.06259e-11	6.50991e-09	13.7947	Up in A-D-M WT
GP2	227.797	-3.83095	0.526724	-7.27317	3.51144e-13	1.03394e-10	14.2309	Up in A-D-M WT
LOC100506422	10.6367	-3.8451	0.728296	-5.27958	1.2948e-07	4.22934e-06	14.3711	Up in A-D-M WT
CACNA1F	62.3661	-3.84878	0.595415	-6.46403	1.01949e-10	1.13807e-08	14.4078	Up in A-D-M WT
CNGB1	10.9197	-3.86267	0.763177	-5.0613	4.1641e-07	1.13104e-05	14.5472	Up in A-D-M WT
SYNDIG1L	137.299	-3.86324	0.602336	-6.41377	1.41965e-10	1.52609e-08	14.553	Up in A-D-M WT
CA7	21.0523	-3.86401	0.627152	-6.1612	7.21948e-10	6.21518e-08	14.5607	Up in A-D-M WT
PNLIPRP2	33.7839	-3.86457	0.549041	-7.03878	1.93934e-12	4.22842e-10	14.5664	Up in A-D-M WT
GHRH	182.395	-3.8754	0.803584	-4.82265	1.41665e-06	3.10151e-05	14.6762	Up in A-D-M WT
SLC17A6	909.028	-3.89406	0.854295	-4.55822	5.15894e-06	8.89016e-05	14.8672	Up in A-D-M WT
SYNPR	41.5898	-3.89634	0.717437	-5.43091	5.60665e-08	2.12916e-06	14.8907	Up in A-D-M WT
PON3	709.404	-3.92427	0.651958	-6.0192	1.75283e-09	1.26298e-07	15.1818	Up in A-D-M WT
MAPT-AS1	7.42781	-3.92893	0.706292	-5.56275	2.65549e-08	1.1603e-06	15.2309	Up in A-D-M WT
IGF2-AS1	233.089	-3.92946	0.741266	-5.30101	1.15163e-07	3.87378e-06	15.2365	Up in A-D-M WT
ASCL2	1296.4	-4.03764	0.68151	-5.92455	3.1316e-09	2.02626e-07	16.4229	Up in A-D-M WT
SCN1A	35.6786	-4.05089	0.748521	-5.41186	6.2374e-08	2.3125e-06	16.5745	Up in A-D-M WT
CTRB1	296.626	-4.07309	0.531527	-7.66299	1.8165e-14	8.20128e-12	16.8315	Up in A-D-M WT
PDIA2	406.205	-4.08917	0.544729	-7.5068	6.05881e-14	2.15959e-11	17.0202	Up in A-D-M WT
LRRTM3	1254.51	-4.17118	0.706741	-5.90199	3.59143e-09	2.28737e-07	18.0157	Up in A-D-M WT
CLPS	178.369	-4.17692	0.52436	-7.96573	1.64245e-15	9.53416e-13	18.0874	Up in A-D-M WT
SLIT1	3390.19	-4.18442	0.60056	-6.96753	3.22558e-12	6.48853e-10	18.1817	Up in A-D-M WT
REG1B	16.6703	-4.22374	0.799774	-5.28117	1.28364e-07	4.19962e-06	18.6841	Up in A-D-M WT
CPA2	152.662	-4.26365	0.523426	-8.14566	3.77218e-16	2.61216e-13	19.2082	Up in A-D-M WT
RXRG	1140.17	-4.26585	0.63918	-6.67394	2.49032e-11	3.69312e-09	19.2375	Up in A-D-M WT
EPHA8	318.185	-4.28413	0.615034	-6.96568	3.26829e-12	6.50999e-10	19.4828	Up in A-D-M WT
IGF2	12682.2	-4.35253	0.642879	-6.77037	1.28451e-11	2.07122e-09	20.4288	Up in A-D-M WT
SYCN	22.5079	-4.35727	0.551967	-7.89409	2.92435e-15	1.65039e-12	20.4961	Up in A-D-M WT
NIPAL4	54.9314	-4.36383	0.687426	-6.34806	2.1804e-10	2.24869e-08	20.5893	Up in A-D-M WT
NPW	3035.62	-4.38699	0.683272	-6.42057	1.35768e-10	1.47508e-08	20.9227	Up in A-D-M WT
TRPM5	2616.01	-4.42165	0.718214	-6.15644	7.43968e-10	6.35093e-08	21.4313	Up in A-D-M WT
PCDH15	135.468	-4.47126	0.675204	-6.62209	3.54161e-11	4.89489e-09	22.1811	Up in A-D-M WT
HTR5A	32.0547	-4.51271	0.833157	-5.41639	6.08134e-08	2.26489e-06	22.8276	Up in A-D-M WT
MAFA	3464.46	-4.5417	0.78768	-5.76592	8.1215e-09	4.43561e-07	23.2909	Up in A-D-M WT
SYT6	153.509	-4.55459	0.627664	-7.25641	3.97505e-13	1.15373e-10	23.5	Up in A-D-M WT
GPR12	124.023	-4.58232	0.699148	-6.55415	5.59612e-11	6.93271e-09	23.9561	Up in A-D-M WT
LOC100128239	153.118	-4.60782	0.511021	-9.01689	1.935e-19	3.0241e-16	24.3833	Up in A-D-M WT
ARHGAP36	256.655	-4.61471	0.797833	-5.78405	7.29212e-09	4.12219e-07	24.5	Up in A-D-M WT
GHSR	247.596	-4.63262	0.787999	-5.87897	4.12837e-09	2.5572e-07	24.8061	Up in A-D-M WT
CTRB2	308.288	-4.64804	0.554253	-8.38614	5.02386e-17	4.08279e-14	25.0726	Up in A-D-M WT
PDYN	351.543	-4.73037	0.667992	-7.08148	1.42619e-12	3.33057e-10	26.5451	Up in A-D-M WT
FNDC9	110.5	-4.80505	0.622402	-7.72018	1.16166e-14	5.61939e-12	27.9554	Up in A-D-M WT
LOC284576	79.2831	-4.85225	0.636824	-7.61946	2.54738e-14	1.0351e-11	28.8851	Up in A-D-M WT
TLX1	96.5609	-4.98663	0.702125	-7.1022	1.22786e-12	3.07982e-10	31.7048	Up in A-D-M WT
TH	1014.55	-5.00442	0.773427	-6.47045	9.77097e-11	1.10287e-08	32.0983	Up in A-D-M WT
APOBEC2	447.856	-5.09779	0.596135	-8.5514	1.216e-17	1.12298e-14	34.2443	Up in A-D-M WT
PRPH	3608.65	-5.11144	0.582252	-8.77873	1.65329e-18	1.97587e-15	34.5697	Up in A-D-M WT

## Sheet: Preranked Genes
				Preranked Genes for GSEA analysis
				Positive log2FC = Up in Mutants and Negative = Up in WT
				Gene	log2FC
				HAO1	8.78509
				UGT1A6	6.94887
				FGB	6.35157
				SPINK1	6.19106
				SLC22A9	5.96549
				SLC17A2	5.96493
				BPIFA1	5.85181
				CCL14-CCL15	5.71629
				SERPIND1	5.54451
				F2	5.47761
				BPIFA2	5.46835
				UGT1A3	5.46698
				FGL1	5.45981
				CYP4F2	5.20173
				FGA	5.18277
				LRRC31	5.10712
				CYP4F3	5.05927
				IGFBP1	4.87379
				ANXA10	4.85483
				UGT2B10	4.81464
				C4orf22	4.67345
				LINC00488	4.56115
				CCL15	4.53292
				CPB2	4.52812
				LYZ	4.52358
				GC	4.45627
				UGT2B15	4.37679
				C2orf54	4.30751
				GJB7	4.30418
				ASXL3	4.2982
				KBTBD10	4.28523
				AWAT2	4.27261
				ANKRD33	4.24623
				HABP2	4.2409
				TTR	4.2221
				BPIFA4P	4.21706
				UGT2B11	4.20609
				ALB	4.19849
				YSK4	4.18013
				FGG	4.15629
				UGT2B4	4.12234
				C8B	4.11136
				LOC642426	4.09423
				BAGE5	4.06808
				TMEM236	4.04989
				HKDC1	4.03127
				LOC643037	4.02567
				CATSPERG	4.02112
				AGT	4.01438
				NEUROD2	3.99633
				C6orf222	3.92285
				GBA3	3.89236
				PRODH2	3.89067
				DRD1	3.8633
				EGLN3	3.86009
				LOC100507410	3.85259
				GPR119	3.84137
				BPIFB4	3.83496
				MAGEA6	3.8255
				SEC14L3	3.82275
				GPR179	3.79386
				APOA1	3.79294
				MEP1B	3.79047
				ANXA13	3.78772
				COL6A6	3.78644
				INHBE	3.72898
				RFPL1	3.72871
				DIO1	3.72551
				LRAT	3.70076
				ZNF474	3.67908
				CSN1S1	3.67572
				WDR38	3.66875
				LOC286114	3.66437
				GLYATL3	3.66227
				ALDH1A1	3.6589
				PTPRT	3.65505
				RNF186	3.63733
				PHEX	3.6256
				C6orf58	3.61226
				AGXT	3.57422
				SLC22A10	3.55247
				CCL26	3.55067
				PLA1A	3.5414
				ALOX15	3.52475
				FLJ25758	3.50678
				JSRP1	3.5065
				SERPINA6	3.50454
				SLCO1B1	3.50078
				ZNF556	3.49654
				SERPINA1	3.4936
				SERINC2	3.47084
				C4BPA	3.46907
				PIP	3.45316
				NPC1L1	3.44937
				HOXB13	3.44898
				AAA1	3.43349
				UGT1A1	3.4334
				APOA2	3.43126
				GLDC	3.41893
				FLJ42280	3.40978
				LOC149086	3.40103
				GCNT3	3.40005
				SLC25A47	3.38478
				ADGB	3.37467
				P2RY4	3.36563
				GJA3	3.36311
				TMIGD1	3.36304
				POU4F2	3.35432
				CYP4F11	3.33307
				NRAP	3.33211
				TAT	3.31052
				CATSPERB	3.28664
				ARG1	3.27316
				SOX21	3.25806
				CYP3A5	3.25795
				IGFBPL1	3.25275
				PRG4	3.2338
				AFM	3.22255
				GRPR	3.21039
				ITIH6	3.20545
				DUX4L4	3.20489
				ANO3	3.19908
				MUC13	3.19587
				KLRG2	3.18732
				KLB	3.17804
				LOC284551	3.17566
				PAEP	3.17532
				C1orf158	3.15925
				KRT33A	3.14454
				CCL13	3.13671
				LOC201651	3.12455
				CP	3.11252
				C7orf57	3.10796
				HYAL4	3.09984
				PAPL	3.09785
				APOH	3.08121
				SEMA3E	3.0788
				SLC38A3	3.07228
				COL6A5	3.06682
				HEPACAM2	3.05927
				TEKT1	3.05874
				AMBN	3.05276
				MYO10	3.0416
				LCN15	3.03076
				CTAG2	3.01804
				ISX	3.01158
				KRT15	2.99647
				GYPA	2.99316
				FRG2	2.9874
				LOC100288255	2.9874
				RPRML	2.96953
				C6	2.9608
				F13B	2.95764
				OSTBETA	2.95356
				TM4SF5	2.9421
				C1orf189	2.93185
				VRTN	2.91651
				DNAI2	2.90857
				WDR49	2.90733
				LRTM2	2.88638
				WDR16	2.8758
				CCDC19	2.87201
				SERPINA7	2.87082
				SLC38A4	2.8666
				CYP2B6	2.86
				FAM177B	2.85368
				VCX3A	2.85233
				NKD2	2.8479
				FAM83C	2.84629
				EMID2	2.83937
				TM4SF4	2.83672
				FAM217A	2.8235
				NEK5	2.82245
				PRKG2	2.81856
				C20orf195	2.81829
				GPER	2.79132
				ALDOB	2.78986
				UGT2B17	2.78949
				SLC5A1	2.78862
				SOAT2	2.78589
				CAPSL	2.78514
				ABCC2	2.7722
				HMGCS2	2.76981
				ACMSD	2.76743
				LOC100129515	2.76554
				LOC283194	2.75693
				PITX1	2.75693
				BAIAP2L2	2.75405
				VWA3A	2.74766
				SERPINA11	2.74319
				POTEG	2.73971
				ARMC3	2.73764
				RENBP	2.73556
				TTC29	2.71387
				C20orf151	2.70162
				ANKRD26P1	2.69287
				CD82	2.68887
				APOB	2.6885
				ACSM2B	2.6885
				RNASE10	2.68015
				SLC6A13	2.67659
				ALX1	2.67648
				PLA2G12B	2.67183
				SULT1E1	2.67087
				AHSG	2.67005
				LOC100124692	2.66822
				SCARNA13	2.6679
				GPR142	2.66607
				ACOT12	2.66433
				IGFBP3	2.66373
				MMP13	2.66078
				ARR3	2.64623
				LOC100289211	2.64557
				IL4	2.64229
				CACNA1G	2.62486
				TSPAN33	2.62433
				LOC285548	2.62189
				KCNA1	2.61493
				C3orf32	2.59706
				RBM46	2.58312
				F7	2.56884
				MAGEA3	2.56541
				G6PC	2.56209
				PDZK1	2.56146
				OR2K2	2.56087
				MYO18B	2.55726
				CD109	2.54845
				HILPDA	2.54152
				EFCAB10	2.53192
				GHRHR	2.53173
				TMEM190	2.53165
				KRTAP1-1	2.53017
				LOC284260	2.51349
				KL	2.51191
				PTHLH	2.51033
				UGT2B7	2.50631
				CREB3L3	2.49625
				FAM81B	2.49529
				ASS1	2.48883
				SERPINA10	2.47208
				KRTAP1-3	2.4699
				KCNA5	2.46706
				ANKS4B	2.46195
				LOC100190940	2.46163
				SERPINF2	2.45995
				C17orf110	2.4578
				GATA4	2.45533
				BCRP3	2.45092
				MUC7	2.44905
				TMEM132B	2.44275
				ROPN1L	2.44072
				PKLR	2.44016
				LOC728228	2.43627
				MAGEA1	2.43154
				SNAR-B1	2.43151
				SNAR-B2	2.43151
				ABCC6P1	2.42786
				CXorf22	2.4277
				SERPINE2	2.42429
				SUCNR1	2.42065
				KRTAP3-2	2.41586
				DSC3	2.41243
				ATP10B	2.41194
				TNFSF11	2.40998
				C9orf117	2.40723
				CYP4F12	2.40716
				C14orf105	2.40474
				TTLL9	2.40361
				OR1F1	2.39562
				ANKRD26P3	2.39456
				SEC14L6	2.38983
				DNAH11	2.38821
				VCX	2.38725
				LHX2	2.3837
				NR1H4	2.38101
				SCARNA11	2.38076
				FST	2.37483
				FFAR2	2.37382
				SPATS1	2.36091
				MAGEA12	2.35932
				DPP4	2.35338
				LOC401164	2.3522
				C15orf48	2.35124
				LOC728084	2.34604
				FLJ45974	2.34302
				GABRR2	2.3417
				SCARB1	2.33581
				IRX1	2.33503
				CDO1	2.33323
				CEACAM1	2.3313
				C19orf77	2.32449
				DLX6	2.32016
				C8orf75	2.31958
				IRX2	2.31229
				ULBP2	2.31053
				OR10H2	2.31028
				PRDM9	2.30611
				C5	2.2979
				LAT2	2.288
				PHGR1	2.28675
				SLC22A3	2.28367
				HAPLN1	2.27926
				CCK	2.27537
				ADH6	2.26776
				CEACAM16	2.26086
				WIF1	2.25814
				CEACAM22P	2.25496
				C12orf74	2.25482
				APOF	2.25277
				SCARNA1	2.25004
				IL36G	2.2494
				SGK2	2.24436
				POTEM	2.23828
				ARSF	2.23454
				BNC1	2.228
				IL22RA1	2.21609
				FAM99A	2.21555
				AGXT2	2.21032
				MMP26	2.21008
				CYP3A7-CYP3AP1	2.20889
				WDR87	2.20875
				BAAT	2.20778
				CCDC65	2.20761
				SBK2	2.20245
				UGT1A4	2.1959
				AQP7	2.19369
				CPXCR1	2.18959
				F9	2.1891
				F5	2.17934
				CYP3A43	2.17789
				TUBA4B	2.17604
				AOX1	2.17403
				PNMA6D	2.17115
				MC3R	2.17053
				PTPRQ	2.16385
				MOB1B	2.1632
				MAT1A	2.16225
				HIST1H3H	2.16215
				SPEF1	2.16208
				C9orf24	2.16103
				TRIB3	2.15771
				KCNA7	2.15684
				SLC38A8	2.15618
				ADH4	2.15409
				PROC	2.15033
				COL9A3	2.14932
				LRTM1	2.14877
				ZP2	2.14786
				ATF5	2.1452
				EDN3	2.14309
				PVR	2.14103
				LAMP5	2.13933
				SLC5A12	2.13808
				ABCG2	2.13599
				PRSS3	2.13557
				VSX2	2.13183
				SLC2A14	2.12676
				C20orf85	2.12543
				C5orf4	2.12342
				ERP27	2.12191
				ABCC4	2.11746
				GFAP	2.11637
				PNCK	2.11431
				ANGPTL3	2.11306
				LOC339535	2.11287
				RTP3	2.11078
				SFTPA2	2.10412
				CD1C	2.10334
				LINC00460	2.10231
				TMPRSS2	2.0997
				A1CF	2.09713
				PCDHGA11	2.09543
				MBOAT4	2.08722
				CCDC150	2.0846
				ADH1A	2.08389
				LIPG	2.08194
				DCHS2	2.0782
				TRPM8	2.07422
				DDO	2.07371
				KRTAP5-5	2.07069
				C1orf88	2.06875
				LCE5A	2.06793
				CNFN	2.06715
				TMED7-TICAM2	2.06602
				C20orf166-AS1	2.06489
				FKBP11	2.06446
				FFAR3	2.06431
				ACSM3	2.06295
				NPBWR1	2.06186
				CCDC164	2.05793
				LOC100506393	2.05709
				GFRA3	2.05555
				PEMT	2.04905
				QPCT	2.04753
				GUCA2A	2.0455
				LOC150197	2.04541
				MOV10L1	2.0442
				C12orf50	2.04116
				FOLH1	2.04067
				NBPF7	2.04051
				MYOM3	2.03806
				FKBP9L	2.03373
				UCA1	2.03214
				TREML3	2.03204
				RASSF10	2.02936
				LDHB	2.02904
				CALCR	2.02635
				SLC25A48	2.01955
				FAM47E-STBD1	2.01372
				GNAL	2.01272
				CERS1	2.0119
				SLCO1B3	2.01093
				F10	2.00962
				C11orf53	2.00909
				ANGPT2	2.00518
				CPN1	2.00459
				KNG1	2.00409
				TFF3	2.00341
				CR2	1.99891
				ENPP2	1.997
				KCNJ16	1.99599
				SLC7A11	1.99541
				DSG4	1.99268
				AFP	1.99255
				CXorf41	1.99014
				AMBP	1.98755
				MME	1.98664
				C9orf71	1.9862
				CCDC135	1.98264
				OR10H5	1.9812
				CYP3A4	1.98045
				TMEM45B	1.97673
				LOC728040	1.97591
				FHAD1	1.97506
				SLC16A9	1.97456
				GDF15	1.97438
				ABCA13	1.9737
				CYP2C19	1.97225
				IMPA2	1.97133
				KRTAP5-4	1.97038
				PLIN3	1.96874
				FXYD2	1.96459
				ABCB1	1.96323
				NOX4	1.96225
				CXorf48	1.96074
				ANKUB1	1.95926
				ELOVL2	1.95702
				KRT19	1.95697
				LAMB3	1.9531
				SLC45A2	1.95183
				CYP2C9	1.95051
				VNN1	1.94999
				LOC100507203	1.94896
				C8A	1.94652
				C17orf109	1.94485
				KIF12	1.94283
				GPR128	1.93722
				C8orf80	1.93698
				PSAT1	1.93605
				GALNTL6	1.93449
				NID1	1.93286
				KCTD12	1.9305
				WNT7B	1.92914
				APOBEC4	1.92243
				C2orf50	1.92197
				PLG	1.9199
				EDA	1.91864
				DPEP1	1.91734
				RNASE7	1.91376
				KCNN2	1.91074
				HMGB3	1.90612
				C5orf49	1.90522
				IBSP	1.90486
				FOXA3	1.90447
				HIST1H2AI	1.90421
				APLN	1.90211
				C4BPB	1.90183
				CCDC168	1.9008
				CDH12	1.89922
				GAST	1.89051
				POTEH	1.88828
				LINC00347	1.88791
				C1orf65	1.8872
				HGD	1.88589
				FLJ36000	1.88491
				PXDNL	1.88451
				DCAF4L2	1.88426
				KCNN1	1.88416
				PROKR1	1.8814
				LINC00494	1.87988
				IL13RA2	1.87776
				SSTR2	1.87713
				PLEKHG6	1.87544
				FXYD3	1.87456
				BCMO1	1.87226
				LPPR1	1.8679
				RTN4RL2	1.86649
				LOC100506229	1.86634
				ADRB1	1.8655
				NMU	1.86418
				PDZD3	1.86367
				HIST1H2AJ	1.86219
				TSPO2	1.86199
				KRT42P	1.86111
				C20orf202	1.85811
				PRR15	1.85149
				C12orf69	1.84854
				ABHD15	1.84491
				COL9A1	1.84316
				CCDC42B	1.84277
				C10orf10	1.84213
				C6orf141	1.84137
				WDR65	1.84088
				NTF4	1.83675
				TAS2R1	1.83061
				MLC1	1.83033
				KCNH6	1.82794
				RASSF6	1.82326
				NUPR1	1.82232
				PLEKHG7	1.82226
				NLRP11	1.82151
				AADAC	1.82062
				REG4	1.81646
				CDHR2	1.81628
				EPS8L3	1.81591
				OVGP1	1.81576
				HIST1H2BM	1.81422
				ZFP57	1.80885
				DDIT4L	1.79075
				OMP	1.78862
				SLCO4C1	1.78563
				MAK	1.78537
				FGFR3	1.78426
				ULBP1	1.78393
				C5orf38	1.78378
				GPR133	1.78028
				BHLHE22	1.77981
				MMP10	1.77438
				EMILIN3	1.77315
				GRAMD2	1.77228
				FBXO47	1.77123
				KIAA1751	1.77077
				GSDMC	1.76183
				TUBB1	1.75831
				CDH16	1.75805
				GLS	1.75768
				NT5E	1.75708
				CRYBA2	1.7546
				ITIH2	1.74693
				RDH12	1.74401
				AACSP1	1.74376
				FAM183A	1.74345
				G6PC2	1.73868
				MIA2	1.73672
				DDN	1.73625
				SNCAIP	1.73304
				BTBD11	1.73104
				CA2	1.72716
				PDZK1IP1	1.72711
				CD1E	1.72559
				SHOX2	1.71593
				CPLX1	1.7152
				LOC644649	1.71233
				NPC2	1.71141
				FGFR4	1.7091
				RAB3IL1	1.70663
				BHMT	1.7057
				AURKA	1.70331
				KIF19	1.70198
				FEZF2	1.69827
				WTH3DI	1.69719
				DLX4	1.69672
				EFHC2	1.69643
				ATP2B2	1.69636
				AGMAT	1.69605
				MMP1	1.69378
				BLNK	1.68804
				GRM5	1.68641
				SLC7A14	1.68603
				LMX1A	1.68389
				ASGR1	1.683
				LRRIQ1	1.68034
				STEAP1	1.67964
				LRRC43	1.67946
				OPRD1	1.67174
				RNASE4	1.66943
				CYSLTR2	1.66862
				GDF1	1.6686
				GLYATL1	1.66722
				ST6GALNAC5	1.66569
				MASP1	1.66282
				LRRC23	1.66022
				SPP1	1.65824
				CXCL13	1.65763
				CXCL17	1.65681
				MARK2P9	1.65627
				TMEM176B	1.65453
				ZBBX	1.6535
				PLEKHG3	1.65225
				SLC26A4	1.65187
				REC8	1.65159
				COLEC10	1.64812
				PDE4C	1.64747
				CDKL1	1.64693
				GPR137B	1.64629
				CYP8B1	1.64576
				FAM153A	1.64568
				VTN	1.64501
				RHAG	1.64461
				ERVMER34-1	1.64391
				GPR6	1.6432
				CTAGE1	1.64084
				CCBP2	1.63747
				FLJ43826	1.63726
				UBD	1.63725
				TMEM132C	1.63714
				CXorf59	1.63504
				NDRG1	1.63488
				MGC12916	1.633
				ABCC6	1.6305
				BTC	1.62836
				GPC6	1.62769
				SNTB1	1.62759
				HCG22	1.62586
				UPK1A	1.62521
				CDC20B	1.6233
				BTLA	1.62071
				C20orf26	1.62058
				MAMLD1	1.61919
				LRRC39	1.61853
				FAM167A	1.61831
				CXorf30	1.61717
				POSTN	1.61706
				CREG2	1.61654
				GPX3	1.61431
				MORN5	1.61314
				LPO	1.60887
				C20orf118	1.60639
				TMEM98	1.60597
				AKR1C3	1.60495
				PMCH	1.59958
				HCAR1	1.59945
				LOC347411	1.59859
				LOC388813	1.59741
				HNF4A	1.59686
				SKA1	1.5925
				CLCN5	1.59181
				SLC34A3	1.5912
				CCDC114	1.59072
				SLC6A8	1.58877
				HIST1H2BH	1.58812
				C6orf25	-1.58676
				ST3GAL6	-1.58779
				DPEP3	-1.58951
				DRP2	-1.59066
				CCDC165	-1.59079
				KRBOX1	-1.59163
				ARC	-1.59339
				CAMK4	-1.59443
				KCNJ5	-1.59498
				SHISA9	-1.59623
				C16orf86	-1.59812
				FLJ12334	-1.59848
				FPR1	-1.59933
				RASGEF1A	-1.59983
				MTMR9LP	-1.60196
				TUBB3	-1.60236
				PPP1R1C	-1.60428
				SNHG9	-1.60449
				ERC2	-1.60552
				GUCA1A	-1.60624
				LOC100240735	-1.60801
				CA1	-1.6087
				SLC4A3	-1.61015
				TFAP2E	-1.61024
				CYP26B1	-1.61077
				ADHFE1	-1.61143
				POLE4	-1.61258
				NR5A1	-1.61446
				LAT	-1.61476
				NGF	-1.61571
				TUBB2B	-1.61663
				YJEFN3	-1.61768
				RIPK3	-1.61789
				MYRIP	-1.61795
				LOC255512	-1.61875
				SCN11A	-1.61887
				TET1	-1.61912
				FGD3	-1.62018
				DPT	-1.62021
				IL10	-1.62123
				RPL23AP32	-1.62134
				ERN2	-1.62153
				NOS1	-1.62243
				LOC100507244	-1.62298
				PLXNA4	-1.62312
				DNM3	-1.6232
				DBNDD1	-1.62416
				ARHGEF4	-1.62661
				C8orf73	-1.62876
				PACSIN3	-1.62935
				CALHM1	-1.62976
				RBMXL2	-1.63112
				LOC400685	-1.63328
				GPC1	-1.6334
				MAP3K8	-1.63435
				TIMD4	-1.6347
				COL4A3	-1.6354
				CDNF	-1.63543
				MGC16025	-1.63584
				RHOV	-1.63628
				C1orf101	-1.63795
				FGF14-IT1	-1.63825
				PRODH	-1.63911
				PLEKHN1	-1.63921
				MT1M	-1.64012
				WFIKKN1	-1.64097
				PITX3	-1.64266
				SLC4A1	-1.64273
				TRIM73	-1.64318
				TRIM74	-1.64318
				LINC00478	-1.64457
				FLJ43860	-1.64791
				S100P	-1.64796
				KCND2	-1.64812
				VIPR1	-1.64819
				EVPL	-1.64842
				VIPR2	-1.64963
				C3orf51	-1.6556
				C8ORFK29	-1.65561
				IGDCC4	-1.65793
				HIST2H3A	-1.65804
				HIST2H3C	-1.65804
				LOC100507032	-1.65905
				GPR152	-1.66009
				PGPEP1L	-1.66019
				PAQR6	-1.66243
				MACROD1	-1.66352
				NPPC	-1.66385
				SLC25A45	-1.66461
				LOC100131825	-1.6678
				ALS2CR11	-1.66821
				PROX1-AS1	-1.66853
				RASSF5	-1.6707
				RCVRN	-1.6715
				PLD5	-1.67254
				LINC00167	-1.673
				EMR1	-1.67309
				CMTM2	-1.67311
				LOC100131564	-1.6758
				LOC730091	-1.67601
				SLITRK1	-1.67714
				TUBB8	-1.67716
				GALNT8	-1.6774
				DKFZp686K1684	-1.68086
				TSHZ3	-1.68218
				CCBE1	-1.68254
				PHYHIPL	-1.68288
				ACRV1	-1.68298
				SLC26A8	-1.68322
				BEND6	-1.68369
				IL7R	-1.6842
				LOC100130298	-1.68522
				NGEF	-1.68669
				LOC100506035	-1.68936
				C9orf173	-1.69018
				CCIN	-1.69154
				BSCL2	-1.69328
				ADAMTS17	-1.69373
				LINC00176	-1.69446
				NFE2	-1.69469
				TMEM31	-1.69614
				MMEL1	-1.69636
				SAMD13	-1.69687
				ECHDC3	-1.69764
				ABHD14A-ACY1	-1.69787
				MEI1	-1.69867
				C1orf204	-1.70073
				PI16	-1.70163
				ANGPT4	-1.70237
				FAM154A	-1.70239
				CASQ1	-1.70254
				LOC100507206	-1.70523
				OLFML3	-1.70529
				TEX11	-1.70538
				LOC399753	-1.70597
				CALML6	-1.70681
				LOC653712	-1.70917
				FAM113B	-1.70922
				FOXH1	-1.71011
				ARPP21	-1.71091
				MYCBPAP	-1.71319
				PAQR4	-1.71441
				FLJ35776	-1.71442
				SULT4A1	-1.71461
				PPP1R1B	-1.71523
				UST	-1.71842
				FAM150B	-1.72027
				SFTPB	-1.72077
				GRIA1	-1.72114
				LOC100133985	-1.7223
				TCP11	-1.72364
				PIGR	-1.72421
				MT1F	-1.72432
				ATHL1	-1.72607
				HES2	-1.72771
				MYOZ2	-1.72998
				KLHDC8A	-1.73
				THEM5	-1.73026
				CORO6	-1.73157
				FRMPD2	-1.73452
				SULT1A2	-1.73483
				UNC5A	-1.73803
				COL7A1	-1.73937
				TMEM72-AS1	-1.73989
				KCNE2	-1.74099
				ELMOD1	-1.74146
				RBM38	-1.74254
				PCSK1	-1.74437
				OVOL1	-1.74702
				LINC00487	-1.74832
				ZNF385D	-1.75209
				PCAT1	-1.75268
				FXYD5	-1.75355
				SLC2A4	-1.75798
				SLC22A31	-1.76393
				LOC340508	-1.76396
				SVOPL	-1.76451
				CTSE	-1.76591
				CNTN5	-1.76665
				AS3MT	-1.77039
				OCA2	-1.77184
				RYR3	-1.77217
				ZFR2	-1.77262
				SLC5A11	-1.77429
				ATP2A1	-1.77437
				LOC100130301	-1.77594
				LOC90246	-1.77647
				PRIMA1	-1.77666
				HTR1B	-1.77782
				PCDH8	-1.77865
				LOC730102	-1.77871
				TSPEAR	-1.77879
				FAM19A2	-1.78071
				FADS6	-1.78274
				PPFIA2	-1.78351
				TRIM6	-1.78368
				HRASLS	-1.78371
				LOC285359	-1.78575
				RASA3	-1.78792
				HRH3	-1.7892
				C8orf46	-1.79015
				RNF207	-1.79127
				DGKB	-1.79471
				LOC339874	-1.79939
				GRIA2	-1.80131
				LOC100192378	-1.80318
				ABO	-1.80358
				HEMGN	-1.80409
				ACPP	-1.80528
				C2orf40	-1.81054
				KCNK17	-1.81079
				CKMT2	-1.81138
				CXXC11	-1.81148
				KCNJ10	-1.81369
				TLN2	-1.81464
				2017-09-12	-1.81486
				RNF112	-1.81595
				ZMAT4	-1.82113
				ROBO1	-1.82131
				MAGEE2	-1.823
				SPTA1	-1.82913
				PRSS50	-1.8294
				GDPD2	-1.83037
				CD300E	-1.83469
				ADCYAP1	-1.83499
				GCET2	-1.83547
				CD5	-1.83563
				NETO1	-1.83572
				CNTN2	-1.83695
				MAPT-IT1	-1.84255
				HCG11	-1.84391
				LOC100507577	-1.8473
				CECR3	-1.84969
				CCDC116	-1.8498
				DRD4	-1.8502
				LOC100134259	-1.8504
				C1QL4	-1.8524
				MYOT	-1.85288
				TNFAIP8	-1.85617
				SYCP2	-1.85782
				KRT73	-1.8603
				BCAN	-1.86103
				TRIM67	-1.86272
				GPR55	-1.86448
				CLDN6	-1.86561
				TRPV6	-1.86636
				IFI44	-1.86672
				ATF7IP2	-1.8668
				EPHB3	-1.86692
				LOC100507156	-1.8672
				TEKT5	-1.8689
				LOC100192426	-1.87075
				C1orf133	-1.87098
				TERT	-1.87158
				OR56B4	-1.87551
				APBA2	-1.87714
				NBL1	-1.87869
				FER1L4	-1.88251
				ADRA1B	-1.88284
				KRTAP10-10	-1.88465
				STAT4	-1.88524
				DOC2A	-1.88766
				MUC6	-1.89003
				CLVS1	-1.89181
				CYP2E1	-1.89228
				BASP1	-1.89228
				2017-09-01	-1.89271
				UNC5C	-1.89656
				LILRB5	-1.89658
				PRDM7	-1.89806
				LOC100192204	-1.89841
				FAM131B	-1.89866
				EPN3	-1.90089
				PHLDA2	-1.90104
				NRGN	-1.90266
				PVRL4	-1.90384
				CD72	-1.90418
				S100B	-1.9052
				HBB	-1.90591
				FNDC5	-1.90817
				PCDH7	-1.90834
				TRIM50	-1.90938
				KRTAP5-9	-1.91068
				MYH6	-1.91352
				SLC1A2	-1.91488
				IL6	-1.91537
				HCFC1R1	-1.91866
				MT1L	-1.91955
				PCDHA13	-1.92031
				CHRNA5	-1.92109
				IGSF9	-1.92468
				TNFAIP8L3	-1.92479
				XIRP1	-1.92495
				RALYL	-1.92585
				C1orf170	-1.92665
				LOC100128164	-1.92835
				MIAT	-1.92906
				TIGIT	-1.9297
				NEGR1	-1.93199
				EFNA5	-1.93262
				SOD3	-1.93569
				LOC728537	-1.93718
				SHD	-1.93905
				HDAC9	-1.93966
				OSR1	-1.94011
				HTR6	-1.94075
				RAG1	-1.94293
				PITPNM3	-1.94359
				STAC	-1.94406
				LECT1	-1.9449
				LOXL3	-1.94535
				TRH	-1.94652
				RERGL	-1.94665
				LINC00264	-1.95016
				GRP	-1.95132
				VWC2	-1.9521
				ROR2	-1.95245
				OR13A1	-1.95273
				SULT1A1	-1.95362
				C20orf203	-1.95416
				KNDC1	-1.95455
				CHRNA4	-1.95641
				GRIK2	-1.95846
				C1orf127	-1.96137
				OR7D2	-1.96429
				LOC100288122	-1.96441
				MT2A	-1.96548
				IGFL4	-1.96587
				OR51B5	-1.96618
				TFCP2L1	-1.9669
				IL17RE	-1.96835
				EFS	-1.96865
				STX16-NPEPL1	-1.97109
				DCT	-1.97115
				SRRM4	-1.97614
				SLC29A2	-1.97666
				MOBP	-1.97694
				PPAN-P2RY11	-1.98395
				TEPP	-1.98417
				CCL19	-1.98523
				CADM1	-1.98706
				FOSL1	-1.99185
				SFN	-1.99243
				SCTR	-1.99299
				LEFTY1	-1.99365
				VGLL3	-1.9946
				NTN5	-1.99751
				IRX4	-1.99866
				C10orf82	-1.99942
				NDST3	-1.99956
				ASTL	-2.00025
				PDCD1	-2.00108
				GPR153	-2.00364
				LEP	-2.00422
				KCNK12	-2.00921
				CD79A	-2.01021
				RASD2	-2.01063
				MGMT	-2.01129
				BDNF	-2.01206
				ZNF385C	-2.0128
				TPTEP1	-2.0137
				FOLR3	-2.01942
				AMT	-2.01982
				LOC100128023	-2.02098
				SERF2-C15ORF63	-2.02359
				GREB1	-2.02524
				PATE2	-2.02547
				CYS1	-2.02563
				FLJ46300	-2.02729
				PDZD7	-2.02765
				TRIM29	-2.02958
				RND3	-2.03036
				LCN1	-2.03389
				S100A14	-2.03476
				TMEM159	-2.03491
				GNAS-AS1	-2.03547
				HSPB7	-2.03749
				BCL2	-2.03778
				MT1JP	-2.03794
				RGS11	-2.04026
				PIK3C2G	-2.04243
				LHX5	-2.04261
				TDRD5	-2.04745
				FAM5C	-2.04749
				CPNE6	-2.05309
				NAPRT1	-2.05598
				BMP5	-2.05607
				IFI44L	-2.05849
				PRKX	-2.06493
				GPT	-2.06878
				BARHL1	-2.06907
				WBSCR17	-2.06924
				C2orf80	-2.0695
				IL21R	-2.07089
				TPTE2P3	-2.07386
				ROPN1B	-2.0771
				NLRP3	-2.07999
				SCN2A	-2.08148
				UPK1B	-2.0822
				MEIG1	-2.08417
				PROP1	-2.08478
				ELANE	-2.08728
				LOC441009	-2.08784
				HIF3A	-2.08987
				MFI2	-2.09388
				DDX11L2	-2.09465
				CLEC2L	-2.09692
				ECE2	-2.09985
				HBM	-2.10057
				EDN2	-2.10074
				LOC100287036	-2.1036
				ZNF454	-2.10387
				C16orf74	-2.104
				DEF6	-2.10473
				FLJ21408	-2.1073
				TLR9	-2.10889
				NRSN1	-2.10915
				LOC283089	-2.11312
				HBA2	-2.11399
				COL11A2	-2.11481
				LINC00207	-2.11504
				NPPA	-2.11688
				ISLR2	-2.11716
				SH3RF2	-2.11776
				LOC283710	-2.11902
				PTGES	-2.11997
				PKP2	-2.12062
				GPR144	-2.12252
				GHRL	-2.12523
				SCT	-2.12539
				POU2F3	-2.12593
				CLEC9A	-2.12819
				LOC100505622	-2.1288
				AHSP	-2.13039
				C9orf106	-2.13454
				CLIC3	-2.13839
				PGC	-2.13861
				RIMS1	-2.13976
				WNT7A	-2.14131
				STEAP3	-2.14147
				C21orf128	-2.14323
				EXD3	-2.14494
				FPR2	-2.14846
				TUBB4A	-2.15002
				GAGE10	-2.15404
				RHOD	-2.15409
				DKK1	-2.15609
				LOC151174	-2.16583
				PAR1	-2.1676
				RUSC1	-2.17009
				LOC619207	-2.17169
				NPY	-2.17197
				MT1A	-2.1736
				RASEF	-2.17743
				CRHR1	-2.17774
				YPEL4	-2.17813
				OLFM4	-2.17875
				WSCD2	-2.17932
				C21orf15	-2.17971
				OPCML	-2.17972
				OMG	-2.18324
				LOC728978	-2.18404
				TNFRSF25	-2.18987
				PLCD4	-2.19042
				PEBP4	-2.19234
				GRIA4	-2.19504
				PMP2	-2.1952
				ADAMTS19	-2.19682
				PENK	-2.19762
				RAX2	-2.1979
				FXYD7	-2.19943
				SPHKAP	-2.20291
				MEIS1	-2.20489
				CHST8	-2.205
				LOC100128993	-2.20784
				LGR5	-2.20834
				LOC284648	-2.20921
				SCD5	-2.21009
				TEDDM1	-2.214
				PTCHD1	-2.21635
				LRIT2	-2.21994
				HECW1	-2.22137
				MB	-2.22155
				CALHM3	-2.22681
				BREA2	-2.23099
				CSMD3	-2.23153
				GPR22	-2.23211
				SLC5A2	-2.23281
				FLJ33360	-2.2416
				RBP4	-2.24174
				PANX2	-2.24452
				NPHS2	-2.24597
				JAKMIP3	-2.24778
				PVRL3-AS1	-2.24921
				LINC00304	-2.25213
				BAG3	-2.2541
				FAM65B	-2.26137
				SHF	-2.26194
				KREMEN2	-2.26633
				OBSCN	-2.26729
				C15orf2	-2.26868
				SLMO1	-2.26871
				FCGR3B	-2.2718
				ZNF239	-2.27212
				OPRM1	-2.27565
				RP1-177G6.2	-2.27664
				IGSF11	-2.28295
				LY6G6C	-2.28428
				P2RX5	-2.28935
				LDB3	-2.28952
				POU2F2	-2.28982
				NHEG1	-2.29048
				MT1E	-2.29055
				ABRA	-2.29345
				STX1B	-2.29549
				RHCE	-2.29564
				PROM2	-2.29768
				DDX4	-2.2983
				FLJ30838	-2.30039
				COL17A1	-2.30085
				DAPL1	-2.30107
				C7orf65	-2.30411
				RHBDL3	-2.30549
				DHCR24	-2.31077
				GPR35	-2.31241
				FGF10	-2.3134
				GPR62	-2.31369
				CUX2	-2.31451
				IGSF9B	-2.31539
				FOLR1	-2.31575
				FAM43B	-2.31616
				OTOP2	-2.3202
				CNTFR	-2.32038
				DKFZp566F0947	-2.32542
				ESYT3	-2.32574
				MC4R	-2.32652
				HCN1	-2.32712
				LRP1B	-2.32822
				LOC254099	-2.32878
				MGC45800	-2.33054
				CALB1	-2.33191
				AGAP2	-2.33267
				CADM2	-2.33605
				C14orf64	-2.33702
				KCNQ4	-2.33867
				SRMS	-2.33951
				CABP4	-2.34468
				SP7	-2.34602
				CMTM5	-2.34717
				LOC100189589	-2.34755
				NKX6-2	-2.35055
				KRT5	-2.35624
				DNM1P46	-2.35711
				LINC00523	-2.36712
				TCF21	-2.36722
				KLK7	-2.37327
				CDH24	-2.37413
				RADIL	-2.3748
				GRIN2A	-2.37495
				KIAA1644	-2.37505
				ZCCHC5	-2.37655
				HEATR8	-2.37745
				IL1RL1	-2.37976
				FRMPD1	-2.38382
				RSPO4	-2.38383
				SYT1	-2.38571
				SYNC	-2.39072
				SCARA5	-2.39092
				NEFM	-2.3928
				DHRS7C	-2.39296
				SLC3A1	-2.394
				CES5AP1	-2.39521
				GRM2	-2.40312
				SRGAP3	-2.40695
				KCNH1	-2.40981
				LOC727677	-2.41004
				RRN3P1	-2.41159
				LOC100302640	-2.41226
				IL17C	-2.41821
				KCNH8	-2.41853
				ACCN1	-2.42081
				RBFOX1	-2.42811
				GRIK4	-2.43029
				SRPK3	-2.4352
				KCNQ5	-2.45281
				CLMP	-2.45518
				LSAMP	-2.4619
				HIST1H4E	-2.46226
				LMO3	-2.46432
				STAC2	-2.4681
				CHP2	-2.46815
				SPIC	-2.47445
				TMEM35	-2.477
				DPCR1	-2.48047
				MSLNL	-2.48657
				PNPLA5	-2.48803
				CSF3	-2.49282
				MMP17	-2.50179
				C22orf31	-2.50209
				DEFA1	-2.51124
				DEFA1B	-2.51124
				DOK5	-2.51357
				TACR3	-2.52338
				HMX2	-2.53706
				LOC641746	-2.54908
				EPPK1	-2.55079
				LOC100616530	-2.55128
				INPP5F	-2.55301
				CPA4	-2.55837
				LOC644838	-2.55839
				REG3G	-2.56014
				FBXO2	-2.56212
				PPIAL4D	-2.56598
				PPIAL4F	-2.56598
				GLRA3	-2.56693
				GLIS3-AS1	-2.56868
				CECR2	-2.56875
				TLX1NB	-2.57305
				DRD5	-2.57354
				CACNA1E	-2.58274
				ADRA2A	-2.58982
				HBG1	-2.59452
				LOC647323	-2.59499
				LUZP2	-2.59554
				HAPLN2	-2.59806
				KCNA4	-2.59941
				CEL	-2.60042
				MYT1L	-2.61877
				CHRNB4	-2.62402
				FLJ12825	-2.62406
				SORCS2	-2.63477
				CTCFL	-2.63484
				CDH7	-2.64159
				CARD11	-2.64469
				FSTL5	-2.64651
				TFAMP1	-2.65775
				HEATR8-TTC4	-2.65883
				SAMD11	-2.66063
				WBP2NL	-2.67284
				STMN2	-2.67759
				ACTA1	-2.68222
				UMOD	-2.68844
				CPB1	-2.70744
				MUC16	-2.71219
				DLG2	-2.71288
				NKX6-3	-2.71423
				CD300LG	-2.71928
				FRMPD4	-2.72883
				GPHA2	-2.72889
				CRABP2	-2.73046
				LOC100128264	-2.73602
				DLK1	-2.74127
				LOC157627	-2.75175
				KLK1	-2.75306
				PWRN1	-2.75488
				C19orf33	-2.75733
				KIRREL3	-2.76103
				LOC441455	-2.7621
				STEAP4	-2.76297
				TCEA3	-2.77019
				UNQ6975	-2.77257
				COL20A1	-2.77356
				MT1G	-2.77443
				USH1G	-2.77754
				PTPRVP	-2.78003
				GABRA4	-2.7828
				MEG8	-2.78464
				OLFM1	-2.79331
				SAMD3	-2.79853
				GABRR1	-2.80177
				SLC35D3	-2.81323
				LCN10	-2.81784
				CACNA1I	-2.81983
				LOC100506757	-2.82304
				PRRT2	-2.84235
				PCDH11X	-2.84499
				KCNA2	-2.84727
				NTNG1	-2.85402
				GPM6A	-2.85851
				TPRG1	-2.86773
				MEG3	-2.86866
				PPM1J	-2.86937
				C8orf85	-2.8698
				FLJ23867	-2.87011
				LOC729911	-2.88581
				ACCN4	-2.89115
				CECR1	-2.89425
				LOC100507341	-2.89951
				CHRNA3	-2.90104
				MLN	-2.90146
				FLRT1	-2.90665
				KCNG3	-2.91195
				LOC283174	-2.91361
				SIX2	-2.91692
				GFRA1	-2.92196
				PSD2	-2.9308
				CAPZA3	-2.94579
				LINGO1	-2.94595
				GNG3	-2.96518
				DGKK	-2.96852
				TLX2	-2.98181
				KCNIP3	-2.9829
				CDH22	-2.9834
				ARMC12	-2.98979
				LOC100128554	-2.99278
				ERBB4	-2.99332
				C1QL2	-2.99656
				NELL2	-2.99657
				NTNG2	-3.00363
				CD5L	-3.00963
				ESPNL	-3.00964
				AGRP	-3.01148
				IGFALS	-3.01391
				RBFOX3	-3.01825
				SV2C	-3.03677
				MYBPHL	-3.04398
				LRRC4C	-3.05162
				PTN	-3.05244
				NTRK3	-3.06058
				GPR61	-3.06604
				IGFN1	-3.07288
				PNLIPRP1	-3.0941
				HBA1	-3.09807
				LOC100131060	-3.11873
				LOC645434	-3.12335
				LOC283050	-3.17263
				PTX3	-3.17406
				C12orf53	-3.18669
				LOC729080	-3.19539
				ARHGDIG	-3.20175
				LOC643201	-3.22802
				OR7E37P	-3.24884
				FABP4	-3.2707
				LOC389493	-3.27217
				FAM178B	-3.2945
				AZU1	-3.30982
				REG1A	-3.32339
				ATP6V0CP3	-3.3263
				ANKRD34C	-3.32667
				MAB21L1	-3.33294
				IGLL1	-3.33594
				LOC283888	-3.33882
				CPA1	-3.33946
				MDGA1	-3.34573
				ENTPD3	-3.36813
				CELA2A	-3.36878
				LPPR3	-3.38311
				CELA3A	-3.39437
				SPOCK1	-3.40125
				LOC400548	-3.40134
				HAPLN4	-3.42104
				GLP1R	-3.42774
				MSLN	-3.43218
				CTRC	-3.45153
				CELA2B	-3.4698
				NDST4	-3.4791
				LOC100130417	-3.48447
				TAGLN3	-3.49774
				LOC253044	-3.50105
				SPSB4	-3.50885
				CELA3B	-3.51359
				PTCHD2	-3.5351
				LOC100130331	-3.53903
				CNR1	-3.54814
				FER1L5	-3.55132
				CRLF1	-3.57661
				CDHR1	-3.57889
				ANK1	-3.58624
				HHATL	-3.60811
				CRABP1	-3.62668
				CHST1	-3.63275
				VAT1L	-3.64463
				C1orf228	-3.66435
				INS-IGF2	-3.67002
				RBPJL	-3.6724
				AMY2A	-3.68826
				CHODL	-3.68881
				DPYSL5	-3.70188
				CRB1	-3.73114
				PNLIP	-3.73593
				KCNG1	-3.78051
				JPH4	-3.78604
				GP2	-3.83095
				LOC100506422	-3.8451
				CACNA1F	-3.84878
				CNGB1	-3.86267
				SYNDIG1L	-3.86324
				CA7	-3.86401
				PNLIPRP2	-3.86457
				GHRH	-3.8754
				SLC17A6	-3.89406
				SYNPR	-3.89634
				PON3	-3.92427
				MAPT-AS1	-3.92893
				IGF2-AS1	-3.92946
				ASCL2	-4.03764
				SCN1A	-4.05089
				CTRB1	-4.07309
				PDIA2	-4.08917
				LRRTM3	-4.17118
				CLPS	-4.17692
				SLIT1	-4.18442
				REG1B	-4.22374
				CPA2	-4.26365
				RXRG	-4.26585
				EPHA8	-4.28413
				IGF2	-4.35253
				SYCN	-4.35727
				NIPAL4	-4.36383
				NPW	-4.38699
				TRPM5	-4.42165
				PCDH15	-4.47126
				HTR5A	-4.51271
				MAFA	-4.5417
				SYT6	-4.55459
				GPR12	-4.58232
				LOC100128239	-4.60782
				ARHGAP36	-4.61471
				GHSR	-4.63262
				CTRB2	-4.64804
				PDYN	-4.73037
				FNDC9	-4.80505
				LOC284576	-4.85225
				TLX1	-4.98663
				TH	-5.00442
				APOBEC2	-5.09779
				PRPH	-5.11144

## Sheet: KEGG Pathways
KEGG pathways analysis using Preranked GSEA between A-D-M mutant and A-D-M WT panNETs
Figure 5b related data
KEGG pathways enriched and upregulated in A-D-M mutants
NAME	SIZE	ES	NES	NOM p-val	FDR q-val	Genes
KEGG_COMPLEMENT_AND_COAGULATION_CASCADES	24	0.66574	3.20174	<0.001	<0.001	FGB,SERPIND1,F2,FGA,CPB2,FGG,C8B,SERPINA1,C4BPA,C6,F13B,F7,SERPINF2,C5,F9,F5,PROC,F10,KNG1,CR2,C8A,PLG,C4BPB
KEGG_RETINOL_METABOLISM	25	0.638098	3.15224	<0.001	<0.001	UGT1A6,UGT1A3,UGT2B10,UGT2B15,DGAT2L4,UGT2B11,UGT2B4,LRAT,ALDH1A1,UGT1A1,CYP3A5,CYP2B6,UGT2B17,UGT2B7,ADH6,UGT1A4,CYP3A43,ADH4,ADH1A,CYP3A4,CYP2C19,CYP2C9
KEGG_DRUG_METABOLISM_CYTOCHROME_P450	21	0.675355	3.11964	<0.001	<0.001	UGT1A6,UGT1A3,UGT2B10,UGT2B15,UGT2B11,UGT2B4,UGT1A1,CYP3A5,CYP2B6,UGT2B17,UGT2B7,ADH6,UGT1A4,CYP3A43,AOX1,ADH4,ADH1A,CYP3A4,CYP2C19,CYP2C9
KEGG_METABOLISM_OF_XENOBIOTICS_BY_CYTOCHROME_P450	21	0.649749	2.95647	<0.001	<0.001	UGT1A6,UGT1A3,UGT2B10,UGT2B15,UGT2B11,UGT2B4,UGT1A1,CYP3A5,CYP2B6,UGT2B17,UGT2B7,ADH6,UGT1A4,CYP3A43,ADH4,ADH1A,CYP3A4,CYP2C19,CYP2C9
KEGG_STEROID_HORMONE_BIOSYNTHESIS	15	0.715098	2.83995	<0.001	<0.001	UGT1A6,UGT1A3,UGT2B10,UGT2B15,UGT2B11,UGT2B4,UGT1A1,CYP3A5,UGT2B17,SULT1E1,UGT2B7,UGT1A4,CYP3A43
KEGG pathways enriched and upregulated in A-D-M WT
NAME	SIZE	ES	NES	NOM p-val	FDR q-val	Genes
KEGG_AXON_GUIDANCE	15	-0.442159	-1.81096	0.0106157	0.0387083	NGEF,UNC5A,ROBO1,EPHB3,UNC5C,EFNA5,RHOD,SRGAP3,CHP2,NTNG1,LRRC4C,DPYSL5,SLIT1,EPHA8

## Sheet: Motif TFs
Motif TFs analysis using Preranked GSEA between A-D-M mutant and A-D-M WT panNETs
Figure 5 c
Motif NAME	SIZE	p-val	FDR q-val	Enriched in Subtype
HNF1_Q6	44	<0.001	<0.001	Mutant
HNF1_01	47	<0.001	<0.001	Mutant
HNF1_C	40	<0.001	<0.001	Mutant
TTANTCA_UNKNOWN	20	<0.001	<0.001	Mutant
WTGAAAT_UNKNOWN	90	<0.001	0.001	WT
RORA1_01	18	0.002	0.0047	WT
MYOD_Q6_01	21	<0.001	0.003	WT
CCAWYNNGAAR_UNKNOWN	69	<0.001	0.006	WT
NRSF_01	22	0.002	0.01	WT
TMTCGCGANR_UNKNOWN	27	<0.001	0.011	WT
LMO2COM_01	28	<0.001	0.01	WT
MEIS1BHOXA9_01	15	<0.001	0.012	WT
LBP1_Q6	19	<0.001	0.013	WT
OLF1_01	26	<0.001	0.012	WT
PAX2_02	19	<0.001	0.012	WT
E2A_Q2	24	<0.001	0.012	WT
HP1SITEFACTOR_Q6	22	<0.001	0.013	WT
TTTNNANAGCYR_UNKNOWN	155	<0.001	0.01	WT
GATA3_01	24	<0.001	0.03	WT
TGACAGNY_MEIS1_01	130	<0.001	0.03	WT
TGANTCA_AP1_C	212	<0.001	0.03	WT
OCT1_04	24	0.004	0.03	WT
MYOGENIN_Q6	22	<0.001	0.03	WT
OCT1_06	26	0.002	0.034	WT
RRCCGTTA_UNKNOWN	35	<0.001	0.033	WT
SMTTTTGT_UNKNOWN	20	0.004	0.037	WT
AP4_Q6_01	25	0.002	0.04	WT
IRF7_01	19	0.004	0.042	WT
AP1_Q4_01	26	0.004	0.04	WT
TCF11MAFG_01	17	0.004	0.04	WT
AAAYWAACM_HFH4_01	157	0.002	0.045	WT
E12_Q6	30	0.002	0.047	WT
