# Supplementary material for: ATRX, DAXX or MEN1 mutant pancreatic neuroendocrine tumors are a distinct alpha-cell signature subgroup
Source: Nat Commun. 2018 Oct 12;9:4158. doi: 10.1038/s41467-018-06498-2 (PMC6185985; doi:10.1038/s41467-018-06498-2)
Supplement: Supplementary file 10 — Supplementary Data 7 [file 41467_2018_6498_MOESM10_ESM.xlsx]

## Sheet: ALL DMP
Differentially methylated CpG sites between A-D-M mutant and A-D-M WT panNETs with corrected pval cutoff of 0.01
Probe ID	logFC	AveExpr	t	P.Value	adj.P.Val	B	M_Tumor_AVG	WT_Tumor_AVG	deltaBeta	CHR	MAPINFO	Strand	Type	gene	feature	cgi	feat.cgi	UCSC_CpG_Islands_Name	DHS	Enhancer	Phantom
cg12251111	0.40188	0.406289	6.30327	5.27618e-07	0.0019671	6.15074	0.243026	0.644905	0.40188	17	34328592	F	II	CCL15	1stExon	opensea	1stExon-opensea		NA	NA	low-CpG:31352698-31352728
cg04006839	0.38767	0.457066	6.22652	6.55228e-07	0.00215727	5.93841	0.299575	0.687244	0.38767	17	64225436	F	II	APOH	1stExon	opensea	1stExon-opensea		NA	NA
cg06907626	0.385838	0.535484	8.34877	2.03487e-09	0.000104681	11.5964	0.378737	0.764575	0.385838	7	44580809	F	II	NPC1L1	1stExon	opensea	1stExon-opensea		NA	NA
cg25157408	0.365423	0.462386	6.08106	9.88953e-07	0.00275002	5.53499	0.313932	0.679356	0.365423	20	7921059	F	II	HAO1	1stExon	opensea	1stExon-opensea		NA	NA
cg14477619	0.321139	0.477802	6.97374	8.12175e-08	0.00063066	7.98558	0.347339	0.668479	0.321139	7	44580881	F	II	NPC1L1	1stExon	opensea	1stExon-opensea		NA	NA	low-CpG:44547387-44547478
cg14711067	0.217169	0.284602	5.77545	2.35824e-06	0.0045352	4.68388	0.196376	0.413546	0.217169	22	37975975	R	I	LGALS2	1stExon	opensea	1stExon-opensea		NA	NA
cg09579605	-0.208216	0.697032	-5.32121	8.6404e-06	0.0089038	3.41415	0.78162	0.573404	-0.208216	8	144681482	R	II	TIGD5	1stExon	island	1stExon-island	chr8:144679237-144681851	NA	NA
cg26576398	-0.272769	0.594208	-5.46243	5.76725e-06	0.0072807	3.80911	0.70502	0.432252	-0.272769	10	18550135	F	II	CACNB2	1stExon	opensea	1stExon-opensea		NA	TRUE
cg20128928	-0.296132	0.400927	-7.42565	2.35959e-08	0.000295623	9.19737	0.52123	0.225098	-0.296132	4	104640560	R	II	TACR3	1stExon	island	1stExon-island	chr4:104640559-104640797	NA	NA
cg15466862	-0.298014	0.254904	-5.58835	4.02322e-06	0.00604289	4.16121	0.375972	0.0779581	-0.298014	13	112722333	F	I	SOX1	1stExon	island	1stExon-island	chr13:112720564-112723582	NA	NA
cg21463790	-0.345436	0.59756	-5.96114	1.38998e-06	0.00336498	5.2015	0.737894	0.392458	-0.345436	7	14025907	F	II	ETV1	1stExon	shelf	1stExon-shelf	chr7:14029378-14029593	NA	NA
cg06150195	0.385076	0.441937	5.65204	3.35386e-06	0.00541285	4.33921	0.2855	0.670576	0.385076	16	11275874	F	I	CLEC16A	3'UTR	shelf	3'UTR-shelf	chr16:11272246-11272503	NA	TRUE
cg16047828	0.382613	0.459279	6.10039	9.36235e-07	0.00269445	5.58866	0.303842	0.686456	0.382613	12	110479335	R	II	C12orf76	3'UTR	opensea	3'UTR-opensea		NA	NA
cg11718162	0.367525	0.348864	6.09182	9.59242e-07	0.00272259	5.56487	0.199557	0.567083	0.367525	1	154128002	F	II	TPM3	3'UTR	opensea	3'UTR-opensea		NA	TRUE
cg14728071	0.354272	0.421711	6.13885	8.39585e-07	0.00252212	5.69543	0.277788	0.63206	0.354272	10	22030034	F	II	MLLT10	3'UTR	opensea	3'UTR-opensea		NA	NA
cg02202483	0.340437	0.589755	5.69351	2.97935e-06	0.00519555	4.45506	0.451453	0.79189	0.340437	14	67804956	R	II	ATP6V1D	3'UTR	opensea	3'UTR-opensea		NA	NA
cg20093718	0.31137	0.508414	5.89955	1.65603e-06	0.0037749	5.02998	0.38192	0.69329	0.31137	17	73643683	F	II	LOC100130933	3'UTR	opensea	3'UTR-opensea		NA	NA
cg19257089	0.304232	0.549683	5.42335	6.44981e-06	0.00780709	3.69979	0.426089	0.730321	0.304232	19	34264089	R	II	CHST8	3'UTR	shore	3'UTR-shore	chr19:34262943-34263906	NA	NA
cg03240232	0.298935	0.498647	5.52478	4.82511e-06	0.00675432	3.98347	0.377205	0.67614	0.298935	12	113448327	R	II	OAS2	3'UTR	opensea	3'UTR-opensea		NA	NA
cg25285743	0.295628	0.561802	5.33613	8.27896e-06	0.0087532	3.45588	0.441703	0.737332	0.295628	12	16701533	F	II	LMO3	3'UTR	opensea	3'UTR-opensea		NA	NA
cg18860854	0.295388	0.539949	5.27987	9.72614e-06	0.00948527	3.29857	0.419948	0.715336	0.295388	2	242293175	F	II	2017-09-02	3'UTR	shelf	3'UTR-shelf	chr2:242295397-242296201	NA	NA
cg24714094	0.294757	0.564274	5.88102	1.74569e-06	0.00384192	4.97834	0.444529	0.739286	0.294757	22	23467005	R	II	GNAZ	3'UTR	opensea	3'UTR-opensea		NA	NA
cg07222575	0.279095	0.41312	5.2689	1.00366e-05	0.00967342	3.26789	0.299738	0.578833	0.279095	20	44757985	F	II	CD40	3'UTR	opensea	3'UTR-opensea		NA	NA
cg04084348	0.263724	0.264037	7.16723	4.77117e-08	0.000446266	8.50717	0.156899	0.420623	0.263724	10	75677011	F	II	PLAU	3'UTR	opensea	3'UTR-opensea		NA	NA
cg15504041	0.256448	0.389889	5.551	4.47654e-06	0.00644626	4.05679	0.285707	0.542155	0.256448	10	127477259	R	II	UROS	3'UTR	opensea	3'UTR-opensea		NA	NA
cg14545590	0.251206	0.411954	5.65358	3.33918e-06	0.00541037	4.3435	0.309901	0.561108	0.251206	8	40388592	R	II	ZMAT4	3'UTR	opensea	3'UTR-opensea		NA	TRUE
cg15961466	-0.309593	0.345545	-6.82636	1.22107e-07	0.000841093	7.58572	0.471317	0.161724	-0.309593	13	28498878	R	II	PDX1	3'UTR	island	3'UTR-island	chr13:28498226-28499046	NA	NA
cg00184376	-0.329534	0.472894	-5.68201	3.07874e-06	0.00525747	4.42296	0.606767	0.277233	-0.329534	13	28499045	F	II	PDX1	3'UTR	island	3'UTR-island	chr13:28498226-28499046	NA	NA
cg26299169	-0.450527	0.599368	-6.45394	3.453e-07	0.00152452	6.56638	0.782395	0.331868	-0.450527	13	28498956	F	I	PDX1	3'UTR	island	3'UTR-island	chr13:28498226-28499046	NA	NA
cg22459924	0.474233	0.427346	9.7775	5.68414e-11	1.16965e-05	15.0828	0.234688	0.708921	0.474233	19	2607850	F	II	GNG7	5'UTR	island	5'UTR-island	chr19:2607725-2607967	NA	NA
cg20033652	0.413869	0.48531	6.47129	3.28893e-07	0.00150395	6.61411	0.317176	0.731045	0.413869	14	51290662	R	II	NIN	5'UTR	opensea	5'UTR-opensea		NA	NA
cg23957660	0.410041	0.563205	5.93076	1.51535e-06	0.00356366	5.11693	0.396626	0.806667	0.410041	17	17878224	R	II	LRRC48	5'UTR	shelf	5'UTR-shelf	chr17:17875167-17875933	NA	NA
cg22666103	0.398992	0.31534	5.75795	2.47896e-06	0.00461634	4.63501	0.153249	0.552241	0.398992	10	111818288	R	II	ADD3	5'UTR	opensea	5'UTR-opensea		NA	TRUE
cg19782411	0.367047	0.594718	8.18436	3.12419e-09	0.000142862	11.1772	0.445606	0.812653	0.367047	20	36148275	F	II	BLCAP	5'UTR	shore	5'UTR-shore	chr20:36148603-36150136	TRUE	NA
cg27598407	0.364396	0.508308	5.51082	5.02174e-06	0.00685003	3.94442	0.360273	0.724668	0.364396	12	14570669	F	II	ATF7IP	5'UTR	opensea	5'UTR-opensea		NA	TRUE
cg20808613	0.355512	0.373879	7.22375	4.08762e-08	0.00043885	8.65877	0.229453	0.584964	0.355512	15	89168305	R	II	AEN	5'UTR	shelf	5'UTR-shelf	chr15:89164376-89164952	NA	NA
cg02752037	0.333908	0.338316	7.52029	1.82673e-08	0.000257977	9.44819	0.202666	0.536574	0.333908	19	4829518	R	II	TICAM1	5'UTR	shore	5'UTR-shore	chr19:4831433-4831892	NA	NA
cg19009132	0.32212	0.439736	6.08808	9.69473e-07	0.00273278	5.55448	0.308875	0.630995	0.32212	12	13362422	F	II	EMP1	5'UTR	opensea	5'UTR-opensea		NA	TRUE
cg02126235	0.288949	0.419948	5.49198	5.29981e-06	0.00696847	3.89173	0.302562	0.591511	0.288949	14	94855034	R	II	SERPINA1	5'UTR	opensea	5'UTR-opensea		NA	TRUE	low-CpG:93924680-93924916
cg20601276	0.285072	0.358235	6.66704	1.90196e-07	0.00105777	7.15114	0.242425	0.527496	0.285072	20	36148133	F	II	BLCAP	5'UTR	shore	5'UTR-shore	chr20:36148603-36150136	TRUE	NA
cg00515905	0.281105	0.625032	6.24962	6.13838e-07	0.00206635	6.00237	0.510833	0.791938	0.281105	1	110306507	R	II	EPS8L3	5'UTR	opensea	5'UTR-opensea		NA	NA
cg07722360	0.276607	0.32692	5.58465	4.06601e-06	0.00606291	4.15086	0.214549	0.491156	0.276607	20	17691454	F	II	BANF2	5'UTR	opensea	5'UTR-opensea		NA	TRUE
cg22095128	0.272973	0.526121	6.48324	3.18051e-07	0.00150316	6.64698	0.415226	0.688199	0.272973	13	33754450	F	II	STARD13	5'UTR	opensea	5'UTR-opensea		NA	TRUE
cg07360805	0.272415	0.367027	5.43373	6.26099e-06	0.00776115	3.72883	0.256358	0.528773	0.272415	20	36148457	F	II	BLCAP	5'UTR	shore	5'UTR-shore	chr20:36148603-36150136	TRUE	NA
cg17463527	0.268587	0.379311	6.025	1.15939e-06	0.00296365	5.3792	0.270198	0.538785	0.268587	20	42187837	R	II	SGK2	5'UTR	opensea	5'UTR-opensea		NA	NA
cg19477361	0.249398	0.466528	5.51027	5.02961e-06	0.00685003	3.94289	0.36521	0.614609	0.249398	19	2607903	R	II	GNG7	5'UTR	island	5'UTR-island	chr19:2607725-2607967	NA	NA
cg15153068	0.237291	0.389869	5.70781	2.86019e-06	0.00505197	4.49501	0.293469	0.53076	0.237291	2	2009035	R	I	MYT1L	5'UTR	opensea	5'UTR-opensea		NA	NA
cg22378853	0.22027	0.274861	6.03734	1.1195e-06	0.00291601	5.4135	0.185376	0.405646	0.22027	20	36148154	F	II	BLCAP	5'UTR	shore	5'UTR-shore	chr20:36148603-36150136	TRUE	NA
cg04276417	0.211636	0.276568	5.33669	8.26588e-06	0.0087532	3.45742	0.190591	0.402226	0.211636	10	33227909	R	II	ITGB1	5'UTR	opensea	5'UTR-opensea		NA	TRUE
cg15622917	-0.202189	0.669989	-5.30148	9.1425e-06	0.00919948	3.35899	0.752128	0.549939	-0.202189	1	10796823	F	II	CASZ1	5'UTR	opensea	5'UTR-opensea		NA	TRUE
cg15736743	-0.20505	0.793593	-5.26463	1.01601e-05	0.00972412	3.25595	0.876894	0.671844	-0.20505	2	23768363	R	II	KLHL29	5'UTR	opensea	5'UTR-opensea		NA	TRUE
cg03752977	-0.206644	0.72019	-5.37164	7.47871e-06	0.00834709	3.55518	0.804139	0.597495	-0.206644	8	144330404	F	II	ZFP41	5'UTR	shore	5'UTR-shore	chr8:144332365-144332743	NA	NA
cg10001987	-0.259484	0.631375	-6.9739	8.11825e-08	0.00063066	7.98601	0.73679	0.477306	-0.259484	17	7381769	F	II	ZBTB4	5'UTR	shore	5'UTR-shore	chr17:7382266-7382710	NA	NA
cg08687753	-0.263471	0.737583	-6.11209	9.05702e-07	0.00262493	5.62115	0.844618	0.581147	-0.263471	11	89234928	F	II	NOX4	5'UTR	opensea	5'UTR-opensea		NA	TRUE
cg11274962	-0.264462	0.241527	-5.49497	5.25462e-06	0.00695349	3.9001	0.348965	0.0845029	-0.264462	19	7746796	R	I	TRAPPC5	5'UTR	island	5'UTR-island	chr19:7745490-7747714	NA	NA
cg05175803	-0.28588	0.598124	-6.31936	5.0421e-07	0.00193932	6.19522	0.714263	0.428383	-0.28588	11	44597119	F	II	CD82	5'UTR	opensea	5'UTR-opensea		TRUE	TRUE
cg16547027	-0.290685	0.530981	-6.57534	2.45721e-07	0.00124505	6.89997	0.649072	0.358387	-0.290685	18	24127588	R	II	KCTD1	5'UTR	island	5'UTR-island	chr18:24126780-24131138	NA	NA
cg00855685	-0.300511	0.656233	-5.50692	5.07807e-06	0.00685205	3.93351	0.778315	0.477805	-0.300511	5	9543363	R	II	SEMA5A	5'UTR	shore	5'UTR-shore	chr5:9544692-9546715	NA	NA
cg00290158	-0.303505	0.600465	-5.99646	1.25725e-06	0.00311791	5.29982	0.723764	0.420259	-0.303505	20	5092801	F	II	C20orf30	5'UTR	shore	5'UTR-shore	chr20:5093360-5094145	NA	NA
cg16822666	-0.316676	0.485396	-5.26716	1.00868e-05	0.00969909	3.26302	0.614045	0.297369	-0.316676	17	35656660	R	II	ACACA	5'UTR	opensea	5'UTR-opensea		NA	TRUE
cg13929988	-0.319734	0.489171	-7.99813	5.09849e-09	0.000163435	10.698	0.619063	0.299328	-0.319734	4	88140436	R	I	KLHL8	5'UTR	shore	5'UTR-shore	chr4:88140842-88141945	NA	NA
cg14881187	-0.321271	0.629073	-5.66267	3.25356e-06	0.00529619	4.36892	0.759589	0.438319	-0.321271	7	86784227	R	II	DMTF1	5'UTR	shelf	5'UTR-shelf	chr7:86781624-86782194	NA	NA
cg19093939	-0.327031	0.768453	-6.44719	3.51913e-07	0.00152452	6.54778	0.90131	0.574279	-0.327031	2	23772766	R	II	KLHL29	5'UTR	opensea	5'UTR-opensea		NA	TRUE
cg12096487	-0.328708	0.602907	-6.40769	3.93221e-07	0.00166835	6.43896	0.736445	0.407737	-0.328708	17	7381683	F	II	ZBTB4	5'UTR	shore	5'UTR-shore	chr17:7382266-7382710	NA	NA
cg07324172	-0.346728	0.650762	-6.3013	5.30551e-07	0.0019671	6.1453	0.79162	0.444892	-0.346728	4	153303509	R	II	FBXW7	5'UTR	opensea	5'UTR-opensea		NA	TRUE
cg11679871	-0.348133	0.563771	-5.48361	5.42822e-06	0.00704725	3.86833	0.705201	0.357067	-0.348133	10	13388567	F	II	SEPHS1	5'UTR	opensea	5'UTR-opensea		NA	NA
cg17548735	-0.372637	0.650604	-7.04407	6.69089e-08	0.000561965	8.17561	0.801988	0.429351	-0.372637	6	41020969	F	II	APOBEC2	5'UTR	opensea	5'UTR-opensea		NA	TRUE
cg10577216	-0.376849	0.653033	-7.68381	1.17671e-08	0.000228361	9.87907	0.806128	0.429279	-0.376849	6	143265045	R	II	HIVEP2	5'UTR	shore	5'UTR-shore	chr6:143265719-143268791	NA	NA
cg03646329	-0.448198	0.593157	-5.59083	3.99484e-06	0.00604289	4.16813	0.775238	0.327039	-0.448198	13	48987165	F	II	LPAR6	5'UTR	opensea	5'UTR-opensea		NA	NA
cg08845721	-0.478254	0.621574	-7.01518	7.24478e-08	0.000584624	8.09763	0.815865	0.337611	-0.478254	5	142780693	R	II	NR3C1	5'UTR	shore	5'UTR-shore	chr5:142782071-142785071	NA	NA
cg19533443	0.468031	0.553274	7.20663	4.28357e-08	0.00043885	8.61286	0.363137	0.831168	0.468031	3	124711101	R	II	HEG1	Body	opensea	Body-opensea		NA	TRUE
cg13912027	0.454401	0.400039	7.24437	3.86381e-08	0.000429769	8.71397	0.215439	0.66984	0.454401	11	72759293	R	II	FCHSD2	Body	opensea	Body-opensea		NA	TRUE
cg01156249	0.450266	0.423307	6.52126	2.85891e-07	0.00138421	6.7515	0.240386	0.690652	0.450266	16	4714794	R	I	MGRN1	Body	opensea	Body-opensea		NA	NA	low-CpG:4654363-4654888
cg14063566	0.446992	0.507383	8.54096	1.23815e-09	8.49264e-05	12.0819	0.325792	0.772784	0.446992	17	73642773	R	II	RECQL5	Body	opensea	Body-opensea		NA	NA
cg13653809	0.437002	0.430435	8.57896	1.12294e-09	8.49264e-05	12.1773	0.252903	0.689905	0.437002	4	1167714	R	II	LOC100130872-SPON2	Body	shore	Body-shore	chr4:1164515-1166582	TRUE	NA
cg11248493	0.423858	0.539934	7.50954	1.88053e-08	0.000257977	9.41975	0.367741	0.791599	0.423858	17	80371212	F	II	C17orf101	Body	shelf	Body-shelf	chr17:80373276-80373490	NA	NA
cg02904554	0.414617	0.52433	7.76352	9.50744e-09	0.000205936	10.0879	0.355891	0.770509	0.414617	6	3404079	R	II	SLC22A23	Body	opensea	Body-opensea		NA	TRUE
cg14696311	0.412567	0.472498	5.26907	1.00316e-05	0.00967342	3.26838	0.304893	0.71746	0.412567	13	114855198	F	I	RASA3	Body	shelf	Body-shelf	chr13:114849000-114852746	NA	TRUE
cg02458516	0.409096	0.400954	6.6292	2.11383e-07	0.0011207	7.04758	0.234758	0.643854	0.409096	8	40602363	F	II	ZMAT4	Body	opensea	Body-opensea		NA	TRUE
cg03962451	0.408411	0.552304	6.04154	1.10625e-06	0.00289984	5.42517	0.386387	0.794798	0.408411	2	191754464	R	II	GLS	Body	opensea	Body-opensea		NA	TRUE
cg13420273	0.403074	0.541962	5.89571	1.67423e-06	0.0037749	5.01927	0.378214	0.781288	0.403074	7	18810212	F	II	HDAC9	Body	opensea	Body-opensea		NA	TRUE
cg17702736	0.402997	0.493848	7.2504	3.80068e-08	0.000429769	8.73012	0.330131	0.733128	0.402997	6	35941709	F	II	SLC26A8	Body	opensea	Body-opensea		TRUE	NA
cg09954813	0.399952	0.529233	6.68833	1.79239e-07	0.00103895	7.20933	0.366752	0.766704	0.399952	17	80753363	R	II	TBCD	Body	opensea	Body-opensea		TRUE	NA
cg01778643	0.386963	0.57008	5.99636	1.25762e-06	0.00311791	5.29953	0.412876	0.799839	0.386963	7	1153106	F	II	C7orf50	Body	shelf	Body-shelf	chr7:1155303-1157445	NA	NA
cg24358599	0.381314	0.456798	5.79346	2.24024e-06	0.00443255	4.73413	0.301889	0.683203	0.381314	8	126250639	R	II	NSMCE2	Body	opensea	Body-opensea		NA	TRUE
cg23519572	0.379445	0.447844	5.57481	4.18197e-06	0.00614674	4.12335	0.293694	0.67314	0.379445	13	114808934	F	I	RASA3	Body	shore	Body-shore	chr13:114806911-114807181	TRUE	NA
cg03585323	0.377514	0.403232	5.41413	6.62225e-06	0.00781301	3.67401	0.249867	0.627381	0.377514	19	2244196	R	II	SF3A2	Body	shelf	Body-shelf	chr19:2246820-2247035	NA	NA
cg13626830	0.375867	0.50119	6.80785	1.28541e-07	0.00086723	7.53536	0.348494	0.724362	0.375867	5	80460495	F	II	RASGRF2	Body	opensea	Body-opensea		NA	TRUE
cg09861057	0.373626	0.47643	6.87277	1.07366e-07	0.000775201	7.71188	0.324644	0.698271	0.373626	1	154492947	R	II	TDRD10	Body	opensea	Body-opensea		NA	NA
cg07699978	0.370874	0.495409	5.41214	6.66003e-06	0.00781301	3.66845	0.344742	0.715616	0.370874	12	63194001	R	II	PPM1H	Body	shore	Body-shore	chr12:63195657-63195909	NA	NA
cg09895029	0.364829	0.415986	6.76006	1.46793e-07	0.000929423	7.40516	0.267774	0.632603	0.364829	7	99674959	F	II	ZNF3	Body	shelf	Body-shelf	chr7:99678768-99679702	NA	NA
cg18720486	0.357115	0.456735	5.97824	1.32404e-06	0.0032243	5.24912	0.311657	0.668771	0.357115	3	72870838	F	II	SHQ1	Body	opensea	Body-opensea		NA	TRUE
cg25477497	0.356832	0.347249	5.36962	7.52208e-06	0.00834709	3.54953	0.202286	0.559118	0.356832	7	87228808	R	II	ABCB1	Body	shore	Body-shore	chr7:87229551-87229890	NA	NA
cg08639283	0.355736	0.635706	5.56469	4.30471e-06	0.00630462	4.09507	0.491189	0.846924	0.355736	12	119589848	R	II	SRRM4	Body	shelf	Body-shelf	chr12:119591856-119592176	NA	NA
cg27061836	0.353179	0.409769	5.89093	1.69716e-06	0.0037749	5.00596	0.26629	0.619469	0.353179	19	49310606	F	II	BCAT2	Body	shelf	Body-shelf	chr19:49314097-49314434	NA	TRUE
cg06384134	0.352771	0.474144	6.36426	4.44313e-07	0.00182818	6.3192	0.33083	0.683601	0.352771	7	158056548	F	II	PTPRN2	Body	shelf	Body-shelf	chr7:158058751-158059059	NA	NA
cg06223797	0.352718	0.426592	6.62747	2.12404e-07	0.0011207	7.04285	0.2833	0.636018	0.352718	12	95644358	F	I	VEZT	Body	opensea	Body-opensea		NA	TRUE
cg02358382	0.351741	0.454073	7.56785	1.60686e-08	0.000236179	9.57386	0.311178	0.662919	0.351741	7	158056848	R	II	PTPRN2	Body	shore	Body-shore	chr7:158058751-158059059	NA	NA
cg08477768	0.345904	0.264703	6.45478	3.44492e-07	0.00152452	6.56868	0.12418	0.470083	0.345904	5	57925482	F	II	RAB3C	Body	opensea	Body-opensea		NA	TRUE
cg03910557	0.343764	0.37223	6.2597	5.96613e-07	0.00206635	6.03027	0.232576	0.57634	0.343764	6	126074639	R	II	HEY2	Body	shelf	Body-shelf	chr6:126068722-126071320	NA	TRUE
cg14518098	0.342136	0.550256	5.53901	4.63274e-06	0.00655188	4.02325	0.411263	0.753399	0.342136	9	135085065	R	I	NTNG2	Body	opensea	Body-opensea		NA	NA
cg15333932	0.338449	0.413982	6.61021	2.22895e-07	0.00114665	6.99558	0.276487	0.614936	0.338449	5	16735498	F	II	MYO10	Body	opensea	Body-opensea		NA	TRUE
cg19045437	0.338043	0.568912	6.86221	1.10556e-07	0.000784466	7.68318	0.431582	0.769625	0.338043	7	131826987	F	II	PLXNA4	Body	opensea	Body-opensea		NA	TRUE
cg13761364	0.33745	0.514715	7.44947	2.21215e-08	0.00029368	9.2606	0.377626	0.715076	0.33745	9	140325278	F	II	NOXA1	Body	opensea	Body-opensea		NA	NA
cg12710228	0.337261	0.463139	5.28266	9.64882e-06	0.00943222	3.30636	0.326126	0.663387	0.337261	4	7395388	R	II	SORCS2	Body	opensea	Body-opensea		NA	NA
cg26133541	0.336558	0.565066	5.42776	6.36891e-06	0.00780095	3.71212	0.428339	0.764897	0.336558	19	34263905	F	II	CHST8	Body	island	Body-island	chr19:34262943-34263906	NA	NA
cg21163015	0.333075	0.403032	5.31719	8.7403e-06	0.00894791	3.40292	0.267721	0.600796	0.333075	9	140658436	R	II	EHMT1	Body	opensea	Body-opensea		NA	NA
cg09081544	0.330582	0.531472	6.25084	6.11734e-07	0.00206635	6.00574	0.397173	0.727755	0.330582	3	124652790	R	II	MUC13	Body	opensea	Body-opensea		NA	NA
cg08696032	0.327312	0.429877	7.03359	6.88674e-08	0.000566846	8.14733	0.296907	0.624219	0.327312	7	1139461	F	II	C7orf50	Body	shore	Body-shore	chr7:1141229-1141545	NA	NA
cg03989711	0.326997	0.331522	5.32269	8.60378e-06	0.0089038	3.41829	0.198679	0.525676	0.326997	17	80970799	F	I	B3GNTL1	Body	shore	Body-shore	chr17:80969748-80970160	TRUE	TRUE
cg24180740	0.325769	0.584301	6.62793	2.12136e-07	0.0011207	7.04409	0.451957	0.777726	0.325769	13	113999735	F	II	GRTP1	Body	opensea	Body-opensea		NA	NA
cg07601386	0.322227	0.492169	6.3608	4.48663e-07	0.00182818	6.30965	0.361264	0.683491	0.322227	6	110618174	R	II	C6orf186	Body	opensea	Body-opensea		NA	TRUE
cg12407867	0.321734	0.29131	6.26622	5.85739e-07	0.00206635	6.0483	0.160606	0.48234	0.321734	4	1167369	F	I	LOC100130872-SPON2	Body	shore	Body-shore	chr4:1164515-1166582	TRUE	TRUE
cg22631616	0.3213	0.344614	5.89378	1.68344e-06	0.0037749	5.0139	0.214086	0.535386	0.3213	4	141575212	R	II	TBC1D9	Body	opensea	Body-opensea		NA	TRUE
cg01546047	0.320291	0.286006	5.31472	8.80233e-06	0.00897123	3.39601	0.155887	0.476179	0.320291	4	1167409	F	II	LOC100130872-SPON2	Body	shore	Body-shore	chr4:1164515-1166582	TRUE	TRUE
cg12099990	0.317554	0.435516	5.89031	1.70017e-06	0.0037749	5.00422	0.30651	0.624063	0.317554	12	116453015	R	II	MED13L	Body	opensea	Body-opensea		NA	TRUE
cg18949315	0.316762	0.25603	7.584	1.53847e-08	0.000234502	9.61647	0.127345	0.444107	0.316762	20	57418015	R	II	GNASAS	Body	shore	Body-shore	chr20:57415135-57417153	NA	TRUE
cg27481708	0.310947	0.180052	6.0929	9.5632e-07	0.00272259	5.56786	0.0537304	0.364677	0.310947	8	37659837	R	I	GPR124	Body	shelf	Body-shelf	chr8:37654048-37656100	TRUE	NA
cg10008947	0.302831	0.616937	5.80343	2.17744e-06	0.00435012	4.76196	0.493911	0.796743	0.302831	17	73500739	F	II	CASKIN2	Body	shore	Body-shore	chr17:73500947-73501182	NA	NA
cg25376651	0.298145	0.390176	5.39577	6.9795e-06	0.00795681	3.62267	0.269054	0.567199	0.298145	13	32505135	F	II	EEF1DP3	Body	opensea	Body-opensea		NA	TRUE
cg09289439	0.296596	0.379655	5.998	1.25178e-06	0.00311791	5.30409	0.259163	0.555759	0.296596	7	73994764	R	II	GTF2IRD1	Body	opensea	Body-opensea		NA	TRUE
cg03723716	0.292735	0.384485	5.26551	1.01346e-05	0.00972232	3.25841	0.265561	0.558296	0.292735	11	111609239	F	II	PPP2R1B	Body	opensea	Body-opensea		NA	TRUE
cg25496680	0.292425	0.356419	6.19082	7.24795e-07	0.00227701	5.83951	0.237621	0.530046	0.292425	19	16604089	R	II	CALR3	Body	shelf	Body-shelf	chr19:16606740-16607444	NA	NA
cg21382567	0.292258	0.51764	5.88909	1.70607e-06	0.0037749	5.00083	0.39891	0.691168	0.292258	1	92263858	R	II	TGFBR3	Body	opensea	Body-opensea		NA	TRUE
cg24079981	0.292135	0.544611	5.40469	6.80365e-06	0.00792064	3.6476	0.425931	0.718066	0.292135	2	218343265	R	II	DIRC3	Body	opensea	Body-opensea		NA	TRUE
cg08027792	0.29101	0.466316	5.38366	7.22584e-06	0.00814737	3.58878	0.348093	0.639103	0.29101	13	114325494	R	II	GRK1	Body	opensea	Body-opensea		NA	NA
cg24953596	0.289396	0.336049	5.69993	2.92521e-06	0.00512285	4.47301	0.218482	0.507878	0.289396	1	3515194	F	II	MEGF6	Body	shelf	Body-shelf	chr1:3511709-3512118	NA	TRUE
cg03718773	0.289346	0.594646	5.78301	2.30797e-06	0.00445935	4.70497	0.4771	0.766446	0.289346	5	106941252	R	II	EFNA5	Body	opensea	Body-opensea		NA	TRUE
cg26576047	0.288618	0.566214	5.74968	2.5381e-06	0.00466319	4.61193	0.448963	0.737581	0.288618	7	131874478	R	II	PLXNA4	Body	opensea	Body-opensea		NA	TRUE
cg11745355	0.287505	0.342373	6.45045	3.48708e-07	0.00152452	6.55675	0.225574	0.513079	0.287505	20	13085698	R	II	SPTLC3	Body	opensea	Body-opensea		NA	TRUE
cg13520715	0.286734	0.569268	5.89964	1.65561e-06	0.0037749	5.03023	0.452783	0.739517	0.286734	21	43135854	R	II	C21orf129	Body	opensea	Body-opensea		TRUE	NA
cg16536330	0.285813	0.225162	5.58522	4.0594e-06	0.00606291	4.15245	0.10905	0.394864	0.285813	8	29957344	F	II	LEPROTL1	Body	shelf	Body-shelf	chr8:29952635-29953584	NA	NA
cg15855251	0.280671	0.442249	6.34958	4.63061e-07	0.00185022	6.27868	0.328226	0.608898	0.280671	6	170200021	R	II	C6orf208	Body	opensea	Body-opensea		NA	NA
cg21851632	0.280473	0.492304	5.48087	5.47087e-06	0.00707401	3.86067	0.378362	0.658835	0.280473	12	57540587	R	II	LRP1	Body	opensea	Body-opensea		NA	TRUE
cg02097120	0.275683	0.380107	6.35717	4.53274e-07	0.00182887	6.29962	0.268111	0.543793	0.275683	1	154492952	R	II	TDRD10	Body	opensea	Body-opensea		NA	NA
cg04439557	0.272743	0.581219	5.31384	8.8247e-06	0.00897123	3.39354	0.470417	0.74316	0.272743	1	1689452	F	II	NADK	Body	shelf	Body-shelf	chr1:1691767-1692063	NA	NA
cg04693046	0.27261	0.507021	5.66307	3.24987e-06	0.00529619	4.37003	0.396273	0.668882	0.27261	7	1132853	F	II	C7orf50	Body	island	Body-island	chr7:1131625-1133187	NA	NA
cg26870936	0.268693	0.350263	6.08125	9.88404e-07	0.00275002	5.53553	0.241106	0.5098	0.268693	17	73631785	F	II	RECQL5	Body	shelf	Body-shelf	chr17:73627542-73627824	NA	NA
cg20424400	0.267299	0.493142	5.98502	1.29878e-06	0.0031846	5.26798	0.384552	0.651851	0.267299	12	110026737	F	II	MVK	Body	opensea	Body-opensea		NA	NA
cg17602444	0.267156	0.452943	5.36105	7.70895e-06	0.00846029	3.52556	0.344411	0.611567	0.267156	7	644819	R	II	PRKAR1B	Body	shore	Body-shore	chr7:645333-645616	NA	NA
cg06120000	0.266659	0.313614	6.11692	8.93384e-07	0.00262493	5.63457	0.205284	0.471943	0.266659	16	67480229	F	II	ATP6V0D1	Body	opensea	Body-opensea		NA	TRUE
cg12958891	0.264971	0.490427	5.54865	4.50681e-06	0.00644626	4.0502	0.382782	0.647753	0.264971	4	7706547	F	II	SORCS2	Body	opensea	Body-opensea		NA	NA
cg00216180	0.264463	0.449847	5.67905	3.10489e-06	0.00528023	4.41468	0.342409	0.606872	0.264463	13	114778713	R	II	RASA3	Body	island	Body-island	chr13:114778525-114778809	NA	NA
cg27404050	0.260441	0.346901	5.95233	1.42522e-06	0.00341015	5.17699	0.241097	0.501538	0.260441	19	36303880	F	II	PRODH2	Body	opensea	Body-opensea		NA	NA
cg17589836	0.259153	0.588973	5.7173	2.78372e-06	0.00495946	4.52153	0.483693	0.742846	0.259153	13	114804587	R	II	RASA3	Body	shore	Body-shore	chr13:114805719-114806500	TRUE	NA
cg27251473	0.258128	0.501314	5.76559	2.42553e-06	0.0045551	4.65634	0.396449	0.654577	0.258128	16	89359053	R	II	ANKRD11	Body	opensea	Body-opensea		NA	TRUE
cg06925502	0.257988	0.68741	5.29241	9.38321e-06	0.00928246	3.33361	0.582603	0.840591	0.257988	5	106848012	R	II	EFNA5	Body	opensea	Body-opensea		NA	TRUE
cg05278500	0.249729	0.715901	5.61368	3.74231e-06	0.00583388	4.232	0.614449	0.864178	0.249729	14	48096021	F	I	MDGA2	Body	opensea	Body-opensea		NA	NA
cg05687227	0.24452	0.635767	5.36112	7.70744e-06	0.00846029	3.52575	0.536431	0.780951	0.24452	13	114803626	R	II	RASA3	Body	island	Body-island	chr13:114803616-114803852	NA	NA
cg21737734	0.237819	0.453372	5.62991	3.57275e-06	0.00565524	4.27736	0.356758	0.594577	0.237819	18	44236847	F	II	LOXHD1	Body	island	Body-island	chr18:44236839-44237056	NA	NA
cg11058576	0.234727	0.632179	5.42008	6.51038e-06	0.00781301	3.69065	0.536822	0.771548	0.234727	14	100795297	R	I	C14orf68	Body	island	Body-island	chr14:100795072-100795376	NA	NA
cg14356799	0.23093	0.275209	5.32745	8.48726e-06	0.00886171	3.43161	0.181394	0.412324	0.23093	6	33044345	R	II	HLA-DPB1	Body	opensea	Body-opensea		NA	NA
cg10275766	0.227331	0.339743	5.82235	2.06317e-06	0.00426681	4.81474	0.24739	0.474721	0.227331	2	173591150	R	II	LOC91149	Body	opensea	Body-opensea		NA	TRUE
cg09584122	0.227043	0.671472	5.55788	4.38944e-06	0.00640593	4.076	0.579235	0.806279	0.227043	5	427620	R	I	AHRR	Body	opensea	Body-opensea		NA	NA
cg20739281	0.221487	0.532642	5.41196	6.66353e-06	0.00781301	3.66794	0.442663	0.66415	0.221487	1	2411240	F	II	PLCH2	Body	island	Body-island	chr1:2411125-2411404	NA	NA
cg10589353	0.218194	0.406299	7.19916	4.37199e-08	0.00043885	8.59283	0.317658	0.535852	0.218194	11	126294637	F	II	KIRREL3	Body	opensea	Body-opensea		NA	NA
cg24961501	0.212466	0.530555	5.29629	9.27938e-06	0.00924596	3.34448	0.44424	0.656706	0.212466	17	73559363	R	II	LLGL2	Body	island	Body-island	chr17:73559350-73559563	NA	NA
cg24826020	0.20349	0.188202	5.53375	4.70292e-06	0.00660574	4.00855	0.105534	0.309025	0.20349	4	38070998	F	II	TBC1D1	Body	opensea	Body-opensea		TRUE	TRUE
cg15349655	-0.204382	0.783642	-5.32671	8.50536e-06	0.00886171	3.42953	0.866672	0.66229	-0.204382	5	111750511	F	II	EPB41L4A	Body	shelf	Body-shelf	chr5:111754477-111756222	NA	NA
cg19217571	-0.206519	0.304404	-5.6652	3.23014e-06	0.00529619	4.37598	0.388303	0.181784	-0.206519	19	48283235	F	II	SEPW1	Body	shore	Body-shore	chr19:48281585-48282351	NA	NA
cg02066343	-0.210933	0.703594	-6.79617	1.32779e-07	0.000867384	7.50355	0.789285	0.578352	-0.210933	6	33590458	F	II	ITPR3	Body	shore	Body-shore	chr6:33588617-33589909	NA	NA
cg15268963	-0.21671	0.73811	-5.40793	6.74087e-06	0.00788125	3.65666	0.826149	0.609439	-0.21671	11	123457233	R	II	GRAMD1B	Body	opensea	Body-opensea		NA	TRUE
cg01164819	-0.222242	0.512138	-5.48008	5.48321e-06	0.00707401	3.85847	0.602424	0.380182	-0.222242	3	183855762	F	II	EIF2B5	Body	shelf	Body-shelf	chr3:183852778-183853386	NA	NA
cg27324826	-0.222683	0.742924	-5.3272	8.49352e-06	0.00886171	3.43089	0.833389	0.610706	-0.222683	18	31736619	R	II	NOL4	Body	shelf	Body-shelf	chr18:31739047-31739522	NA	NA
cg05865769	-0.234026	0.769299	-6.88419	1.04027e-07	0.0007645	7.74287	0.864372	0.630346	-0.234026	17	11943841	R	II	MAP2K4	Body	opensea	Body-opensea		NA	TRUE
cg07050692	-0.237637	0.752854	-5.51226	5.0011e-06	0.00685003	3.94844	0.849394	0.611758	-0.237637	8	61664695	F	II	CHD7	Body	opensea	Body-opensea		NA	TRUE
cg00017546	-0.243319	0.715343	-5.999	1.24824e-06	0.00311791	5.30686	0.814192	0.570872	-0.243319	1	28659475	F	II	MED18	Body	shelf	Body-shelf	chr1:28655365-28655667	NA	NA
cg09585269	-0.245345	0.718168	-5.49693	5.22523e-06	0.0069369	3.90558	0.81784	0.572494	-0.245345	20	56886118	R	II	RAB22A	Body	shore	Body-shore	chr20:56884738-56885222	NA	NA
cg02912129	-0.252512	0.825733	-5.29987	9.18483e-06	0.00921953	3.35448	0.928316	0.675804	-0.252512	20	57615494	R	II	SLMO2	Body	shore	Body-shore	chr20:57617430-57618222	NA	NA
cg21648069	-0.252569	0.71476	-5.49711	5.22249e-06	0.0069369	3.9061	0.817366	0.564796	-0.252569	12	1157718	F	II	ERC1	Body	opensea	Body-opensea		NA	TRUE
cg14504581	-0.256075	0.669772	-6.14247	8.31036e-07	0.00251479	5.70546	0.773803	0.517727	-0.256075	9	130710265	F	I	FAM102A	Body	shelf	Body-shelf	chr9:130706912-130707273	NA	NA
cg00547480	-0.261542	0.594938	-6.19852	7.09181e-07	0.00227198	5.86086	0.701189	0.439647	-0.261542	10	103875961	R	II	LDB1	Body	shelf	Body-shelf	chr10:103879633-103880628	NA	NA
cg19180056	-0.262522	0.598691	-5.40345	6.82775e-06	0.00792064	3.64415	0.705341	0.442819	-0.262522	11	133821072	R	I	IGSF9B	Body	opensea	Body-opensea		TRUE	TRUE
cg02928928	-0.264232	0.678392	-5.92232	1.55217e-06	0.00358872	5.09341	0.785736	0.521504	-0.264232	11	1975304	R	II	MRPL23	Body	shore	Body-shore	chr11:1974039-1974333	NA	NA
cg16344442	-0.271177	0.392555	-5.68373	3.06366e-06	0.00525747	4.42776	0.50272	0.231543	-0.271177	12	95010017	F	II	TMCC3	Body	opensea	Body-opensea		NA	TRUE
cg21609154	-0.273462	0.596596	-5.59324	3.96743e-06	0.00603828	4.17486	0.70769	0.434228	-0.273462	13	113624991	F	I	MCF2L	Body	shore	Body-shore	chr13:113622737-113623660	NA	NA
cg11738543	-0.282996	0.418819	-5.59454	3.95273e-06	0.00603828	4.17849	0.533786	0.25079	-0.282996	12	93967225	F	II	SOCS2	Body	island	Body-island	chr12:93963963-93967395	NA	NA
cg23193410	-0.285352	0.467137	-5.67297	3.1593e-06	0.0052854	4.39768	0.583062	0.297709	-0.285352	5	172385677	R	I	LOC100268168	Body	island	Body-island	chr5:172385522-172385912	TRUE	NA
cg21221690	-0.286328	0.773958	-5.45819	5.83772e-06	0.00732472	3.79723	0.890278	0.60395	-0.286328	1	68684332	R	II	GPR177	Body	opensea	Body-opensea		NA	TRUE
cg21236860	-0.290938	0.613804	-6.03107	1.1396e-06	0.00294969	5.39607	0.731997	0.441059	-0.290938	7	66766855	R	II	PMS2L4	Body	shore	Body-shore	chr7:66767145-66768031	NA	NA
cg01152015	-0.293662	0.470096	-6.54	2.71267e-07	0.00134506	6.80299	0.589396	0.295734	-0.293662	11	133820837	R	II	IGSF9B	Body	opensea	Body-opensea		TRUE	TRUE
cg25856228	-0.29558	0.721828	-5.42523	6.41509e-06	0.00780709	3.70506	0.841908	0.546328	-0.29558	15	73901184	F	II	NPTN	Body	opensea	Body-opensea		NA	TRUE
cg06386307	-0.299591	0.544522	-5.78783	2.27649e-06	0.00444023	4.71841	0.666231	0.36664	-0.299591	6	100895211	F	II	SIM1	Body	island	Body-island	chr6:100895007-100895246	NA	TRUE
cg26317899	-0.303347	0.756916	-5.76713	2.41486e-06	0.0045551	4.66065	0.880151	0.576804	-0.303347	17	35527041	F	II	ACACA	Body	opensea	Body-opensea		NA	TRUE
cg10508778	-0.303744	0.408647	-5.40072	6.88134e-06	0.00793279	3.63651	0.532043	0.228299	-0.303744	12	110840579	R	II	ANAPC7	Body	shore	Body-shore	chr12:110841021-110841548	NA	NA
cg24601716	-0.306977	0.43592	-5.54881	4.50472e-06	0.00644626	4.05065	0.56063	0.253653	-0.306977	13	28498451	F	II	PDX1	Body	island	Body-island	chr13:28498226-28499046	NA	NA
cg08756008	-0.309996	0.533271	-5.89197	1.69214e-06	0.0037749	5.00886	0.659208	0.349211	-0.309996	10	121427782	R	II	BAG3	Body	opensea	Body-opensea		TRUE	TRUE
cg04606397	-0.310139	0.686757	-6.3197	5.03737e-07	0.00193932	6.19614	0.812751	0.502612	-0.310139	6	157129618	R	II	ARID1B	Body	opensea	Body-opensea		NA	TRUE
cg21161126	-0.314085	0.680186	-5.43176	6.29636e-06	0.00777377	3.72332	0.807783	0.493698	-0.314085	9	113698814	R	II	LPAR1	Body	opensea	Body-opensea		NA	TRUE
cg17220933	-0.322185	0.74312	-6.72824	1.60382e-07	0.00097066	7.31834	0.874008	0.551823	-0.322185	1	206729613	R	I	RASSF5	Body	shore	Body-shore	chr1:206730397-206730908	NA	NA
cg01235473	-0.324708	0.399983	-6.25461	6.05254e-07	0.00206635	6.01618	0.531896	0.207188	-0.324708	20	22549124	R	I	C20orf56	Body	island	Body-island	chr20:22548967-22549720	NA	NA
cg08302325	-0.325767	0.669515	-8.0714	4.2027e-09	0.000163435	10.8871	0.801858	0.476091	-0.325767	6	106551827	F	II	PRDM1	Body	opensea	Body-opensea		NA	NA
cg02872914	-0.328493	0.549901	-5.36856	7.54495e-06	0.00834709	3.54656	0.683351	0.354858	-0.328493	10	126713578	R	II	CTBP2	Body	shore	Body-shore	chr10:126712013-126712231	NA	TRUE
cg14001157	-0.331558	0.419444	-5.5825	4.09108e-06	0.00607827	4.14484	0.554139	0.222581	-0.331558	7	157483006	F	I	PTPRN2	Body	island	Body-island	chr7:157476886-157486719	NA	NA
cg06943251	-0.332346	0.731914	-5.8749	1.77639e-06	0.0038681	4.96128	0.86693	0.534583	-0.332346	20	57615398	F	II	SLMO2	Body	shelf	Body-shelf	chr20:57617430-57618222	NA	NA
cg10839385	-0.34058	0.399574	-5.75032	2.53348e-06	0.00466319	4.61372	0.537934	0.197354	-0.34058	1	159825049	F	II	VSIG8	Body	shore	Body-shore	chr1:159824006-159825011	NA	NA
cg22007809	-0.340726	0.663628	-5.61981	3.6773e-06	0.0057763	4.24914	0.802048	0.461322	-0.340726	2	202278709	R	II	TRAK2	Body	opensea	Body-opensea		NA	TRUE
cg19247005	-0.342939	0.748481	-6.33133	4.87497e-07	0.00191075	6.22827	0.8878	0.544861	-0.342939	7	101132009	R	II	EMID2	Body	opensea	Body-opensea		NA	NA
cg15136953	-0.343005	0.691431	-6.34163	4.73546e-07	0.00187392	6.25673	0.830776	0.487771	-0.343005	3	110793466	F	II	PVRL3	Body	shelf	Body-shelf	chr3:110790149-110791401	NA	NA
cg26758131	-0.351031	0.634124	-7.93931	5.95684e-09	0.000163435	10.5457	0.776731	0.4257	-0.351031	10	63671403	F	II	ARID5B	Body	opensea	Body-opensea		NA	TRUE
cg05552874	-0.351841	0.57919	-5.55186	4.46562e-06	0.00644626	4.05918	0.722125	0.370284	-0.351841	10	91153143	R	II	IFIT1	Body	opensea	Body-opensea		NA	NA
cg12384932	-0.364139	0.666888	-6.91638	9.51602e-08	0.000712056	7.83023	0.814819	0.45068	-0.364139	13	101803483	F	II	NALCN	Body	opensea	Body-opensea		NA	TRUE
cg01354879	-0.364654	0.524991	-5.30293	9.10462e-06	0.00918382	3.36304	0.673132	0.308478	-0.364654	6	84140050	F	II	ME1	Body	shore	Body-shore	chr6:84140412-84140998	NA	NA
cg13789303	-0.364923	0.628036	-5.75284	2.5153e-06	0.00466292	4.62077	0.776286	0.411363	-0.364923	6	108886681	R	II	FOXO3	Body	shelf	Body-shelf	chr6:108878830-108883404	NA	NA
cg18449021	-0.369605	0.501369	-6.47391	3.2648e-07	0.00150395	6.62133	0.651521	0.281916	-0.369605	5	107004816	R	II	EFNA5	Body	shore	Body-shore	chr5:107005130-107008191	NA	NA
cg04473654	-0.370952	0.579814	-5.41202	6.66227e-06	0.00781301	3.66812	0.730513	0.359561	-0.370952	4	54187654	F	II	SCFD2	Body	opensea	Body-opensea		TRUE	TRUE
cg11076306	-0.374931	0.504824	-6.24747	6.17573e-07	0.00206635	5.99642	0.65714	0.282209	-0.374931	4	41430667	F	II	LIMCH1	Body	opensea	Body-opensea		NA	TRUE
cg10782668	-0.386434	0.413749	-5.68305	3.06962e-06	0.00525747	4.42586	0.570738	0.184304	-0.386434	13	28496082	R	II	PDX1	Body	island	Body-island	chr13:28494001-28496099	NA	NA
cg25299895	-0.388643	0.482646	-5.35624	7.81584e-06	0.00853209	3.51211	0.640532	0.251889	-0.388643	13	28498091	F	II	PDX1	Body	shore	Body-shore	chr13:28498226-28499046	NA	NA
cg20938346	-0.390012	0.580556	-8.59653	1.07343e-09	8.49264e-05	12.2213	0.738999	0.348986	-0.390012	6	100874816	F	II	SIM1	Body	opensea	Body-opensea		NA	TRUE
cg11372831	-0.397845	0.343423	-6.64181	2.0407e-07	0.0011198	7.0821	0.505048	0.107203	-0.397845	4	57303157	F	II	PAICS	Body	shore	Body-shore	chr4:57301340-57302670	NA	NA
cg10179300	-0.399703	0.648179	-6.19212	7.22118e-07	0.00227701	5.84314	0.810559	0.410856	-0.399703	5	14147618	F	II	TRIO	Body	shelf	Body-shelf	chr5:14143017-14145350	NA	NA
cg13606889	-0.41139	0.475896	-7.86982	7.16279e-09	0.00017442	10.3652	0.643023	0.231633	-0.41139	11	121335457	R	II	SORL1	Body	opensea	Body-opensea		TRUE	TRUE
cg23052437	-0.425407	0.417401	-5.78583	2.2895e-06	0.00444453	4.71284	0.590222	0.164815	-0.425407	10	26531942	R	II	GAD2	Body	opensea	Body-opensea		NA	TRUE
cg14996263	-0.427509	0.568143	-8.77253	6.84792e-10	8.49264e-05	12.6601	0.741818	0.314309	-0.427509	12	7046277	F	II	ATN1	Body	island	Body-island	chr12:7046237-7047257	NA	TRUE
cg01141940	-0.432384	0.328693	-6.17121	7.66115e-07	0.00238859	5.78518	0.504349	0.0719652	-0.432384	14	60097247	R	I	RTN1	Body	island	Body-island	chr14:60097208-60097553	NA	TRUE
cg01622304	-0.433163	0.484956	-7.2109	4.2338e-08	0.00043885	8.62432	0.660928	0.227766	-0.433163	13	28497401	F	II	PDX1	Body	shore	Body-shore	chr13:28498226-28499046	NA	NA
cg03860037	-0.439257	0.478388	-7.73815	1.01742e-08	0.00020936	10.0215	0.656836	0.217579	-0.439257	13	28497359	F	II	PDX1	Body	shore	Body-shore	chr13:28498226-28499046	NA	NA
cg04797323	-0.439893	0.455326	-6.43853	3.60572e-07	0.00154576	6.52395	0.634032	0.194139	-0.439893	12	93966978	R	I	SOCS2	Body	island	Body-island	chr12:93963963-93967395	NA	NA
cg24238409	-0.440966	0.582841	-6.25299	6.08032e-07	0.00206635	6.01169	0.761984	0.321017	-0.440966	10	93998677	F	II	CPEB3	Body	shore	Body-shore	chr10:93999131-94000015	TRUE	NA
cg00056066	-0.454638	0.525916	-7.18528	4.54113e-08	0.000443728	8.55562	0.710613	0.255975	-0.454638	10	25010738	F	I	ARHGAP21	Body	shore	Body-shore	chr10:25011963-25013816	NA	NA
cg12238015	-0.463506	0.445582	-7.58608	1.52987e-08	0.000234502	9.62196	0.633881	0.170375	-0.463506	13	28496812	F	II	PDX1	Body	shore	Body-shore	chr13:28498226-28499046	NA	NA
cg18782604	-0.469775	0.519974	-5.82972	2.02031e-06	0.00419927	4.83529	0.71082	0.241046	-0.469775	6	100895050	F	I	SIM1	Body	island	Body-island	chr6:100895007-100895246	NA	TRUE
cg17374433	-0.474265	0.608003	-6.70469	1.71251e-07	0.00100683	7.25404	0.800673	0.326408	-0.474265	10	119876327	R	II	CASC2	Body	opensea	Body-opensea		NA	TRUE
cg18064631	-0.487172	0.596935	-7.94671	5.84116e-09	0.000163435	10.5649	0.794849	0.307676	-0.487172	13	28496413	R	I	PDX1	Body	shore	Body-shore	chr13:28498226-28499046	NA	NA
cg05395403	-0.51222	0.486788	-7.04554	6.66382e-08	0.000561965	8.17959	0.694877	0.182657	-0.51222	13	28496641	F	II	PDX1	Body	shore	Body-shore	chr13:28498226-28499046	NA	NA
cg22268137	-0.51328	0.457442	-7.61597	1.41168e-08	0.00023239	9.70073	0.665962	0.152682	-0.51328	13	28497117	F	I	PDX1	Body	shore	Body-shore	chr13:28498226-28499046	NA	NA
cg21900495	-0.536165	0.528721	-7.64346	1.31121e-08	0.000228361	9.77306	0.746538	0.210373	-0.536165	13	28498161	R	II	PDX1	Body	shore	Body-shore	chr13:28498226-28499046	NA	NA
cg09277532	0.439392	0.383828	6.71274	1.67454e-07	0.000998776	7.27603	0.205325	0.644717	0.439392	16	57571578	R	II	CCDC102A	TSS1500	shore	TSS1500-shore	chr16:57569848-57570844	NA	NA
cg12507788	0.425761	0.381855	9.97862	3.50957e-11	1.16965e-05	15.5506	0.20889	0.63465	0.425761	19	10361286	R	II	MRPL4	TSS1500	shore	TSS1500-shore	chr19:10362771-10363384	NA	NA
cg11010909	0.359114	0.535042	5.66975	3.18846e-06	0.00529619	4.38869	0.389152	0.748266	0.359114	12	103980767	F	I	STAB2	TSS1500	opensea	TSS1500-opensea		NA	NA
cg10849289	0.348001	0.465685	6.44875	3.50376e-07	0.00152452	6.55207	0.32431	0.672311	0.348001	21	46087249	R	II	KRTAP12-2	TSS1500	opensea	TSS1500-opensea		NA	NA
cg10035272	0.333514	0.65421	5.8163	2.09904e-06	0.00429465	4.79786	0.51872	0.852234	0.333514	6	142467043	F	II	VTA1	TSS1500	shore	TSS1500-shore	chr6:142468190-142468458	NA	NA
cg19942977	0.333368	0.576303	5.4872	5.37275e-06	0.00699732	3.87837	0.440872	0.77424	0.333368	11	83394759	R	II	DLG2	TSS1500	opensea	TSS1500-opensea		NA	NA
cg05803361	0.302038	0.469306	5.46393	5.74254e-06	0.0072718	3.8133	0.346603	0.648641	0.302038	1	145727320	R	II	PDZK1	TSS1500	opensea	TSS1500-opensea		NA	TRUE
cg19782731	0.299807	0.450934	6.28968	5.48222e-07	0.00201447	6.11318	0.329137	0.628945	0.299807	19	11641309	F	II	ECSIT	TSS1500	shore	TSS1500-shore	chr19:11639614-11639897	TRUE	NA
cg07164556	0.281836	0.335446	5.98469	1.3e-06	0.0031846	5.26706	0.22095	0.502786	0.281836	1	145727247	R	II	PDZK1	TSS1500	opensea	TSS1500-opensea		NA	TRUE
cg04420917	0.265773	0.499112	5.67411	3.14898e-06	0.0052854	4.40088	0.391141	0.656915	0.265773	19	39303993	R	II	LGALS4	TSS1500	opensea	TSS1500-opensea		NA	NA
cg23131355	0.246614	0.509328	5.39613	6.97245e-06	0.00795681	3.62366	0.409141	0.655755	0.246614	12	103980801	F	II	STAB2	TSS1500	opensea	TSS1500-opensea		NA	NA
cg13440894	0.237008	0.389389	5.41749	6.55891e-06	0.00781301	3.6834	0.293104	0.530112	0.237008	8	11351135	R	II	BLK	TSS1500	opensea	TSS1500-opensea		NA	NA
cg03711457	0.236231	0.23222	6.01693	1.18627e-06	0.00301364	5.35674	0.136252	0.372482	0.236231	11	113746831	R	II	USP28	TSS1500	shore	TSS1500-shore	chr11:113745816-113746693	NA	NA
cg18506744	0.215437	0.150796	6.25372	6.06777e-07	0.00206635	6.01371	0.0632748	0.278712	0.215437	19	1102627	R	II	GPX4	TSS1500	shore	TSS1500-shore	chr19:1103722-1105758	TRUE	NA
cg05375333	0.210567	0.341089	6.94188	8.86843e-08	0.000675887	7.89934	0.255546	0.466113	0.210567	12	99549023	F	II	ANKS1B	TSS1500	opensea	TSS1500-opensea		NA	TRUE
cg16025120	0.208543	0.449	5.51001	5.03341e-06	0.00685003	3.94215	0.364279	0.572823	0.208543	14	23840837	R	II	IL25	TSS1500	opensea	TSS1500-opensea		NA	NA
cg22707016	-0.21347	0.761527	-6.74856	1.51565e-07	0.000945097	7.37379	0.84825	0.63478	-0.21347	15	41098847	F	II	ZFYVE19	TSS1500	shore	TSS1500-shore	chr15:41099243-41099878	NA	NA
cg08215954	-0.244882	0.710644	-5.81249	2.12196e-06	0.00429465	4.78723	0.810127	0.565245	-0.244882	22	30962134	R	II	GAL3ST1	TSS1500	opensea	TSS1500-opensea		NA	NA
cg22849059	-0.2587	0.728135	-6.12344	8.77033e-07	0.00259671	5.65267	0.833232	0.574532	-0.2587	12	56882693	R	II	GLS2	TSS1500	island	TSS1500-island	chr12:56881401-56882702	NA	NA
cg26273129	-0.266428	0.36257	-6.37933	4.25865e-07	0.00178841	6.36077	0.470806	0.204379	-0.266428	5	140070306	R	II	HARS2	TSS1500	shore	TSS1500-shore	chr5:140070804-140071328	NA	NA
cg08696470	-0.270259	0.244777	-6.67689	1.85047e-07	0.00104447	7.17806	0.35457	0.0843111	-0.270259	17	2496187	R	II	PAFAH1B1	TSS1500	shore	TSS1500-shore	chr17:2496493-2498023	NA	NA
cg12217291	-0.271444	0.607019	-5.27342	9.90753e-06	0.00963932	3.28053	0.717293	0.445849	-0.271444	19	14530637	R	II	DDX39	TSS1500	shore	TSS1500-shore	chr19:14529731-14530505	NA	NA
cg03649589	-0.282698	0.685696	-6.07285	1.01223e-06	0.00275882	5.51219	0.800542	0.517844	-0.282698	8	19460935	R	II	CSGALNACT1	TSS1500	shore	TSS1500-shore	chr8:19459905-19460137	NA	NA
cg16764848	-0.284233	0.535678	-5.67333	3.15599e-06	0.0052854	4.39871	0.651148	0.366915	-0.284233	14	53258684	R	II	GNPNAT1	TSS1500	shore	TSS1500-shore	chr14:53257664-53258400	NA	NA
cg17354476	-0.284432	0.702581	-6.52807	2.80484e-07	0.0013742	6.77023	0.818131	0.5337	-0.284432	10	29698255	F	II	LOC387647	TSS1500	shore	TSS1500-shore	chr10:29698362-29699044	NA	NA
cg15989981	-0.286882	0.589835	-5.57838	4.13959e-06	0.00612821	4.13332	0.706381	0.419499	-0.286882	13	20736009	R	I	GJA3	TSS1500	island	TSS1500-island	chr13:20735043-20736157	NA	NA
cg12148898	-0.299655	0.526024	-5.32953	8.43691e-06	0.00886171	3.43742	0.647759	0.348104	-0.299655	6	47010823	F	II	GPR110	TSS1500	opensea	TSS1500-opensea		NA	NA
cg13687570	-0.301283	0.283955	-5.36946	7.52549e-06	0.00834709	3.54909	0.406351	0.105068	-0.301283	19	37825320	F	II	HKR1	TSS1500	island	TSS1500-island	chr19:37825101-37825756	NA	NA
cg01768926	-0.307398	0.570743	-5.60083	3.8823e-06	0.00600661	4.19608	0.695624	0.388225	-0.307398	18	32820085	R	II	ZNF397	TSS1500	shore	TSS1500-shore	chr18:32820785-32821203	NA	NA
cg16427530	-0.311692	0.702727	-5.47839	5.50981e-06	0.00708318	3.85374	0.829352	0.51766	-0.311692	12	55864623	R	II	OR6C70	TSS1500	opensea	TSS1500-opensea		NA	NA
cg26688574	-0.317486	0.707335	-6.2799	5.63554e-07	0.00203447	6.08615	0.836313	0.518827	-0.317486	20	31989989	F	II	CDK5RAP1	TSS1500	shore	TSS1500-shore	chr20:31989144-31989418	NA	NA
cg11704818	-0.326962	0.621045	-6.19704	7.12153e-07	0.00227198	5.85676	0.753873	0.426911	-0.326962	3	47517781	R	II	SCAP	TSS1500	shore	TSS1500-shore	chr3:47516997-47517650	NA	NA
cg14059835	-0.328483	0.539176	-5.41227	6.65759e-06	0.00781301	3.66881	0.672623	0.34414	-0.328483	9	132598917	R	II	C9orf78	TSS1500	shore	TSS1500-shore	chr9:132597219-132598321	NA	NA
cg07448319	-0.330075	0.465746	-5.83096	2.01316e-06	0.00419927	4.83876	0.599839	0.269764	-0.330075	3	40547217	F	I	ZNF620	TSS1500	shore	TSS1500-shore	chr3:40547391-40547628	TRUE	TRUE
cg05444548	-0.347865	0.37262	-6.21071	6.8515e-07	0.00223714	5.89465	0.51394	0.166076	-0.347865	10	75119064	R	II	TTC18	TSS1500	shore	TSS1500-shore	chr10:75118205-75118679	NA	NA
cg14396758	-0.352348	0.735811	-6.26769	5.83308e-07	0.00206635	6.05238	0.878952	0.526604	-0.352348	4	37689379	R	II	RELL1	TSS1500	shore	TSS1500-shore	chr4:37687401-37688613	NA	NA
cg13461273	-0.3654	0.49206	-6.79633	1.32719e-07	0.000867384	7.504	0.640503	0.275104	-0.3654	3	40547232	F	II	ZNF620	TSS1500	shore	TSS1500-shore	chr3:40547391-40547628	TRUE	TRUE
cg13782781	-0.369485	0.303083	-6.30587	5.23765e-07	0.0019671	6.15792	0.453187	0.0837019	-0.369485	14	65006359	F	I	HSPA2	TSS1500	shore	TSS1500-shore	chr14:65006874-65009197	NA	NA
cg19101232	-0.382428	0.55054	-5.62526	3.62046e-06	0.0057088	4.26438	0.705901	0.323474	-0.382428	5	137090964	F	II	HNRNPA0	TSS1500	shore	TSS1500-shore	chr5:137089253-137090878	NA	NA
cg27033418	-0.398093	0.621751	-5.76422	2.435e-06	0.0045551	4.65252	0.783476	0.385383	-0.398093	13	28492669	F	II	PDX1	TSS1500	shore	TSS1500-shore	chr13:28494001-28496099	NA	NA
cg21101465	-0.400367	0.638829	-6.82484	1.22624e-07	0.000841093	7.58158	0.801478	0.401111	-0.400367	13	28493404	F	II	PDX1	TSS1500	shore	TSS1500-shore	chr13:28494001-28496099	NA	NA
cg19626725	-0.410227	0.418951	-6.47948	3.21416e-07	0.00150316	6.63666	0.585606	0.175379	-0.410227	5	178986131	F	II	RUFY1	TSS1500	shore	TSS1500-shore	chr5:178986513-178986999	NA	NA
cg01771019	-0.417314	0.481222	-6.50426	2.99837e-07	0.00143486	6.7048	0.650756	0.233442	-0.417314	13	28493057	R	I	PDX1	TSS1500	shore	TSS1500-shore	chr13:28494001-28496099	NA	NA
cg01760189	-0.426336	0.655814	-7.6487	1.2929e-08	0.000228361	9.78684	0.829014	0.402677	-0.426336	17	35656896	F	II	ACACA	TSS1500	opensea	TSS1500-opensea		NA	TRUE
cg25685262	-0.430436	0.557033	-6.67646	1.85267e-07	0.00104447	7.17689	0.731898	0.301462	-0.430436	13	28493316	F	II	PDX1	TSS1500	shore	TSS1500-shore	chr13:28494001-28496099	NA	NA
cg08196512	0.423688	0.556164	7.80716	8.4626e-09	0.000193487	10.2019	0.384041	0.807729	0.423688	22	38506737	R	II	BAIAP2L2	TSS200	opensea	TSS200-opensea		TRUE	NA
cg11869828	0.323102	0.487969	6.14541	8.24158e-07	0.00251245	5.71361	0.356709	0.679811	0.323102	11	116700447	R	II	APOC3	TSS200	opensea	TSS200-opensea		NA	TRUE
cg05450701	0.315377	0.459617	5.44166	6.12054e-06	0.00763304	3.751	0.331495	0.646872	0.315377	11	46740703	F	II	F2	TSS200	opensea	TSS200-opensea		NA	NA
cg13853141	0.309458	0.439227	6.30685	5.22312e-07	0.0019671	6.16065	0.313509	0.622968	0.309458	2	98329942	F	II	ZAP70	TSS200	opensea	TSS200-opensea		NA	NA
cg12252759	0.29227	0.472446	5.66353	3.24559e-06	0.00529619	4.37132	0.353711	0.645981	0.29227	7	44581050	F	II	NPC1L1	TSS200	opensea	TSS200-opensea		NA	NA
cg17361163	0.285185	0.35879	6.1509	8.11429e-07	0.00251085	5.72886	0.242933	0.528119	0.285185	7	101006019	R	II	EMID2	TSS200	island	TSS200-island	chr7:101005899-101007443	NA	NA
cg18205787	0.264586	0.483427	5.51596	4.94839e-06	0.00685003	3.9588	0.375938	0.640525	0.264586	11	915239	R	I	CHID1	TSS200	shelf	TSS200-shelf	chr11:910677-911581	NA	NA
cg00414077	0.248939	0.447077	6.07468	1.00699e-06	0.00275882	5.51727	0.345946	0.594884	0.248939	20	35504511	F	I	C20orf118	TSS200	opensea	TSS200-opensea		NA	NA
cg11435239	0.248103	0.473344	5.68273	3.07248e-06	0.00525747	4.42495	0.372552	0.620655	0.248103	19	51220297	F	II	SHANK1	TSS200	island	TSS200-island	chr19:51220054-51220298	NA	NA
cg18170454	0.238322	0.490423	7.14034	5.13613e-08	0.000459515	8.4349	0.393604	0.631927	0.238322	11	116700483	R	I	APOC3	TSS200	opensea	TSS200-opensea		NA	TRUE
cg12332902	0.22693	0.390842	5.77199	2.38165e-06	0.0045551	4.67421	0.298652	0.525582	0.22693	2	98330020	R	II	ZAP70	TSS200	opensea	TSS200-opensea		NA	NA
cg05198900	0.221455	0.493642	5.51911	4.90409e-06	0.00684161	3.96759	0.403676	0.625132	0.221455	11	625023	F	I	MUPCDH	TSS200	island	TSS200-island	chr11:624780-625053	NA	NA
cg12493906	-0.263806	0.713269	-5.34306	8.11648e-06	0.00864907	3.47524	0.820441	0.556634	-0.263806	11	5009311	F	II	MMP26	TSS200	opensea	TSS200-opensea		NA	NA
cg14069412	-0.280752	0.726064	-5.74552	2.56837e-06	0.00469782	4.60033	0.84012	0.559368	-0.280752	5	134209415	F	II	TXNDC15	TSS200	shore	TSS200-shore	chr5:134209887-134210504	NA	NA
cg12177851	0.476739	0.486295	8.44571	1.58287e-09	9.30611e-05	11.8419	0.29262	0.769359	0.476739	15	89178776	F	II		IGR	opensea	IGR-opensea		NA	NA
cg11767442	0.409624	0.48105	6.57194	2.48072e-07	0.00124505	6.89064	0.31464	0.724264	0.409624	21	45584432	F	I		IGR	island	IGR-island	chr21:45584141-45584451	NA	NA
cg02984092	0.401351	0.392013	8.01068	4.93228e-09	0.000163435	10.7304	0.228964	0.630315	0.401351	15	89178874	R	II		IGR	opensea	IGR-opensea		NA	NA
cg16350608	0.396446	0.528859	5.60363	3.85137e-06	0.00598124	4.2039	0.367803	0.764249	0.396446	1	97063920	F	II		IGR	opensea	IGR-opensea		NA	TRUE
cg17444709	0.375578	0.4887	6.76733	1.43855e-07	0.000925053	7.42499	0.336122	0.7117	0.375578	12	3182391	F	II		IGR	shelf	IGR-shelf	chr12:3186011-3186968	NA	NA
cg17951878	0.374178	0.270002	5.9471	1.44657e-06	0.00344124	5.16242	0.117993	0.492171	0.374178	6	7698374	R	II		IGR	opensea	IGR-opensea		NA	TRUE
cg24027594	0.370381	0.441604	5.80786	2.15015e-06	0.00431654	4.77431	0.291137	0.661517	0.370381	5	131841158	F	II		IGR	opensea	IGR-opensea		NA	TRUE
cg14846617	0.366907	0.328007	5.54832	4.51106e-06	0.00644626	4.04928	0.178951	0.545858	0.366907	14	96042434	R	II		IGR	opensea	IGR-opensea		NA	TRUE
cg19037539	0.363868	0.455361	6.62267	2.15273e-07	0.00112146	7.02969	0.307539	0.671407	0.363868	5	107011761	F	II		IGR	shelf	IGR-shelf	chr5:107005130-107008191	NA	NA
cg14981189	0.358091	0.327527	5.92234	1.55208e-06	0.00358872	5.09347	0.182053	0.540144	0.358091	10	5113871	F	II		IGR	opensea	IGR-opensea		NA	TRUE
cg15733245	0.35489	0.487698	6.0775	9.98987e-07	0.00275882	5.52509	0.343524	0.698414	0.35489	12	132910685	F	I		IGR	island	IGR-island	chr12:132910476-132910802	NA	NA
cg12512771	0.353813	0.467439	5.59247	3.97614e-06	0.00603828	4.17272	0.323702	0.677515	0.353813	7	17730027	R	II		IGR	opensea	IGR-opensea		TRUE	TRUE
cg20541039	0.348063	0.407835	6.73504	1.57372e-07	0.000966661	7.33692	0.266434	0.614497	0.348063	7	29606985	R	II		IGR	shore	IGR-shore	chr7:29605827-29606290	NA	NA
cg18238763	0.346292	0.478237	5.72004	2.76209e-06	0.00494232	4.52916	0.337556	0.683847	0.346292	7	47219768	R	II		IGR	opensea	IGR-opensea		NA	TRUE
cg13577778	0.345441	0.489257	6.05552	1.06324e-06	0.00282306	5.46402	0.348922	0.694363	0.345441	14	69481517	F	II		IGR	opensea	IGR-opensea		NA	TRUE
cg09014603	0.344811	0.614031	6.20803	6.90359e-07	0.00223714	5.88722	0.473951	0.818763	0.344811	10	130505772	F	II		IGR	shelf	IGR-shelf	chr10:130508443-130508658	NA	NA
cg07733918	0.340541	0.436068	5.27062	9.98725e-06	0.00967116	3.2727	0.297723	0.638264	0.340541	20	33100246	R	II		IGR	shelf	IGR-shelf	chr20:33104112-33104543	NA	NA
cg21416238	0.339802	0.652196	5.81136	2.12881e-06	0.00429465	4.78407	0.514151	0.853953	0.339802	18	77832313	R	II		IGR	shelf	IGR-shelf	chr18:77835862-77836102	NA	NA
cg11990334	0.339085	0.499655	6.06234	1.04286e-06	0.00280515	5.48298	0.361902	0.700987	0.339085	19	31845685	R	II		IGR	shore	IGR-shore	chr19:31843880-31844183	NA	NA
cg09464466	0.336121	0.469326	5.49245	5.29265e-06	0.00696847	3.89305	0.332776	0.668898	0.336121	2	47500335	R	II		IGR	shore	IGR-shore	chr2:47499464-47499813	NA	NA
cg04085896	0.335531	0.408156	5.43106	6.30895e-06	0.00777377	3.72137	0.271847	0.607378	0.335531	1	8088516	R	II		IGR	shore	IGR-shore	chr1:8085554-8086854	NA	NA
cg00470277	0.333735	0.465964	7.1301	5.28232e-08	0.000462539	8.40739	0.330384	0.664119	0.333735	7	2669915	R	II		IGR	shore	IGR-shore	chr7:2671156-2671937	NA	NA
cg24594956	0.332984	0.653625	5.27072	9.9844e-06	0.00967116	3.27298	0.51835	0.851335	0.332984	15	65592973	F	II		IGR	shore	IGR-shore	chr15:65594415-65594649	NA	NA
cg21173150	0.332075	0.624582	5.43521	6.23447e-06	0.00775163	3.73297	0.489677	0.821752	0.332075	12	53321588	R	II		IGR	opensea	IGR-opensea		NA	NA
cg05252626	0.330993	0.58105	5.45861	5.83074e-06	0.00732472	3.7984	0.446584	0.777577	0.330993	11	130271817	R	I		IGR	opensea	IGR-opensea		NA	TRUE
cg10635188	0.32806	0.52628	6.04272	1.10255e-06	0.00289984	5.42845	0.393005	0.721065	0.32806	12	97706801	R	II		IGR	opensea	IGR-opensea		NA	TRUE
cg12886862	0.328059	0.645221	5.25442	1.04615e-05	0.0099894	3.22741	0.511947	0.840006	0.328059	10	2487150	F	I		IGR	opensea	IGR-opensea		NA	NA
cg25446460	0.32586	0.558444	5.28272	9.64702e-06	0.00943222	3.30654	0.426063	0.751923	0.32586	4	176486240	F	II		IGR	opensea	IGR-opensea		NA	NA	low-CpG:176723234-176723235
cg20826671	0.320797	0.595094	6.02552	1.15771e-06	0.00296365	5.38062	0.464771	0.785568	0.320797	4	155547491	R	II		IGR	shore	IGR-shore	chr4:155547984-155548322	NA	NA
cg16551670	0.318824	0.547867	5.92774	1.52844e-06	0.00357402	5.1085	0.418345	0.737168	0.318824	5	106637856	R	II		IGR	opensea	IGR-opensea		NA	TRUE
cg01903654	0.316867	0.37549	7.63768	1.33172e-08	0.000228361	9.75786	0.246763	0.56363	0.316867	5	139225955	F	II		IGR	shore	IGR-shore	chr5:139227605-139228279	NA	NA
cg11558875	0.304944	0.500612	5.29075	9.42797e-06	0.00928246	3.32897	0.376728	0.681672	0.304944	12	97647115	F	II		IGR	opensea	IGR-opensea		NA	TRUE
cg23829102	0.300584	0.197584	7.34999	2.89753e-08	0.000350729	8.99608	0.0754719	0.376056	0.300584	4	124476694	F	II		IGR	opensea	IGR-opensea		NA	TRUE
cg09507567	0.300433	0.254242	5.50317	5.13283e-06	0.00687473	3.92302	0.132192	0.432624	0.300433	10	124027408	R	II		IGR	opensea	IGR-opensea		NA	TRUE
cg00719767	0.299604	0.568871	5.34573	8.05455e-06	0.00864907	3.48272	0.447157	0.746761	0.299604	7	64027686	F	II		IGR	shelf	IGR-shelf	chr7:64029902-64030972	NA	NA
cg10237442	0.298336	0.487715	5.63434	3.52775e-06	0.00560557	4.28976	0.366515	0.664852	0.298336	22	31475122	R	II		IGR	shore	IGR-shore	chr22:31476872-31477505	NA	NA
cg05792169	0.290883	0.456057	5.35157	7.92107e-06	0.00860134	3.49904	0.337886	0.628769	0.290883	15	85874227	F	I		IGR	opensea	IGR-opensea		TRUE	TRUE
cg11585357	0.289716	0.705526	5.63539	3.51721e-06	0.00560557	4.29268	0.587829	0.877545	0.289716	6	52794869	F	II		IGR	opensea	IGR-opensea		NA	TRUE
cg08180921	0.285678	0.440897	7.27495	3.55449e-08	0.000417956	8.79577	0.32484	0.610518	0.285678	12	125257262	F	II		IGR	opensea	IGR-opensea		NA	TRUE
cg06832677	0.285071	0.473555	5.34757	8.01232e-06	0.00864907	3.48785	0.357745	0.642816	0.285071	2	119976764	F	II		IGR	opensea	IGR-opensea		NA	TRUE
cg08650647	0.283365	0.457996	6.28471	5.55964e-07	0.00202483	6.09944	0.342879	0.626244	0.283365	1	114544815	F	II		IGR	opensea	IGR-opensea		NA	TRUE
cg09347160	0.280916	0.343013	5.39208	7.05363e-06	0.00799701	3.61235	0.228891	0.509806	0.280916	4	83513063	F	II		IGR	opensea	IGR-opensea		NA	TRUE
cg13699101	0.276016	0.597161	5.81344	2.11624e-06	0.00429465	4.78987	0.48503	0.761046	0.276016	5	152745735	F	II		IGR	opensea	IGR-opensea		NA	TRUE
cg08900864	0.274965	0.395878	5.80062	2.19494e-06	0.0043639	4.75412	0.284174	0.559138	0.274965	17	27696160	F	I		IGR	opensea	IGR-opensea		NA	TRUE
cg04195941	0.272867	0.491548	5.78918	2.26772e-06	0.00444023	4.72219	0.380695	0.653563	0.272867	14	101270817	F	II		IGR	opensea	IGR-opensea		NA	TRUE
cg11573625	0.271746	0.640808	6.06704	1.02905e-06	0.00278621	5.49604	0.530412	0.802158	0.271746	12	76215360	R	II		IGR	opensea	IGR-opensea		NA	TRUE
cg19216624	0.261169	0.560098	5.50817	5.05993e-06	0.00685003	3.93701	0.453998	0.715167	0.261169	7	127749463	R	II		IGR	shore	IGR-shore	chr7:127747960-127748247	NA	NA
cg15914908	0.259561	0.368742	5.35246	7.90087e-06	0.00860134	3.50154	0.263295	0.522856	0.259561	12	133012468	F	II		IGR	shore	IGR-shore	chr12:133010683-133010929	NA	NA
cg00941900	0.254636	0.529854	5.50872	5.05199e-06	0.00685003	3.93855	0.426408	0.681044	0.254636	14	101357601	R	II		IGR	opensea	IGR-opensea		NA	NA
cg26392708	0.240014	0.177796	5.50251	5.14252e-06	0.00687473	3.92118	0.0802905	0.320305	0.240014	10	6170926	R	I		IGR	opensea	IGR-opensea		TRUE	TRUE
cg06757928	0.235064	0.544585	5.81861	2.0853e-06	0.00429101	4.80429	0.44909	0.684154	0.235064	1	2811411	R	II		IGR	opensea	IGR-opensea		NA	NA
cg12016405	0.23308	0.304107	6.13273	8.54274e-07	0.00254765	5.67844	0.209418	0.442498	0.23308	6	33795750	R	II		IGR	opensea	IGR-opensea		NA	TRUE
cg00913288	0.22993	0.426648	5.86671	1.81827e-06	0.00391784	4.93846	0.333239	0.563169	0.22993	7	51513915	R	II		IGR	opensea	IGR-opensea		NA	TRUE
cg24148361	0.225336	0.415116	5.76844	2.40587e-06	0.0045551	4.6643	0.323573	0.548909	0.225336	17	12388639	R	II		IGR	opensea	IGR-opensea		NA	TRUE
cg06599949	0.218913	0.401098	5.40298	6.83692e-06	0.00792064	3.64284	0.312165	0.531077	0.218913	12	6389055	R	II		IGR	shore	IGR-shore	chr12:6387654-6388168	TRUE	TRUE
cg26256126	0.212341	0.435792	5.29548	9.30103e-06	0.00924596	3.3422	0.349529	0.561869	0.212341	12	132951095	R	II		IGR	opensea	IGR-opensea		NA	TRUE
cg04789818	-0.244829	0.757086	-5.6775	3.11863e-06	0.00528176	4.41036	0.856547	0.611719	-0.244829	16	49005567	R	II		IGR	opensea	IGR-opensea		NA	TRUE
cg21595233	-0.24694	0.680292	-5.29681	9.26556e-06	0.00924596	3.34593	0.780611	0.533671	-0.24694	2	121130053	F	II		IGR	opensea	IGR-opensea		NA	TRUE
cg12083336	-0.248691	0.777717	-5.95294	1.42274e-06	0.00341015	5.17869	0.878748	0.630057	-0.248691	2	157658562	R	II		IGR	opensea	IGR-opensea		NA	TRUE
cg03707974	-0.250133	0.595499	-5.64525	3.41954e-06	0.0054973	4.32024	0.697116	0.446983	-0.250133	6	108444920	R	II		IGR	shelf	IGR-shelf	chr6:108437998-108441208	NA	NA
cg08514385	-0.255835	0.630456	-5.50234	5.14499e-06	0.00687473	3.92071	0.734389	0.478554	-0.255835	13	32596585	R	II		IGR	opensea	IGR-opensea		NA	TRUE
cg24024528	-0.267121	0.696685	-5.48903	5.3446e-06	0.00698275	3.8835	0.805203	0.538082	-0.267121	12	59478783	F	II		IGR	opensea	IGR-opensea		NA	TRUE
cg17994441	-0.281999	0.64415	-6.24243	6.26424e-07	0.00207907	5.98248	0.758712	0.476713	-0.281999	13	33403686	R	II		IGR	opensea	IGR-opensea		NA	TRUE
cg23901592	-0.288257	0.693568	-5.36578	7.60525e-06	0.00839124	3.53879	0.810672	0.522416	-0.288257	14	90126322	F	I		IGR	opensea	IGR-opensea		NA	TRUE
cg00569447	-0.29239	0.458503	-5.29576	9.29346e-06	0.00924596	3.343	0.577286	0.284896	-0.29239	5	50695224	R	II		IGR	island	IGR-island	chr5:50694984-50695352	NA	NA
cg13729210	-0.302025	0.273715	-5.41693	6.56928e-06	0.00781301	3.68185	0.396413	0.0943876	-0.302025	5	3606561	R	I		IGR	island	IGR-island	chr5:3606488-3607135	NA	NA
cg00786237	-0.307999	0.681424	-6.1129	9.03633e-07	0.00262493	5.62339	0.806549	0.498549	-0.307999	3	154150299	R	II		IGR	shelf	IGR-shelf	chr3:154146347-154146965	NA	NA
cg24500972	-0.318728	0.520746	-5.59719	3.92285e-06	0.00603828	4.18592	0.65023	0.331501	-0.318728	6	97369501	R	II		IGR	shelf	IGR-shelf	chr6:97372181-97372661	NA	NA
cg23610447	-0.318748	0.645601	-5.61372	3.74181e-06	0.00583388	4.23213	0.775093	0.456345	-0.318748	6	113650073	R	II		IGR	opensea	IGR-opensea		NA	TRUE
cg23589587	-0.332636	0.726	-5.42429	6.43244e-06	0.00780709	3.70242	0.861133	0.528497	-0.332636	1	75558249	F	II		IGR	opensea	IGR-opensea		NA	TRUE
cg18147098	-0.336475	0.510578	-5.29132	9.41242e-06	0.00928246	3.33058	0.647271	0.310795	-0.336475	1	212688916	F	II		IGR	shore	IGR-shore	chr1:212688031-212688448	NA	NA
cg20301308	-0.337325	0.526488	-5.31979	8.67558e-06	0.0089038	3.41018	0.663527	0.326202	-0.337325	1	65534742	R	II		IGR	shore	IGR-shore	chr1:65532161-65533212	NA	NA
cg21368402	-0.342088	0.723346	-5.37228	7.46493e-06	0.00834709	3.55698	0.86232	0.520231	-0.342088	10	130507705	R	II		IGR	shore	IGR-shore	chr10:130508443-130508658	NA	NA
cg14016177	-0.345092	0.585455	-5.74054	2.60511e-06	0.00474395	4.58643	0.725649	0.380557	-0.345092	9	131965610	R	II		IGR	island	IGR-island	chr9:131965037-131965636	NA	NA
cg06001519	-0.348534	0.454354	-5.53599	4.67296e-06	0.00658613	4.0148	0.595946	0.247412	-0.348534	13	23500838	R	II		IGR	island	IGR-island	chr13:23500589-23501398	NA	NA
cg15970666	-0.363291	0.363401	-6.37044	4.36651e-07	0.00181518	6.33625	0.510988	0.147697	-0.363291	2	162095662	F	I		IGR	island	IGR-island	chr2:162094460-162096195	TRUE	NA
cg20849324	-0.368577	0.672634	-5.47636	5.54195e-06	0.00708318	3.84806	0.822369	0.453792	-0.368577	8	20725345	F	II		IGR	opensea	IGR-opensea		NA	TRUE
cg07981013	-0.370646	0.539471	-5.68368	3.06413e-06	0.00525747	4.42761	0.690046	0.319399	-0.370646	7	156795767	R	II		IGR	island	IGR-island	chr7:156795355-156799394	TRUE	NA
cg14501985	-0.37254	0.721201	-7.86762	7.20481e-09	0.00017442	10.3595	0.872546	0.500006	-0.37254	9	35603437	R	II		IGR	shore	IGR-shore	chr9:35603968-35605991	NA	NA
cg00319661	-0.373402	0.678791	-5.76998	2.39534e-06	0.0045551	4.6686	0.830486	0.457084	-0.373402	5	2632178	F	I		IGR	opensea	IGR-opensea		NA	NA
cg01997884	-0.376334	0.600095	-7.15801	4.89325e-08	0.000447514	8.4824	0.752981	0.376647	-0.376334	2	224967286	F	II		IGR	opensea	IGR-opensea		TRUE	TRUE
cg17200768	-0.379667	0.53538	-5.34434	8.08671e-06	0.00864907	3.47883	0.689619	0.309952	-0.379667	13	28503373	R	I		IGR	island	IGR-island	chr13:28503057-28503374	NA	NA
cg11010561	-0.383833	0.549341	-5.47502	5.56318e-06	0.00708831	3.84432	0.705273	0.32144	-0.383833	4	155630610	F	II		IGR	opensea	IGR-opensea		NA	TRUE
cg07209634	-0.385834	0.5514	-5.54485	4.55606e-06	0.00647176	4.03957	0.708145	0.322311	-0.385834	7	156796550	R	II		IGR	island	IGR-island	chr7:156795355-156799394	TRUE	TRUE
cg01544405	-0.393205	0.465632	-5.41221	6.65869e-06	0.00781301	3.66864	0.625371	0.232167	-0.393205	9	96328529	F	II		IGR	shore	IGR-shore	chr9:96328766-96329171	NA	NA
cg03581797	-0.407697	0.623298	-5.93613	1.49241e-06	0.00352989	5.13186	0.788925	0.381228	-0.407697	14	81893864	R	II		IGR	opensea	IGR-opensea		NA	NA
cg00968461	-0.411785	0.416749	-5.58905	4.01523e-06	0.00604289	4.16315	0.584037	0.172251	-0.411785	12	69678000	R	II		IGR	opensea	IGR-opensea		NA	NA
cg23075506	-0.422034	0.669831	-5.66365	3.24444e-06	0.00529619	4.37166	0.841283	0.419249	-0.422034	1	212688997	F	II		IGR	shore	IGR-shore	chr1:212688031-212688448	NA	NA
cg10264687	-0.423609	0.40544	-7.17771	4.63622e-08	0.000443728	8.5353	0.577531	0.153922	-0.423609	16	51147461	R	II		IGR	shore	IGR-shore	chr16:51147490-51147944	NA	TRUE
cg16283362	-0.448502	0.541868	-5.70816	2.85735e-06	0.00505197	4.49598	0.724072	0.27557	-0.448502	7	156795914	R	I		IGR	island	IGR-island	chr7:156795355-156799394	TRUE	TRUE
cg06133897	-0.483268	0.557291	-7.97613	5.40364e-09	0.000163435	10.6411	0.753619	0.270351	-0.483268	12	73755827	F	II		IGR	opensea	IGR-opensea		NA	TRUE
cg15419911	0.183568	0.479166	5.57689	4.1572e-06	0.00613222	4.12917	0.404592	0.588159	0.183568	14	101292872	F	I	MEG3	Body	island	Body-island	chr14:101292863-101293101	TRUE	NA
cg16402814	0.163055	0.323161	5.84177	1.95215e-06	0.00412003	4.86889	0.25692	0.419975	0.163055	11	915227	R	II	CHID1	TSS200	shelf	TSS200-shelf	chr11:910677-911581	NA	NA
cg02679291	0.12277	0.223246	5.32047	8.65863e-06	0.0089038	3.41209	0.173371	0.296141	0.12277	19	48248902	R	I	GLTSCR2	1stExon	island	1stExon-island	chr19:48248729-48249110	NA	NA
cg09833785	0.0554683	0.112198	5.36915	7.53219e-06	0.00834709	3.54822	0.0896644	0.145133	0.0554683	13	80915945	R	I	SPRY2	TSS1500	shore	TSS1500-shore	chr13:80914013-80915574	NA	NA
cg25810247	0.0508206	0.0962155	5.39707	6.95368e-06	0.00795681	3.62629	0.0755697	0.12639	0.0508206	13	108867154	F	I	LIG4	5'UTR	island	5'UTR-island	chr13:108867107-108867364	NA	NA
cg18221128	0.043943	0.0658214	5.50842	5.05629e-06	0.00685003	3.93771	0.0479695	0.0919126	0.043943	13	20735236	F	I	GJA3	TSS200	island	TSS200-island	chr13:20735043-20736157	TRUE	NA
cg04721790	0.0422168	0.0919714	5.34234	8.13316e-06	0.00864907	3.47323	0.0748208	0.117038	0.0422168	17	5390088	F	II	MIS12	TSS200	island	TSS200-island	chr17:5389390-5390283	NA	NA
cg26215849	0.0323398	0.0678972	5.30655	9.01076e-06	0.00913391	3.37316	0.0547592	0.087099	0.0323398	13	41837663	F	I	MTRF1	5'UTR	opensea	5'UTR-opensea		NA	NA
cg25553198	-0.0253003	0.90182	-5.32822	8.4687e-06	0.00886171	3.43375	0.912098	0.886798	-0.0253003	4	54854922	R	II	RPL21P44	TSS1500	opensea	TSS1500-opensea		NA	NA
cg27437526	-0.0326738	0.870189	-5.3576	7.78538e-06	0.00852145	3.51592	0.883463	0.850789	-0.0326738	6	30172744	R	II	TRIM26	5'UTR	opensea	5'UTR-opensea		NA	NA
cg21901688	-0.0332346	0.121693	-5.4221	6.4728e-06	0.00781195	3.69631	0.135195	0.10196	-0.0332346	6	15246425	R	II	JARID2	TSS200	shore	TSS200-shore	chr6:15244877-15246160	NA	NA
cg06720244	-0.0342204	0.955731	-5.86817	1.81077e-06	0.00391784	4.9425	0.969633	0.935412	-0.0342204	13	46543102	R	I	ZC3H13	Body	opensea	Body-opensea		NA	NA
cg24952224	-0.0383958	0.126027	-5.33546	8.29488e-06	0.0087532	3.454	0.141625	0.103229	-0.0383958	10	75571601	F	II	NDST2	TSS200	island	TSS200-island	chr10:75570928-75571809	NA	NA	high-CpG:75241223-75241615
cg07124680	-0.0416799	0.897357	-5.29428	9.33311e-06	0.0092555	3.33884	0.914289	0.87261	-0.0416799	13	60587343	R	II	DIAPH3	Body	opensea	Body-opensea		NA	NA
cg13054212	-0.0420888	0.886698	-5.83143	2.0105e-06	0.00419927	4.84005	0.903797	0.861708	-0.0420888	4	186356202	F	II	C4orf47	Body	opensea	Body-opensea		NA	NA	low-CpG:186593196-186593198
cg01901867	-0.0431645	0.623526	-5.39441	7.00684e-06	0.00796591	3.61885	0.641062	0.597897	-0.0431645	16	1785615	R	II	MAPK8IP3	Body	opensea	Body-opensea		NA	NA
cg07925246	-0.0432804	0.894391	-5.63675	3.50355e-06	0.00560557	4.29649	0.911974	0.868694	-0.0432804	19	44858848	F	II	ZFP112	5'UTR	shore	5'UTR-shore	chr19:44860657-44860928	NA	NA
cg14209344	-0.0456922	0.866351	-6.14711	8.20192e-07	0.00251245	5.71833	0.884913	0.839221	-0.0456922	4	87886892	R	II	AFF1	Body	opensea	Body-opensea		NA	TRUE
cg08749775	-0.0464882	0.875776	-5.34577	8.05365e-06	0.00864907	3.48283	0.894662	0.848174	-0.0464882	6	30153760	F	II	TRIM26	Body	opensea	Body-opensea		NA	NA
cg10908752	-0.0474956	0.900535	-5.32497	8.5479e-06	0.00888354	3.42466	0.91983	0.872335	-0.0474956	13	98044144	F	II	MBNL2	3'UTR	opensea	3'UTR-opensea		NA	NA
cg23691743	-0.0484049	0.803494	-5.79062	2.25844e-06	0.00444023	4.72621	0.823158	0.774754	-0.0484049	14	23788707	R	II	PABPN1	TSS1500	shore	TSS1500-shore	chr14:23790212-23790659	NA	NA
cg19929852	-0.0564466	0.881547	-5.87659	1.76785e-06	0.0038681	4.96599	0.904479	0.848032	-0.0564466	4	15068643	F	II	CPEB2	3'UTR	opensea	3'UTR-opensea		NA	NA
cg27443373	-0.0583016	0.881485	-5.28304	9.6383e-06	0.00943222	3.30742	0.90517	0.846869	-0.0583016	4	104118182	R	II	CENPE	Body	shore	Body-shore	chr4:104119319-104119663	NA	NA
cg13341941	-0.059076	0.842745	-5.55246	4.45788e-06	0.00644626	4.06087	0.866744	0.807668	-0.059076	4	69187090	F	II	YTHDC1	Body	opensea	Body-opensea		NA	TRUE
cg20682236	-0.0621633	0.856463	-5.66243	3.25584e-06	0.00529619	4.36823	0.881717	0.819553	-0.0621633	13	86368096	R	II	SLITRK6	3'UTR	opensea	3'UTR-opensea		NA	NA
cg05872234	-0.0715966	0.850184	-5.51754	4.9261e-06	0.00684909	3.96322	0.87927	0.807674	-0.0715966	4	48390346	F	II	SLAIN2	Body	opensea	Body-opensea		NA	TRUE
cg18451035	-0.0716607	0.85858	-7.42396	2.37045e-08	0.000295623	9.19287	0.887692	0.816031	-0.0716607	14	31398430	R	II	STRN3	Body	opensea	Body-opensea		NA	NA	low-CpG:30468157-30468239
cg18251767	-0.0721425	0.710005	-5.34674	8.03142e-06	0.00864907	3.48553	0.739313	0.66717	-0.0721425	6	31627090	R	II	C6orf47	1stExon	shore	1stExon-shore	chr6:31628338-31628658	NA	NA
cg27518272	-0.0874052	0.860867	-5.41389	6.6268e-06	0.00781301	3.67334	0.896375	0.80897	-0.0874052	3	63918395	R	II	ATXN7	Body	opensea	Body-opensea		NA	TRUE
cg08530065	-0.0949462	0.86136	-5.39836	6.92795e-06	0.00795681	3.62991	0.899932	0.804985	-0.0949462	13	39980228	F	II	LHFP	Body	opensea	Body-opensea		NA	TRUE
cg19449969	-0.100433	0.817354	-5.85888	1.85928e-06	0.00396468	4.91662	0.858155	0.757723	-0.100433	12	42816769	F	II	PPHLN1	Body	opensea	Body-opensea		NA	TRUE
cg22710398	-0.106453	0.85994	-5.72034	2.7597e-06	0.00494232	4.53001	0.903187	0.796734	-0.106453	6	86349279	R	II	SYNCRIP	Body	shelf	Body-shelf	chr6:86351551-86353914	NA	NA
cg25747468	-0.113106	0.827791	-6.05887	1.05316e-06	0.00281447	5.47335	0.87374	0.760635	-0.113106	12	22090296	F	II	ABCC9	TSS1500	shelf	TSS1500-shelf	chr12:22093954-22095357	NA	NA
cg14474158	-0.124908	0.744999	-5.32196	8.62179e-06	0.0089038	3.41625	0.795743	0.670835	-0.124908	6	31607350	F	II	BAT3	Body	opensea	Body-opensea		TRUE	NA
cg09844292	-0.140032	0.823234	-5.73734	2.62903e-06	0.00476224	4.57748	0.880122	0.74009	-0.140032	1	11086877	R	II	MASP2	3'UTR	opensea	3'UTR-opensea		NA	NA
cg18321495	-0.143442	0.364043	-5.70267	2.90247e-06	0.00510473	4.48065	0.422316	0.278874	-0.143442	20	61158170	F	II	C20orf166	Body	opensea	Body-opensea		NA	NA
cg01656133	-0.145309	0.856413	-5.86162	1.84483e-06	0.00395437	4.92426	0.915445	0.770136	-0.145309	11	17566772	R	II	USH1C	TSS1500	shore	TSS1500-shore	chr11:17565766-17566052	NA	NA
cg03391642	-0.155502	0.65084	-5.42815	6.36168e-06	0.00780095	3.71323	0.714013	0.558511	-0.155502	5	140250948	F	II	PCDHA6	Body	island	Body-island	chr5:140249734-140250949	NA	NA
cg22791543	-0.159175	0.818373	-5.31369	8.82847e-06	0.00897123	3.39312	0.883038	0.723863	-0.159175	5	127416532	R	II	FLJ33630	Body	shelf	Body-shelf	chr5:127418594-127420512	NA	NA
cg04101060	-0.166688	0.677824	-5.44449	6.07104e-06	0.00759432	3.75893	0.745541	0.578853	-0.166688	5	134364968	R	I	PITX1	Body	island	Body-island	chr5:134363092-134365146	NA	NA
cg02121517	-0.177472	0.800597	-5.73611	2.6383e-06	0.00476224	4.57404	0.872695	0.695223	-0.177472	6	31624515	F	II	APOM	Body	shelf	Body-shelf	chr6:31628338-31628658	NA	NA
cg17273416	-0.191639	0.318082	-5.30495	9.05228e-06	0.00915346	3.36867	0.395935	0.204296	-0.191639	12	54368203	F	II	HOXC11	Body	island	Body-island	chr12:54366815-54369103	NA	NA
cg11299190	-0.195837	0.814535	-5.54452	4.56035e-06	0.00647176	4.03865	0.894093	0.698257	-0.195837	6	157154499	F	II	ARID1B	Body	opensea	Body-opensea		NA	TRUE
cg15742060	0.198679	0.523829	5.5938	3.96109e-06	0.00603828	4.17643	0.443116	0.641794	0.198679	7	45849612	R	II		IGR	opensea	IGR-opensea		NA	NA
cg09265762	0.169356	0.378843	5.34307	8.11614e-06	0.00864907	3.47528	0.310042	0.479399	0.169356	12	132101918	R	II		IGR	opensea	IGR-opensea		NA	NA
cg03640426	-0.0323055	0.895271	-5.84973	1.90836e-06	0.00404836	4.89111	0.908395	0.876089	-0.0323055	4	76559064	F	II		IGR	shelf	IGR-shelf	chr4:76555366-76556079	NA	NA
cg16710731	-0.0465938	0.887702	-5.49001	5.32975e-06	0.00698275	3.88622	0.906631	0.860037	-0.0465938	4	78620054	R	II		IGR	opensea	IGR-opensea		NA	TRUE
cg24668728	-0.048505	0.881398	-5.36909	7.53345e-06	0.00834709	3.54805	0.901104	0.852599	-0.048505	12	105350182	R	II		IGR	shore	IGR-shore	chr12:105351573-105352055	NA	NA
cg00035980	-0.0551366	0.88489	-5.40224	6.85155e-06	0.00792064	3.64075	0.90729	0.852153	-0.0551366	13	113600332	F	II		IGR	shelf	IGR-shelf	chr13:113597553-113598303	NA	NA
cg24141153	-0.0567186	0.862159	-5.39025	7.09063e-06	0.00801687	3.60723	0.885201	0.828483	-0.0567186	19	45277372	R	II		IGR	shelf	IGR-shelf	chr19:45281133-45281355	TRUE	TRUE
cg06192085	-0.0968826	0.807971	-5.42454	6.42786e-06	0.00780709	3.70312	0.84733	0.750447	-0.0968826	16	1076721	F	II		IGR	shore	IGR-shore	chr16:1077527-1077772	NA	NA
cg04233537	-0.188069	0.766637	-5.46748	5.6846e-06	0.00722065	3.82322	0.84304	0.654971	-0.188069	16	77307863	F	II		IGR	opensea	IGR-opensea		NA	TRUE
cg10141717	-0.190027	0.744407	-5.47686	5.53405e-06	0.00708318	3.84945	0.821606	0.631579	-0.190027	6	30099252	F	II		IGR	shelf	IGR-shelf	chr6:30095173-30095610	NA	NA

## Sheet: DMP from TSS and 1st exon
		DIfferentially methylated probes for TSS1500/200 and 1st Exon
		Probe ID	logFC	AveExpr	t	P.Value	adj.P.Val	B	M_Tumor_AVG	WT_Tumor_AVG	deltaBeta	CHR	MAPINFO	Strand	Type	gene	feature	cgi	feat.cgi	UCSC_CpG_Islands_Name	DHS	Enhancer	Phantom
ACACA		cg01760189	-0.426336	0.655814	-7.6487	1.2929e-08	0.000228361	9.78684	0.829014	0.402677	-0.426336	17	35656896	F	II	ACACA	TSS1500	opensea	TSS1500-opensea		NA	TRUE
ANKS1B		cg05375333	0.210567	0.341089	6.94188	8.86843e-08	0.000675887	7.89934	0.255546	0.466113	0.210567	12	99549023	F	II	ANKS1B	TSS1500	opensea	TSS1500-opensea		NA	TRUE
APOC3		cg11869828	0.323102	0.487969	6.14541	8.24158e-07	0.00251245	5.71361	0.356709	0.679811	0.323102	11	116700447	R	II	APOC3	TSS200	opensea	TSS200-opensea		NA	TRUE
APOH		cg18170454	0.238322	0.490423	7.14034	5.13613e-08	0.000459515	8.4349	0.393604	0.631927	0.238322	11	116700483	R	I	APOC3	TSS200	opensea	TSS200-opensea		NA	TRUE
BAIAP2L2		cg04006839	0.38767	0.457066	6.22652	6.55228e-07	0.00215727	5.93841	0.299575	0.687244	0.38767	17	64225436	F	II	APOH	1stExon	opensea	1stExon-opensea		NA	NA
BLK		cg08196512	0.423688	0.556164	7.80716	8.4626e-09	0.000193487	10.2019	0.384041	0.807729	0.423688	22	38506737	R	II	BAIAP2L2	TSS200	opensea	TSS200-opensea		TRUE	NA
C20orf118		cg13440894	0.237008	0.389389	5.41749	6.55891e-06	0.00781301	3.6834	0.293104	0.530112	0.237008	8	11351135	R	II	BLK	TSS1500	opensea	TSS1500-opensea		NA	NA
C9orf78		cg00414077	0.248939	0.447077	6.07468	1.00699e-06	0.00275882	5.51727	0.345946	0.594884	0.248939	20	35504511	F	I	C20orf118	TSS200	opensea	TSS200-opensea		NA	NA
CACNB2		cg14059835	-0.328483	0.539176	-5.41227	6.65759e-06	0.00781301	3.66881	0.672623	0.34414	-0.328483	9	132598917	R	II	C9orf78	TSS1500	shore	TSS1500-shore	chr9:132597219-132598321	NA	NA
CCDC102A		cg26576398	-0.272769	0.594208	-5.46243	5.76725e-06	0.0072807	3.80911	0.70502	0.432252	-0.272769	10	18550135	F	II	CACNB2	1stExon	opensea	1stExon-opensea		NA	TRUE
CCL15		cg09277532	0.439392	0.383828	6.71274	1.67454e-07	0.000998776	7.27603	0.205325	0.644717	0.439392	16	57571578	R	II	CCDC102A	TSS1500	shore	TSS1500-shore	chr16:57569848-57570844	NA	NA
CDK5RAP1		cg12251111	0.40188	0.406289	6.30327	5.27618e-07	0.0019671	6.15074	0.243026	0.644905	0.40188	17	34328592	F	II	CCL15	1stExon	opensea	1stExon-opensea		NA	NA	low-CpG:31352698-31352728
CHID1		cg26688574	-0.317486	0.707335	-6.2799	5.63554e-07	0.00203447	6.08615	0.836313	0.518827	-0.317486	20	31989989	F	II	CDK5RAP1	TSS1500	shore	TSS1500-shore	chr20:31989144-31989418	NA	NA
CSGALNACT1		cg18205787	0.264586	0.483427	5.51596	4.94839e-06	0.00685003	3.9588	0.375938	0.640525	0.264586	11	915239	R	I	CHID1	TSS200	shelf	TSS200-shelf	chr11:910677-911581	NA	NA
DDX39		cg03649589	-0.282698	0.685696	-6.07285	1.01223e-06	0.00275882	5.51219	0.800542	0.517844	-0.282698	8	19460935	R	II	CSGALNACT1	TSS1500	shore	TSS1500-shore	chr8:19459905-19460137	NA	NA
DLG2		cg12217291	-0.271444	0.607019	-5.27342	9.90753e-06	0.00963932	3.28053	0.717293	0.445849	-0.271444	19	14530637	R	II	DDX39	TSS1500	shore	TSS1500-shore	chr19:14529731-14530505	NA	NA
ECSIT		cg19942977	0.333368	0.576303	5.4872	5.37275e-06	0.00699732	3.87837	0.440872	0.77424	0.333368	11	83394759	R	II	DLG2	TSS1500	opensea	TSS1500-opensea		NA	NA
EMID2		cg19782731	0.299807	0.450934	6.28968	5.48222e-07	0.00201447	6.11318	0.329137	0.628945	0.299807	19	11641309	F	II	ECSIT	TSS1500	shore	TSS1500-shore	chr19:11639614-11639897	TRUE	NA
ETV1		cg17361163	0.285185	0.35879	6.1509	8.11429e-07	0.00251085	5.72886	0.242933	0.528119	0.285185	7	101006019	R	II	EMID2	TSS200	island	TSS200-island	chr7:101005899-101007443	NA	NA
F2		cg21463790	-0.345436	0.59756	-5.96114	1.38998e-06	0.00336498	5.2015	0.737894	0.392458	-0.345436	7	14025907	F	II	ETV1	1stExon	shelf	1stExon-shelf	chr7:14029378-14029593	NA	NA
GAL3ST1		cg05450701	0.315377	0.459617	5.44166	6.12054e-06	0.00763304	3.751	0.331495	0.646872	0.315377	11	46740703	F	II	F2	TSS200	opensea	TSS200-opensea		NA	NA
GJA3		cg08215954	-0.244882	0.710644	-5.81249	2.12196e-06	0.00429465	4.78723	0.810127	0.565245	-0.244882	22	30962134	R	II	GAL3ST1	TSS1500	opensea	TSS1500-opensea		NA	NA
GLS2		cg15989981	-0.286882	0.589835	-5.57838	4.13959e-06	0.00612821	4.13332	0.706381	0.419499	-0.286882	13	20736009	R	I	GJA3	TSS1500	island	TSS1500-island	chr13:20735043-20736157	NA	NA
GNPNAT1		cg22849059	-0.2587	0.728135	-6.12344	8.77033e-07	0.00259671	5.65267	0.833232	0.574532	-0.2587	12	56882693	R	II	GLS2	TSS1500	island	TSS1500-island	chr12:56881401-56882702	NA	NA
GPR110		cg16764848	-0.284233	0.535678	-5.67333	3.15599e-06	0.0052854	4.39871	0.651148	0.366915	-0.284233	14	53258684	R	II	GNPNAT1	TSS1500	shore	TSS1500-shore	chr14:53257664-53258400	NA	NA
GPX4		cg12148898	-0.299655	0.526024	-5.32953	8.43691e-06	0.00886171	3.43742	0.647759	0.348104	-0.299655	6	47010823	F	II	GPR110	TSS1500	opensea	TSS1500-opensea		NA	NA
HAO1		cg18506744	0.215437	0.150796	6.25372	6.06777e-07	0.00206635	6.01371	0.0632748	0.278712	0.215437	19	1102627	R	II	GPX4	TSS1500	shore	TSS1500-shore	chr19:1103722-1105758	TRUE	NA
HARS2		cg25157408	0.365423	0.462386	6.08106	9.88953e-07	0.00275002	5.53499	0.313932	0.679356	0.365423	20	7921059	F	II	HAO1	1stExon	opensea	1stExon-opensea		NA	NA
HKR1		cg26273129	-0.266428	0.36257	-6.37933	4.25865e-07	0.00178841	6.36077	0.470806	0.204379	-0.266428	5	140070306	R	II	HARS2	TSS1500	shore	TSS1500-shore	chr5:140070804-140071328	NA	NA
HNRNPA0		cg13687570	-0.301283	0.283955	-5.36946	7.52549e-06	0.00834709	3.54909	0.406351	0.105068	-0.301283	19	37825320	F	II	HKR1	TSS1500	island	TSS1500-island	chr19:37825101-37825756	NA	NA
HSPA2		cg19101232	-0.382428	0.55054	-5.62526	3.62046e-06	0.0057088	4.26438	0.705901	0.323474	-0.382428	5	137090964	F	II	HNRNPA0	TSS1500	shore	TSS1500-shore	chr5:137089253-137090878	NA	NA
IL25		cg13782781	-0.369485	0.303083	-6.30587	5.23765e-07	0.0019671	6.15792	0.453187	0.0837019	-0.369485	14	65006359	F	I	HSPA2	TSS1500	shore	TSS1500-shore	chr14:65006874-65009197	NA	NA
KRTAP12-2		cg16025120	0.208543	0.449	5.51001	5.03341e-06	0.00685003	3.94215	0.364279	0.572823	0.208543	14	23840837	R	II	IL25	TSS1500	opensea	TSS1500-opensea		NA	NA
LGALS2		cg10849289	0.348001	0.465685	6.44875	3.50376e-07	0.00152452	6.55207	0.32431	0.672311	0.348001	21	46087249	R	II	KRTAP12-2	TSS1500	opensea	TSS1500-opensea		NA	NA
LGALS4		cg14711067	0.217169	0.284602	5.77545	2.35824e-06	0.0045352	4.68388	0.196376	0.413546	0.217169	22	37975975	R	I	LGALS2	1stExon	opensea	1stExon-opensea		NA	NA
LOC387647		cg04420917	0.265773	0.499112	5.67411	3.14898e-06	0.0052854	4.40088	0.391141	0.656915	0.265773	19	39303993	R	II	LGALS4	TSS1500	opensea	TSS1500-opensea		NA	NA
MMP26		cg17354476	-0.284432	0.702581	-6.52807	2.80484e-07	0.0013742	6.77023	0.818131	0.5337	-0.284432	10	29698255	F	II	LOC387647	TSS1500	shore	TSS1500-shore	chr10:29698362-29699044	NA	NA
MRPL4		cg12493906	-0.263806	0.713269	-5.34306	8.11648e-06	0.00864907	3.47524	0.820441	0.556634	-0.263806	11	5009311	F	II	MMP26	TSS200	opensea	TSS200-opensea		NA	NA
MUPCDH		cg12507788	0.425761	0.381855	9.97862	3.50957e-11	1.16965e-05	15.5506	0.20889	0.63465	0.425761	19	10361286	R	II	MRPL4	TSS1500	shore	TSS1500-shore	chr19:10362771-10363384	NA	NA
NPC1L1		cg05198900	0.221455	0.493642	5.51911	4.90409e-06	0.00684161	3.96759	0.403676	0.625132	0.221455	11	625023	F	I	MUPCDH	TSS200	island	TSS200-island	chr11:624780-625053	NA	NA
OR6C70		cg06907626	0.385838	0.535484	8.34877	2.03487e-09	0.000104681	11.5964	0.378737	0.764575	0.385838	7	44580809	F	II	NPC1L1	1stExon	opensea	1stExon-opensea		NA	NA
PAFAH1B1		cg14477619	0.321139	0.477802	6.97374	8.12175e-08	0.00063066	7.98558	0.347339	0.668479	0.321139	7	44580881	F	II	NPC1L1	1stExon	opensea	1stExon-opensea		NA	NA	low-CpG:44547387-44547478
PDX1		cg12252759	0.29227	0.472446	5.66353	3.24559e-06	0.00529619	4.37132	0.353711	0.645981	0.29227	7	44581050	F	II	NPC1L1	TSS200	opensea	TSS200-opensea		NA	NA
PDZK1		cg16427530	-0.311692	0.702727	-5.47839	5.50981e-06	0.00708318	3.85374	0.829352	0.51766	-0.311692	12	55864623	R	II	OR6C70	TSS1500	opensea	TSS1500-opensea		NA	NA
RELL1		cg08696470	-0.270259	0.244777	-6.67689	1.85047e-07	0.00104447	7.17806	0.35457	0.0843111	-0.270259	17	2496187	R	II	PAFAH1B1	TSS1500	shore	TSS1500-shore	chr17:2496493-2498023	NA	NA
RUFY1		cg27033418	-0.398093	0.621751	-5.76422	2.435e-06	0.0045551	4.65252	0.783476	0.385383	-0.398093	13	28492669	F	II	PDX1	TSS1500	shore	TSS1500-shore	chr13:28494001-28496099	NA	NA
SCAP		cg21101465	-0.400367	0.638829	-6.82484	1.22624e-07	0.000841093	7.58158	0.801478	0.401111	-0.400367	13	28493404	F	II	PDX1	TSS1500	shore	TSS1500-shore	chr13:28494001-28496099	NA	NA
SHANK1		cg01771019	-0.417314	0.481222	-6.50426	2.99837e-07	0.00143486	6.7048	0.650756	0.233442	-0.417314	13	28493057	R	I	PDX1	TSS1500	shore	TSS1500-shore	chr13:28494001-28496099	NA	NA
SOX1		cg25685262	-0.430436	0.557033	-6.67646	1.85267e-07	0.00104447	7.17689	0.731898	0.301462	-0.430436	13	28493316	F	II	PDX1	TSS1500	shore	TSS1500-shore	chr13:28494001-28496099	NA	NA
STAB2		cg05803361	0.302038	0.469306	5.46393	5.74254e-06	0.0072718	3.8133	0.346603	0.648641	0.302038	1	145727320	R	II	PDZK1	TSS1500	opensea	TSS1500-opensea		NA	TRUE
TACR3		cg07164556	0.281836	0.335446	5.98469	1.3e-06	0.0031846	5.26706	0.22095	0.502786	0.281836	1	145727247	R	II	PDZK1	TSS1500	opensea	TSS1500-opensea		NA	TRUE
TIGD5		cg14396758	-0.352348	0.735811	-6.26769	5.83308e-07	0.00206635	6.05238	0.878952	0.526604	-0.352348	4	37689379	R	II	RELL1	TSS1500	shore	TSS1500-shore	chr4:37687401-37688613	NA	NA
TTC18		cg19626725	-0.410227	0.418951	-6.47948	3.21416e-07	0.00150316	6.63666	0.585606	0.175379	-0.410227	5	178986131	F	II	RUFY1	TSS1500	shore	TSS1500-shore	chr5:178986513-178986999	NA	NA
TXNDC15		cg11704818	-0.326962	0.621045	-6.19704	7.12153e-07	0.00227198	5.85676	0.753873	0.426911	-0.326962	3	47517781	R	II	SCAP	TSS1500	shore	TSS1500-shore	chr3:47516997-47517650	NA	NA
USP28		cg11435239	0.248103	0.473344	5.68273	3.07248e-06	0.00525747	4.42495	0.372552	0.620655	0.248103	19	51220297	F	II	SHANK1	TSS200	island	TSS200-island	chr19:51220054-51220298	NA	NA
VTA1		cg15466862	-0.298014	0.254904	-5.58835	4.02322e-06	0.00604289	4.16121	0.375972	0.0779581	-0.298014	13	112722333	F	I	SOX1	1stExon	island	1stExon-island	chr13:112720564-112723582	NA	NA
ZAP70		cg11010909	0.359114	0.535042	5.66975	3.18846e-06	0.00529619	4.38869	0.389152	0.748266	0.359114	12	103980767	F	I	STAB2	TSS1500	opensea	TSS1500-opensea		NA	NA
ZFYVE19		cg23131355	0.246614	0.509328	5.39613	6.97245e-06	0.00795681	3.62366	0.409141	0.655755	0.246614	12	103980801	F	II	STAB2	TSS1500	opensea	TSS1500-opensea		NA	NA
ZNF397		cg20128928	-0.296132	0.400927	-7.42565	2.35959e-08	0.000295623	9.19737	0.52123	0.225098	-0.296132	4	104640560	R	II	TACR3	1stExon	island	1stExon-island	chr4:104640559-104640797	NA	NA
ZNF620		cg09579605	-0.208216	0.697032	-5.32121	8.6404e-06	0.0089038	3.41415	0.78162	0.573404	-0.208216	8	144681482	R	II	TIGD5	1stExon	island	1stExon-island	chr8:144679237-144681851	NA	NA
		cg05444548	-0.347865	0.37262	-6.21071	6.8515e-07	0.00223714	5.89465	0.51394	0.166076	-0.347865	10	75119064	R	II	TTC18	TSS1500	shore	TSS1500-shore	chr10:75118205-75118679	NA	NA
		cg14069412	-0.280752	0.726064	-5.74552	2.56837e-06	0.00469782	4.60033	0.84012	0.559368	-0.280752	5	134209415	F	II	TXNDC15	TSS200	shore	TSS200-shore	chr5:134209887-134210504	NA	NA
		cg03711457	0.236231	0.23222	6.01693	1.18627e-06	0.00301364	5.35674	0.136252	0.372482	0.236231	11	113746831	R	II	USP28	TSS1500	shore	TSS1500-shore	chr11:113745816-113746693	NA	NA
		cg10035272	0.333514	0.65421	5.8163	2.09904e-06	0.00429465	4.79786	0.51872	0.852234	0.333514	6	142467043	F	II	VTA1	TSS1500	shore	TSS1500-shore	chr6:142468190-142468458	NA	NA
		cg13853141	0.309458	0.439227	6.30685	5.22312e-07	0.0019671	6.16065	0.313509	0.622968	0.309458	2	98329942	F	II	ZAP70	TSS200	opensea	TSS200-opensea		NA	NA
		cg12332902	0.22693	0.390842	5.77199	2.38165e-06	0.0045551	4.67421	0.298652	0.525582	0.22693	2	98330020	R	II	ZAP70	TSS200	opensea	TSS200-opensea		NA	NA
		cg22707016	-0.21347	0.761527	-6.74856	1.51565e-07	0.000945097	7.37379	0.84825	0.63478	-0.21347	15	41098847	F	II	ZFYVE19	TSS1500	shore	TSS1500-shore	chr15:41099243-41099878	NA	NA
		cg01768926	-0.307398	0.570743	-5.60083	3.8823e-06	0.00600661	4.19608	0.695624	0.388225	-0.307398	18	32820085	R	II	ZNF397	TSS1500	shore	TSS1500-shore	chr18:32820785-32821203	NA	NA
		cg07448319	-0.330075	0.465746	-5.83096	2.01316e-06	0.00419927	4.83876	0.599839	0.269764	-0.330075	3	40547217	F	I	ZNF620	TSS1500	shore	TSS1500-shore	chr3:40547391-40547628	TRUE	TRUE
		cg13461273	-0.3654	0.49206	-6.79633	1.32719e-07	0.000867384	7.504	0.640503	0.275104	-0.3654	3	40547232	F	II	ZNF620	TSS1500	shore	TSS1500-shore	chr3:40547391-40547628	TRUE	TRUE

## Sheet: Sheet3
Overlaping genes from DEgenes and DMprobes
Overlapped genes	Methylation status	Expression status
BAIAP2L2	Hyper in A-D-M WT	Up in A-D-M mutant
NPC1L1	Hyper in A-D-M WT	Up in A-D-M mutant
MMP26	Hyper in A-D-M mutant	Up in A-D-M mutant
GJA3	Hyper in A-D-M mutant	Up in A-D-M mutant
APOH	Hypo in A-D-M A-D-M mutant	Up in A-D-M mutant
CCL15	Hypo in A-D-M A-D-M mutant	Up in A-D-M mutant
EMID2	Hypo in A-D-M A-D-M mutant	Up in A-D-M mutant
PDZK1	Hypo in A-D-M A-D-M mutant	Up in A-D-M mutant
DLG2	Hyper in A-D-M WT	Up in A-D-M WT
TACR3	Hypo in A-D-M WT	Up in A-D-M WT
Probe ID	logFC	AveExpr	t	P.Value	adj.P.Val	B	M_Tumor_AVG	WT_Tumor_AVG	deltaBeta	CHR	MAPINFO	Strand	Type	gene	feature	cgi	feat.cgi	UCSC_CpG_Islands_Name	DHS	Enhancer	Phantom	Probe_SNPs	Probe_SNPs_10
cg08196512	0.423688	0.556164	7.80716	8.4626e-09	0.000193487	10.2019	0.384041	0.807729	0.423688	22	38506737	R	II	BAIAP2L2	TSS200	opensea	TSS200-opensea		TRUE	NA
cg19942977	0.333368	0.576303	5.4872	5.37275e-06	0.00699732	3.87837	0.440872	0.77424	0.333368	11	83394759	R	II	DLG2	TSS1500	opensea	TSS1500-opensea		NA	NA
cg06907626	0.385838	0.535484	8.34877	2.03487e-09	0.000104681	11.5964	0.378737	0.764575	0.385838	7	44580809	F	II	NPC1L1	1stExon	opensea	1stExon-opensea		NA	NA
cg04006839	0.38767	0.457066	6.22652	6.55228e-07	0.00215727	5.93841	0.299575	0.687244	0.38767	17	64225436	F	II	APOH	1stExon	opensea	1stExon-opensea		NA	NA		rs3826358
cg25157408	0.365423	0.462386	6.08106	9.88953e-07	0.00275002	5.53499	0.313932	0.679356	0.365423	20	7921059	F	II	HAO1	1stExon	opensea	1stExon-opensea		NA	NA		rs77249426
cg14477619	0.321139	0.477802	6.97374	8.12175e-08	0.00063066	7.98558	0.347339	0.668479	0.321139	7	44580881	F	II	NPC1L1	1stExon	opensea	1stExon-opensea		NA	NA	low-CpG:44547387-44547478
cg05803361	0.302038	0.469306	5.46393	5.74254e-06	0.0072718	3.8133	0.346603	0.648641	0.302038	1	145727320	R	II	PDZK1	TSS1500	opensea	TSS1500-opensea		NA	TRUE
cg05450701	0.315377	0.459617	5.44166	6.12054e-06	0.00763304	3.751	0.331495	0.646872	0.315377	11	46740703	F	II	F2	TSS200	opensea	TSS200-opensea		NA	NA
cg12252759	0.29227	0.472446	5.66353	3.24559e-06	0.00529619	4.37132	0.353711	0.645981	0.29227	7	44581050	F	II	NPC1L1	TSS200	opensea	TSS200-opensea		NA	NA
cg12251111	0.40188	0.406289	6.30327	5.27618e-07	0.0019671	6.15074	0.243026	0.644905	0.40188	17	34328592	F	II	CCL15	1stExon	opensea	1stExon-opensea		NA	NA	low-CpG:31352698-31352728
cg00414077	0.248939	0.447077	6.07468	1.00699e-06	0.00275882	5.51727	0.345946	0.594884	0.248939	20	35504511	F	I	C20orf118	TSS200	opensea	TSS200-opensea		NA	NA
cg12493906	-0.263806	0.713269	-5.34306	8.11648e-06	0.00864907	3.47524	0.820441	0.556634	-0.263806	11	5009311	F	II	MMP26	TSS200	opensea	TSS200-opensea		NA	NA
cg17361163	0.285185	0.35879	6.1509	8.11429e-07	0.00251085	5.72886	0.242933	0.528119	0.285185	7	101006019	R	II	EMID2	TSS200	island	TSS200-island	chr7:101005899-101007443	NA	NA
cg07164556	0.281836	0.335446	5.98469	1.3e-06	0.0031846	5.26706	0.22095	0.502786	0.281836	1	145727247	R	II	PDZK1	TSS1500	opensea	TSS1500-opensea		NA	TRUE
cg15989981	-0.286882	0.589835	-5.57838	4.13959e-06	0.00612821	4.13332	0.706381	0.419499	-0.286882	13	20736009	R	I	GJA3	TSS1500	island	TSS1500-island	chr13:20735043-20736157	NA	NA			rs7333445
cg20128928	-0.296132	0.400927	-7.42565	2.35959e-08	0.000295623	9.19737	0.52123	0.225098	-0.296132	4	104640560	R	II	TACR3	1stExon	island	1stExon-island	chr4:104640559-104640797	NA	NA

## Sheet: PDX1
DMProbes of PDX1 within TSS1500/200 and 1st Exon
Significant differentially methylated promoter PDX1 probes beta vlaues
DMP
Probe ID	logFC	AveExpr	t	P.Value	adj.P.Val	B	M_Tumor_AVG	WT_Tumor_AVG	deltaBeta	CHR	MAPINFO	Strand	Type	gene	feature	cgi	feat.cgi	UCSC_CpG_Islands_Name	DHS	Enhancer
cg27033418	-0.398093	0.621751	-5.76422	2.43e-06	0.0045551	4.65252	0.783476	0.385383	-0.398093	13	28492669	F	II	PDX1	TSS1500	shore	TSS1500-shore	chr13:28494001-28496099	NA	NA
cg21101465	-0.400367	0.638829	-6.82484	1.23e-07	0.000841093	7.58158	0.801478	0.401111	-0.400367	13	28493404	F	II	PDX1	TSS1500	shore	TSS1500-shore	chr13:28494001-28496099	NA	NA
cg01771019	-0.417314	0.481222	-6.50426	3e-07	0.00143486	6.7048	0.650756	0.233442	-0.417314	13	28493057	R	I	PDX1	TSS1500	shore	TSS1500-shore	chr13:28494001-28496099	NA	NA
cg25685262	-0.430436	0.557033	-6.67646	1.85e-07	0.00104447	7.17689	0.731898	0.301462	-0.430436	13	28493316	F	II	PDX1	TSS1500	shore	TSS1500-shore	chr13:28494001-28496099	NA	NA
Beta values for significant CpG probe for PDX1
Probe ID	A_mk11	A_mk12	A_mk4	A_mk47	AM1_mk36	AM1_mk53	D_LS21	D_mk18	D_mk26	D_mk34	D_mk42	D_mk51	D_mk9	DM1_LS7	DM1_mk17	DM1_mk44	DM1_mk45	DM1_mk52	M1_LS1	WT_LS27	WT_LS35	WT_LS39	WT_LS65	WT_mk13	WT_mk15	WT_mk19	WT_mk21	WT_mk27	WT_mk39	WT_mk49	WT_mk50	WT_mk8
cg01771019	0.424618	0.681986	0.732126	0.82114	0.831141	0.66713	0.794832	0.611205	0.552163	0.525356	0.788622	0.593026	0.489367	0.551466	0.648281	0.653883	0.825842	0.503654	0.66852	0.717253	0.593783	0.234508	0.0314085	0.109903	0.307818	0.0826997	0.0986538	0.103044	0.0341331	0.0809887	0.584684	0.0558637
cg21101465	0.679788	0.862071	0.804643	0.876505	0.909549	0.705831	0.834312	0.812448	0.779969	0.746498	0.854997	0.809894	0.699345	0.812147	0.822845	0.778751	0.860528	0.764746	0.813221	0.843874	0.276206	0.535176	0.166811	0.225929	0.754391	0.151547	0.482397	0.289814	0.30991	0.190349	0.776163	0.211881
cg25685262	0.506407	0.79672	0.733955	0.834757	0.895848	0.797459	0.830425	0.688803	0.666077	0.624602	0.832127	0.689261	0.584468	0.694074	0.764509	0.731066	0.823245	0.661951	0.750305	0.818156	0.643759	0.421475	0.0476543	0.120075	0.411218	0.0980353	0.128609	0.163856	0.0574632	0.283096	0.63725	0.0883558
cg27033418	0.608007	0.885197	0.783642	0.791028	0.892477	0.826321	0.827641	0.684879	0.749386	0.747722	0.846199	0.727457	0.729546	0.840466	0.873256	0.774958	0.848463	0.617066	0.832338	0.808036	0.71974	0.463279	0.1213	0.253586	0.813225	0.15181	0.196497	0.14418	0.105256	0.250324	0.789104	0.193643
