# Supplementary material for: ATRX, DAXX or MEN1 mutant pancreatic neuroendocrine tumors are a distinct alpha-cell signature subgroup
Source: Nat Commun. 2018 Oct 12;9:4158. doi: 10.1038/s41467-018-06498-2 (PMC6185985; doi:10.1038/s41467-018-06498-2)
Supplement: Supplementary file 11 — Supplementary Data 8 [file 41467_2018_6498_MOESM11_ESM.xlsx]

## Sheet: Sheet1
RNAseq gene expression log2TPM matrix for all PanNETs samples
	A-D-M Mutants																			A-D-M WT mutants
GENES	M1_LS1	D_LS21	A_mk11	A_mk12	D_mk18	D_mk26	D_mk34	D_mk42	A_mk47	A_mk4	D_mk51	D_mk9	DM1_mk44	DM1_mk45	DM1_mk52	AM1_mk53	DM1_ls7	DM1_mk17	AM1_mk36	WT_mk50	WT_mk8	WT_LS27	WT_LS35	WT_LS39	WT_ls65	WT_mk13	WT_mk15	WT_mk16	WT_mk19	WT_mk21	WT_mk27	WT_mk39	WT_mk49
1/2-SBSRNA4	0	0.790772	0.704872	0.704872	0.650765	1.5656	0.443607	2.45681	2.27202	2.05658	2.03914	2.38957	0.238787	1.44361	1.43829	1.7137	1.54597	1.79077	1.63691	3.07724	0.443607	4.05137	1.65535	1.13093	2.21723	0.863938	3.14078	1.87578	1.57531	3.02857	0	2.21723	1.80735
A1BG	4.45943	4.99865	5.52669	5.1639	5.07339	5.74228	0.62293	5.18903	5.01703	4.17313	5.17552	5.59096	5.10978	4.78346	5.24565	5.96232	5.337	4.83491	4.54473	4.63285	3.39917	6.05355	3.95977	4.93829	4.84549	4.0009	5.65048	4.34554	4.06178	5.38024	3.51728	4.58616	4.32193
A1BG-AS1	1.4489	2.44095	2.30451	3.15381	3.17153	3.86295	0	3.33485	4.04789	1.72247	2.85	3.68257	3.39506	2.62293	3.62527	3.70819	2.85599	2.90304	3.1811	3.22497	1.01436	3.12433	1.33342	1.33914	3.72137	2.39506	2.78869	2.52356	1.70044	3.09424	1.68257	2.7845	3.488
A1CF	4.03826	4.21723	3.42626	4.45549	4.31252	3.81352	4.49889	3.76235	3.79701	5.0993	3.85898	3.58256	4.23113	4.88704	3.33914	4.24793	3.03034	3.6241	3.73335	3.36317	0	0	0	0	0	1.90689	0	2.69822	2.30451	1.85599	0	4.06781	0
A2LD1	2.54597	2.63691	3.08746	2	3.11936	0	2.0036	1.29866	3.03738	0	2.26003	1.72247	1.5008	1.55582	1.33342	2.86987	0	2.88166	1.76129	1.15704	0.678072	2.17632	0.226509	0.687061	1.88362	2.26903	0.526069	2.43829	0.790772	0.275007	1.09761	0.0426443	0.0285692
A2M	7.28216	6.17712	7.99616	6.9479	6.06242	7.35394	5.56986	7.15066	8.52266	6.06609	6.60511	6.86938	8.83987	6.55152	7.00011	5.31651	8.07334	7.74079	7.00787	7.96728	4.79546	6.5941	5.24907	7.80884	8.22477	8.23659	4.05918	5.2854	5.28614	6.99944	5.04832	7.85343	7.60014
A2ML1	0	0	0	0	0	0	0	0	0	0	0	0	0	0	0	0	0	0	0	0	0	0	0	0	0	0	0	0	0	0	0	0	0
A2MP1	0	0	0	0	0	0	0	0	0	0	0	0	0	0	0	0	0	0	0	0	0	0	0	0	0	0.378512	0	0	0	0	0	0	0
A4GALT	2.60881	2.42761	3.19849	2.79077	0.678072	2.54597	1.89918	3.0635	3.64386	2.16672	2.40327	3.30743	3.73444	1.91456	2.55827	1.75275	3.31615	3.87774	2.78031	3.78136	0	2.6017	4.58556	2.33342	3.26003	4.19613	1.42223	4.83289	0.687061	4.00899	0.584963	4.01703	3.37573
A4GNT	0	0	0	0	0	0	0	0	0	0	0	0	0	0	0	0	0	0	0	0	0	0	0	0	0	0	0	0	0	0	0	0	0
AA06	0	0	0	0	0	0	0	0	0	0	0	0	0	0	0	0	0	0	0	0	0	0	0	0	0	0	0	0	0	0	0	0	0
AAA1	2.31615	1.36177	0	0.516015	4.34625	0	0	0	0	2.05658	0.871844	0	3.03386	0	0	0	0	0.137504	0	0	0	0	0	0	0	0	0	0	0	0	0	0	0
AAAS	5.58286	5.90737	5.67186	5.84273	6.17891	6.48059	6.36912	5.97568	6.37764	5.54874	6.45746	6.46972	6.32966	6.53465	5.98482	6.27128	5.71617	5.45615	5.79286	6.41007	4.55643	7.07746	5.34518	5.37121	6.84674	5.40497	7.52199	5.82069	4.96347	6.626	4.78921	6.33235	7.22419
AACS	6.17612	6.90472	5.61853	6.09761	6.41836	5.90231	6.69	6.15623	6.5697	6.08937	6.51475	5.7137	6.44311	6.4266	5.35861	6.10706	5.77241	5.90665	5.61147	4.72301	4.5552	5.916	4.72846	4.21568	6.22689	5.62702	5.04308	5.82807	4.98003	4.65707	4.6605	4.28244	4.19219
AACSP1	0	0	0	0	1.20789	0	0	0	0	0	0	0	0	0	0	0	0	0	0	0	0	0	0	0	0	0	0	0	0	0	0	0	0
AADAC	0	0	0.111031	0	0	0.344828	0.432959	0	0	0	0	1.04963	0	0	0	0	0	0	0	0	0	0	0	0	0	0	0	0	0	0	0	0	0
AADACL2	0	0	0	0	0	0	0	0	0	0	0	0	0	0	0	0	0	0	0	0	0	0	0	0	0	0	0	0	0	0	0	0	0
AADACL3	0	0	0	0	0	0	0	0	0	0	0	0	0	0	0	0	0	0	0	0	0	0	0	0	0	0	0	0	0	0	0	0	0
AADACL4	0	0	0	0	0	0	0	0	0	0	0	0	0	0	0	0	0	0	0	0	0	0	0	0	0	0	0	0	0	0	0	0	0
AADAT	2.59455	3.17792	1.89918	3.27053	4.12928	4.01703	2.64386	3.41007	3.62527	4.08151	4.21645	2.69599	3.89142	3.50462	2.27202	3.20163	2.98003	3.1375	2.81762	3.96901	2.26604	3.82171	0	2.852	4.61235	1.65992	3.36597	0	2.73985	2.20477	0.669027	0.704872	3.04963
AAGAB	6.26604	5.85375	5.07724	5.2791	6.46728	4.86592	6.40582	4.72683	5.21645	5.36036	5.7148	4.73498	5.29425	5.9479	4.81506	5.93097	4.70543	4.49633	4.43095	4.64443	5.16027	5.42928	6.64918	4.81813	5.27873	4.91982	4.09508	5.75836	4.60703	5.36107	3.10769	5.30524	5.36947
AAK1	2.54844	2.33056	1.45418	2.04264	4.07296	2.05311	4.05398	1.49057	2.18587	2.67582	2.72247	2.14405	2.79701	3.20633	1.848	2.80941	1.18903	1.35614	2.03914	2.22033	1.73552	2.07724	0.903038	2.44095	3.05658	1.54102	3.35191	2.68032	1.5509	2.30743	1.07724	2.90689	3.15218
AAMP	6.51854	6.83857	6.43596	6.81519	7.32894	7.03408	7.15684	6.93805	6.6851	6.90521	7.03595	6.49617	7.0217	6.97407	6.48832	6.75034	6.58376	6.45894	6.66562	7.24165	6.36142	6.68552	7.25663	6.87958	7.17003	6.57122	7.04439	7.50422	6.36124	7.35984	4.86888	7.62308	7.0663
AANAT	0	0	0	0	0	0	0	0	0	0	0	0	0	0	0	0	0	0	0	0	0	0	0	0	0	0	0	0	0	0	0	0	0
AARS	5.52732	6.85025	5.59335	6.01413	6.10371	5.41312	5.8535	5.66107	5.84248	6.56682	5.65992	5.63952	6.3345	5.96832	5.9191	6.5097	5.85922	5.84046	5.32661	6.1471	6.12267	6.28651	6.51948	5.90063	6.77056	6.68271	5.37121	6.21179	5.89166	6.15117	4.13258	6.85025	6.05853
AARS2	2.81558	2.66448	2.57046	2.53107	3.00899	3.53481	2.84197	2.86394	3.24489	2.89142	2.9782	3.08406	2.77189	2.48027	2.91456	3.12433	3.06005	2.80323	2.68032	3.51349	2.22651	3.19061	3.44626	2.71149	3.47119	2.926	3.44361	3.0072	2.12763	3.94767	1.40599	3.42895	3.5097
AARSD1	4.92172	5.21335	5.09424	4.98959	5.63081	5.26903	4.89288	4.85	5.07425	4.76871	5.35826	5.09677	5.04177	4.80839	5.01033	5.90472	4.97728	4.79701	5.38059	6.22149	4.38681	5.74551	5.58195	5.3067	5.50684	4.76394	5.75087	4.69488	4.2211	5.61029	3.92029	5.09043	4.62234
AASDH	2.79286	3.28983	2.81147	4.1334	2.68482	3.56682	3.29131	3.58976	3.66676	4.48027	2.67807	3.35473	2.67356	3.06867	2.83794	3.05311	3.25399	3.5472	2.49825	2.54102	1.87971	3.62176	2.02857	2.55827	4.29352	2.78241	2.29572	3.85699	2.75489	2.44626	0.713696	3.26903	3.32912
AASDHPPT	4.43496	5.0635	4.78555	5.05572	4.60051	4.59036	4.6427	5.2555	5.24907	5.3505	5.10182	4.51475	4.88215	5.05355	4.47703	4.75168	4.83744	4.79494	4.71425	4.47379	4.01257	5.43396	3.7845	3.93452	5.49121	5.2817	4.15381	5.44427	4.28021	5.2032	2.95977	5.64645	5.83036
AASS	1.33342	2.51602	1.46989	1.27501	2.92029	2.45418	3.43563	1.96347	3.05137	0	3.3978	2.91839	3.35614	1.46989	2.88362	4.45418	2.21101	2.55827	4.45352	3.51475	2.26303	2.30451	0.0426443	2.65535	4.21801	2.67582	2.65764	0	2.01078	4.74362	1.90304	1.8953	2.37851
AATF	5.63314	6.29957	4.83086	5.11103	5.77926	5.07425	6.16832	4.92505	4.99503	4.93121	5.91719	4.56499	4.95745	5.47216	4.73606	5.04527	4.84046	4.80684	5.81481	5.1152	4.44427	5.27501	5.94767	4.76182	5.3147	5.23764	4.03562	5.58706	4.29499	4.76447	3.48156	4.87873	4.06695
AATK	3.27947	4.48543	3.59096	4.48414	1.73985	4.39643	2.72683	5.20203	5.87234	4.36947	5.17911	5.26115	3.45418	3.56803	4.96162	4.74308	5.02945	5.35262	4.47768	4.42492	2.07724	5.17193	2.31325	3.07553	4.45878	4.04264	4.26978	3.37573	3.08406	4.28983	1.03562	3.9486	4.28096
AATK-AS1	0	0	0	0	0	0	0	0	0	0	0	0	0	0	0	0	0	0	0	0.933573	0	2.60407	0	0	0	0	0	0	0	0	0	0	0
ABAT	6.5656	5.57259	4.13011	5.95443	6.65234	6.86009	6.98094	6.80594	5.80116	7.29545	6.04811	5.86938	6.84775	7.27053	6.44956	6.0217	3.15056	5.26003	4.10266	6.88154	6.68804	6.61338	4.46074	2.25096	7.54141	5.76765	5.36912	4.94673	6.78594	6.00113	3.24641	5.59664	6.19318
ABCA1	4.59395	3.10769	1.86394	3.48929	4.26679	2.55336	3.61353	1.70487	2.33342	2.89336	4.29425	2.30743	3.55827	4.51096	3.30743	2.22342	2.3505	2.25096	0.565597	2.39506	0.464668	2.74631	2.59694	0.903038	0.85599	2.37016	2.27202	3.9514	1.4957	1.73118	0	3.23726	2.50843
ABCA10	1.1635	1.9782	1.31034	1.61824	1.44361	0	1.44361	1.54597	3.03562	0	2.48285	2.31034	0.641546	0.963474	0.925999	1.93734	1.65992	1.78241	2.87381	2.92979	0	1.23879	0	0.505891	0.895303	0.250962	0.594549	2.27501	0.378512	2.72683	0	1.65992	1.45943
ABCA11P	3.80012	4.13832	2.70708	3.22651	4.61058	4.13258	3.96625	4.26153	3.52356	5.08874	4.2765	4.0635	4.88753	3.9241	3.96255	3.24336	3.94205	3.55459	1.26303	4.916	2.82985	4.23879	1.79077	1.54102	4.9222	3.55459	4.29131	2.98732	3.84499	4.50526	2.21412	3.7137	4.79649
ABCA12	0	0	0	0	0	0	0.871844	0	0	0	0	0	0	0	0	0	0	0	0	0	0	0	0	0.0840643	0	3.53356	0	0	0	0	0	0	0
ABCA13	0	0	0	0	0	0	0	0	0	0	0	0	0	0	0	0	0	0	0	0	0	0	0	0	0	0	0	0	0	0	0	0	0
ABCA17P	0	0	0	0	0	0	0	0	0	0	0	0	0	0	0	0	0	0	0	0.555816	0	0.871844	0	0.111031	0	0	0	0	0	0	0	0	0
ABCA2	6.1418	6.27463	6.70196	5.9528	6.05137	5.88582	5.84248	6.52826	6.58481	6.14221	6.53838	6.06048	6.74537	6.27053	5.8622	5.36842	6.89676	6.31578	6.00809	6.45812	5.5404	6.68032	4.88362	6.23304	4.79701	5.67694	6.56955	4.90977	4.8495	6.79896	6.70612	6.95082	6.63096
ABCA3	3.06867	5.08236	4.06953	3.80632	5.09381	3.24336	3.88069	3.23879	3.56682	4.74093	4.47703	4.18824	4.03914	4.37016	2.98914	3.77294	3.66676	3.79909	5.36001	5.03914	4.81558	3.94579	6.42139	4.76818	4.53294	4.79857	4.62644	6.97407	4.92695	5.52544	4.30305	6.71411	5.5435
ABCA4	0	0	0	0	0	0	0	0	0	0	0	0	0	0	0	0	0	0	0	0	0	0	0	0	0	0	0	0	0	0	0	0	0
ABCA5	4.95373	6.38094	4.56742	5.48349	5.16269	4.95652	5.13258	5.11395	5.58526	5.19731	5.46923	5.14812	4.52293	4.95931	5.0648	5.1334	4.50208	4.49761	5.64386	5.53013	3.03738	4.87086	3.34056	3.07382	4.45418	3.61706	4.87381	5.71397	4.20242	5.27501	4.0072	5.27984	3.82579
ABCA6	0.9855	0.31034	0.367371	0.933573	1.64155	0	0.137504	0	1.87578	0	0.695994	1.94111	1.75275	0.704872	1.64616	0.594549	0.695994	1.1177	1.94111	1.7866	0	0.757023	0	0.321928	0	0.687061	0	1.09761	0	2.24793	0	0.378512	0.0703893
ABCA7	4.61294	4.83996	3.94767	4.54102	4.69655	5.58946	5.20163	3.47768	4.77452	4.23726	5.19889	5.28799	5.25058	4.27426	4.51979	5.54442	3.48929	4.23266	4.5601	4.31542	3.1375	4.38336	2.74201	4.33985	5.09001	4.12184	4.83289	3.8166	3.26303	5.71562	3.48027	5.27277	5.32481
ABCA8	0.286881	0	1.14405	0.641546	0	0	0	1.07039	2.6017	0	0	2.9542	0.263034	1.15056	0.0285692	1.8679	2.01792	1.5008	3.23419	1.83996	0	1.0072	0	2.31034	0	3.06005	0	0	0	2.03914	0	0.831877	1.22033
ABCA9	1.14405	1.4489	1.22651	2.29572	1.78241	0	2.23573	1.91839	3.18428	0	2.98185	2.44626	2.11437	1.21412	2.59694	2.88947	2.19849	2.38405	3.36036	2.86987	0	1.39506	0	0.807355	0.83996	0.575312	1.75275	2.87971	0.903038	2.72901	0.250962	1	0.378512
ABCB1	6.66818	5.73985	3.68594	6.39746	6.29737	5.90569	6.28337	4.86344	3.72356	5.28688	5.30488	4.9905	5.47768	5.37816	5.33914	5.01748	3.67469	4.66221	3.55704	4.48414	0	1.59932	0	0.356144	2.52857	4.0798	0	3.82375	5.05268	1.86394	0	2.84398	3.60644
ABCB10	3.8125	4.02857	2.81558	4.98185	3.7366	4.11353	3.12598	3.56803	3.18428	3.43829	4.01167	3.99277	3.88069	4.03034	3.30305	2.82375	3.11103	3.76871	3.19061	3.66221	1.65992	3.42089	2.61353	2.852	2.76129	3.30012	2.45943	4.20085	2.69822	3.32481	0.163499	3.90785	3.91456
ABCB11	0	0	0	0	0	0	0	0	0	0	0	0	0	0	0	0	0	0	0	0	0	0	0	0	0	0	0	0	0	0	0	0	0
ABCB4	0.948601	1.87578	0.111031	1.4957	1.17632	1.42761	1.23266	1.79494	0.275007	1.16993	2.0321	1.75275	1.18903	1.44361	1.54597	2.54844	1.16993	1.09085	0	3.83895	0	0	0.815575	0	0	2.41954	3.76977	2.4489	0	0	0	0	0
ABCB5	0	0	0	0	0	0	0	0	0	0	0	0	0	0	0	0	0	0	0	0	0	0	0	0	0	0	0	0	0	0	0	0	0
ABCB6	3.75702	4.0917	4.18428	3.54844	5.83996	4.73823	5.40156	4.71699	5.35085	4.0917	4.46074	4.00988	4.63807	4.01346	4.26303	5.11437	4.32409	4.70764	3.68818	4.76022	3.45681	5.22535	5.73633	4.56864	4.10936	3.43162	4.95838	3.77189	3.14568	4.86641	2.74846	4.05658	5.15704
ABCB7	4.65134	4.47054	3.72356	4.18349	5.09719	3.70155	4.78031	3.94767	4.22188	3.32337	4.02414	3.85499	5.06134	4.904	3.77505	3.85599	3.96347	3.67694	4.02148	4.0321	2.9782	4.21023	3.36457	3.27798	4.33414	3.7126	2.59455	3.21878	3.32769	3.63343	1.3505	4.13422	3.87971
ABCB8	4.52042	5.10727	4.72356	3.97361	4.8334	5.35262	5.25323	5.0798	5.36457	4.25852	5.374	5.25475	4.64847	5.01436	5.08406	5.85474	5.00045	5.01167	4.50335	4.38957	3.16027	4.63285	4.4957	4.70432	5.04483	3.63459	5.02857	3.24793	2.43296	5.26491	3.10601	5.04527	4.9222
ABCB9	1.91839	2.72247	2.21723	2.02857	2.62293	2.68257	2.5656	2.15381	2.60407	2.51602	2.92979	2.76977	3.01257	2.24793	1.28096	3.14241	1.9222	2.09085	2.23573	3.18903	1.95606	3.17632	3.88362	2.79909	3.50335	3.10266	3.95606	2.78869	1.14405	3.70819	0.594549	3.15866	4.2891
ABCC1	2.93168	4.34908	3.38681	3.66334	4.33771	3.83794	4.29499	3.91648	4.09001	4.5404	3.81558	3.54226	3.6241	4.39438	3.09085	2.93168	3.45286	3.16832	2.61353	4.31615	2.06695	2.8679	4.03562	3.20006	2.18903	3.78346	2.70708	5.8824	1.58496	4.05832	0.687061	3.42089	3.61824
ABCC10	2.84599	3.6565	3.06523	3.48671	3.49697	4.23573	3.97911	3.01257	3.50716	3.54597	4.02503	3.81967	3.9782	3.76871	3.14078	3.71589	3.03914	3.5509	3.5435	3.75382	2.21101	3.19377	4.05311	3.13258	3.29572	3.48414	4.51728	3.83592	2.54597	4.39575	2.0635	4.09508	5.23343
ABCC11	0	0	0	0	0	0	0	0	0	0	0	0	0	0	0	0	0	0	0	0	0	0	0	0	0	0	0	0	0	0	0	0	0
ABCC12	0	0	0	0	0	0	0	0	0	0	0	0	0	0	0	0	0	0	0	0	0	0	0	0	0	0	0	0	0	0	0	0	0
ABCC13	0	0	0	0	0	0	0	0	0	0	0	0	0	0	0	0	0	0	0	0	0	0	0	0	0	0	0	0	0	0	0	0	0
ABCC2	4.05311	3.31034	0.321928	0.604071	6.22246	2.31615	1.48027	0	0	0	2.774	0	4.8475	0	0	0.0143553	0	0	0.584963	0.400538	0	0	0	0	0	0	0	0.0426443	0	0	0	0	0
ABCC3	0.970854	4.70155	3.45943	4.79546	0	2.58256	2.3505	1.76977	1.5656	3.0054	3.49185	1.73985	0.970854	1.15704	4.47897	0	0.704872	2.99095	5.42995	1.62293	0.214125	0	0	1.852	0	2.68706	0	0.238787	0	5.65421	0	3.84499	2.29866
ABCC4	4.0197	6.19692	1.76129	5.32733	4.60051	3.34483	4.22419	1.1177	2.38405	4.8166	4.75221	4.21335	3.01436	5.1635	2.81762	3.11437	0.903038	2.86196	1.36177	0.713696	0.400538	3.30743	0	1.68706	2.69153	3.17153	1.22033	0	0	3.59335	0	0.454176	0.790772
ABCC5	5.60763	6.22091	4.14731	5.00225	6.01547	6.61029	6.20594	4.66448	5.52795	5.58075	6.32805	5.41752	6.70252	5.62994	5.43496	6.61043	5.25776	4.63343	5.04527	5.94626	5.39985	6.43896	5.38785	5.75809	7.4441	4.66903	6.61279	6.01502	4.47573	6.96775	5.88996	7.06803	7.0881
ABCC6	1.50589	4.39232	3.37156	3.2555	2.11437	2.852	4.32121	0	0.411426	4.83036	3.85499	1.14405	3.94486	0.565597	1	0	0	0	3.19377	0	0	0	0.226509	0	3.851	3.33342	0	4.08576	0.454176	0.201634	0	0	0
ABCC6P1	0	0	0	0	0	0	0	0	0	2.15381	1.71809	0	0	0	0	0	0	0	0	0	0	0	0	0	0	0	0	0	0	0	0	0	0
ABCC6P2	0.454176	2.55582	2.37851	3.24793	1.47508	1.67356	2.68032	0	0.189034	4.31976	3.58256	1.26903	2.38681	0	0.695994	0	0	0	0.790772	0	0	0	0	0	0	3.43563	0	3.92029	0	0	0	0	0
ABCC8	8.41933	8.7197	6.31397	9.54075	4.76871	10.2359	8.0855	7.24707	6.60452	9.48035	9.17528	10.4308	9.28801	9.37053	10.7048	7.53768	5.97039	8.20697	6.57999	7.33369	7.61375	7.82534	5.52168	4.6017	6.70722	6.4082	7.43813	7.45352	8.85309	5.38853	9.03218	8.3015	4.57894
ABCC9	2.3505	0	1.92979	3.23266	0.516015	4.1152	4.42425	1.7137	4.3799	1.88362	0.111031	3.98641	1.61353	3.70377	4.19692	1.54597	1.29278	3.53107	2.19219	1.4957	1.9486	4.78503	0	0.443607	3.33914	2.29866	0.799087	2.42492	0	2.14405	2.92979	1.5656	1.52105
ABCD1	2.91456	2.67129	3.04264	2.72465	2.22651	2.57046	3.32769	3.22033	3.45681	2.0072	4.13668	2.81147	2.9241	3.14568	2.9486	2.9982	3.08236	2.59216	3.14078	3.18903	0.85599	4.19613	4.63865	3.30597	2.69153	2.83188	3.61117	3.49057	1.59932	2.71589	0.263034	1.81558	4.3512
ABCD2	0	0.400538	0	0.0703893	0	0	0.948601	0	0	0	0	0	0	0	0	0	0	0	0	0	0	0	0	0	0	0.0703893	0	0	0	0	0	0	0
ABCD3	5.25965	5.0018	4.65306	5.9222	4.94064	4.99413	5.43463	4.9222	4.4019	6.07017	5.28688	4.75702	5.06307	4.86096	4.6565	4.47768	4.76553	4.85798	4.36737	3.62293	3.57773	3.5373	4.69377	3.98185	4.55949	4.72792	4.28318	5.83415	4.65535	4.74255	1.96347	5.82528	4.99367
ABCD4	4.52669	5.06523	4.67299	4.93074	5.22419	5.80607	5.22458	4.94064	5.46107	4.12433	5.67186	5.60199	4.93923	5.72465	4.76288	5.08406	4.90063	4.78031	4.74039	5.84373	3.19377	5.51854	4.30597	3.16672	4.92647	4.21723	4.93687	5.75942	2.98003	5.00675	2.13093	4.74524	5.32697
ABCE1	4.04614	4.58916	4.49889	3.99095	5.34483	4.80787	3.83289	4.51979	4.59096	5.34305	4.86641	4.2817	4.93168	5.17073	4.25096	5.19298	4.69377	4.51475	4.52293	4.87184	3.60999	4.69265	4.49249	4.34127	5.34554	4.43496	3.49057	4.20789	4.23036	4.2211	3.06523	4.35544	5.50938
ABCF1	5.03342	5.2765	4.59872	4.61471	5.3837	5.40156	5.34376	4.70653	4.93923	5.0691	5.07125	4.6094	5.38267	5.41886	4.59753	4.7137	4.61176	4.53481	4.78084	4.82528	4.40939	4.69822	4.71315	4.69377	5.06652	5.17313	4.49633	5.29352	4.60348	4.91934	3.36457	5.40599	5.02768
ABCF2	5.18903	5.07724	4.95884	4.38336	5.49089	5.44725	5.34589	4.64731	5.3067	4.44228	5.36527	5.01569	4.74416	5.8902	4.87971	5.01257	4.81044	4.70321	4.7939	5.14037	4.38198	4.75542	4.65191	5.2502	5.26828	5.06264	4.18031	4.63517	4.39094	4.98959	3.46336	4.93452	4.54659
ABCF3	5.28281	5.18706	4.83491	5.22651	5.56682	5.55796	5.35896	5.36947	5.54936	5.73579	5.69404	5.23419	5.65907	5.75569	4.87234	5.92315	5.27798	5.11686	5.11645	5.70349	5.58976	5.51223	5.44857	5.49601	5.98914	5.23343	6.26885	6.06091	5.08364	5.90328	4.42828	5.98071	6.87012
ABCG1	5.51728	5.73254	5.852	5.2502	6.13525	5.62761	5.32769	4.4614	5.59962	5.47897	5.42895	4.61058	5.90256	5.55367	3.57168	5.46041	4.30012	4.36107	3.85499	4.60763	5.00225	5.34554	5.44725	4.87184	5.69488	5.19613	4.52168	5.83971	4.15947	3.6427	3.65306	5.07339	4.55949
ABCG2	4.25701	3.22342	0.807355	1.54102	2.95233	3.26454	3.34908	3.08576	0	2.44626	1.98914	1.33914	4.1643	4.40735	1.0072	1.83188	2.45681	2.53854	0	2.62994	0	1.19535	0	0	1.84398	0.584963	0	0.704872	0	1.0635	0	0	0.263034
ABCG4	0	0	0	0	0	0	0	0	0	0	0.432959	0	0	0	0	0	0	0	0	0	0	0	0	0	0	0	0	0	0	0	0	0.201634	3.73769
ABCG5	0.565597	0	0	0	0.526069	0.863938	0	0	0	0	0	0	0	0	0	0	0	0	0	0	0	0	0	0	0	0	0	0	0	0	0	0	0
ABCG8	1.54102	0	0	0	0.948601	0	0	0	0	0	0	0	0	0	0	0	0	0	0	0	0	0	0	0	0	0	0	0	0	0	0	0	0
ABHD1	0	0	0	0	0	0	0	0.0565835	0.286881	0	0	0.782409	0	0	0	0	0.176323	0	0	2.28688	0	0.505891	0.0426443	0.0565835	0	0.400538	0.298658	0	0	1.64616	0	0	0.545968
ABHD10	4.45681	4.15056	4.65707	5.09508	4.76553	4.63749	4.86295	4.66789	4.85499	4.92552	5.19535	4.55397	4.50526	4.79753	4.75702	4.51286	5.33414	4.48349	4.07296	4.18745	5.89142	5.02945	4.53605	5.17473	5.72982	4.57168	5.97476	5.82451	5.10601	5.84021	4.65191	5.59216	5.18587
ABHD11	6.05745	6.04941	5.61971	7.13145	6.16531	5.92861	6.94685	5.56986	5.77347	5.0045	6.98846	5.69432	5.69683	5.89215	5.61383	5.50653	5.93593	5.76607	4.87529	4.75061	4.21801	5.02459	5.56955	6.38767	5.59515	5.92458	5.73633	4.02768	3.71039	5.63633	2.94111	4.63227	4.926
ABHD11-AS1	0	2.0321	0.344828	1.51096	1.08406	0	1.0072	0	0	0	0.298658	2.46205	0	0	1.81967	1.20789	0.0976108	0.790772	0	0	0	0	0	0	0	2.1635	0	0	1.82782	0	0	1.73118	0.604071
ABHD12	7.15492	8.0601	8.47155	7.0881	7.46524	6.94451	7.8805	7.18478	7.32094	7.15279	7.9318	6.69558	6.1467	6.64602	6.78986	7.36623	6.90797	6.37591	6.02081	6.15725	5.6014	7.93534	7.27044	7.36361	6.90893	5.90038	7.2765	5.42962	5.18428	6.16892	5.21257	6.40071	7.39395
ABHD12B	0	0.367371	1.81967	0	0	0	0	0	0	0	0	0	0	0	0	0	0	0	0	0	0	0	0	0	0	0	0	2.13093	0	0	0	0	0
ABHD13	4.56255	4.62234	3.50462	4.2426	4.28836	3.37434	3.93734	3.31034	3.69153	4.38267	4.14568	3.64962	4.20242	5.08321	3.43962	3.69153	3.32912	3.39917	3.91073	2.42761	1.8679	3.96625	1.74416	1.61353	2.9241	3.6792	1.25096	2.83794	3.15381	2.85798	2.08746	3.37712	3.14731
ABHD14A	7.29747	5.39951	5.86864	5.98778	5.82426	6.38059	6.4801	6.33396	5.83289	6.25039	6.2902	6.53263	6.62	7.06846	5.84574	7.65542	5.54288	5.99752	6.16732	6.55152	6.37608	6.55121	4.88411	6.46923	5.92029	6.55505	9.20596	6.61368	5.97568	7.14496	5.23955	6.53341	7.56186
ABHD14A-ACY1	0.137504	0	0.0565835	0	0	0	0	0	0.356144	0	0.722466	0	0	0.389567	0	0.0840643	0.15056	0	0	0	0.575312	1.24489	0	0.0565835	0.250962	1.11103	2.46467	1.90304	0.526069	1.61353	0.238787	1.31034	2.02857
ABHD14B	6.9578	5.49793	6.06134	4.77241	5.07596	5.54874	6.12288	5.31976	5.57046	5.30961	6.93015	5.44128	5.8999	6.1079	5.53761	5.97062	5.54597	5.54689	5.91025	6.34216	5.83744	6.36842	6.21801	6.26791	5.68061	5.99526	6.19002	6.80051	5.65277	6.98687	4.75061	6.2878	5.61736
ABHD15	6.5941	7.34784	6.17473	6.82655	6.61353	7.79396	6.74214	6.92172	6.58886	7.28179	5.58406	6.95687	6.01614	6.85835	6.8071	6.03518	6.53543	6.48704	5.99571	6.1981	4.32625	5.6008	2.75489	4.88801	4.82883	5.41583	3.90977	4.76553	4.04527	4.52293	2.15056	5.16832	2.03562
ABHD16A	8.49518	7.89112	7.33655	6.35315	8.00298	7.27174	7.99735	6.87061	6.81941	7.41185	7.1638	6.85262	7.81102	8.26007	6.5575	6.95315	6.50016	6.42021	6.11811	6.06156	7.31587	6.44128	6.41278	5.72329	6.98402	5.87971	6.07938	6.32085	5.90953	6.99526	5.78947	7.40531	6.64731
ABHD16B	3.03386	4.26978	3.43429	3.84197	3.53605	4.0197	4.69655	4.27426	4.28688	3.40463	4.69544	4.30012	2.86987	3.93168	3.97085	4.40054	3.72137	3.68032	3.07211	4.41954	3.72683	5.22381	5.95745	4.08916	3.84699	3.07895	4.87971	3.43296	2.64616	4.48414	2.59455	3.89724	4.74147
ABHD2	5.8902	7.33119	4.67469	4.03386	7.40863	3.86295	6.79168	4.01346	3.83592	5.01033	5.50811	4.19061	5.53947	6.69153	4.76447	5.05832	4.92505	4.51159	5.29756	4.20398	5.51602	5.77979	5.81711	5.77056	6.1813	4.64443	2.31615	6.11187	5.12516	4.72683	2.83794	6.28096	3.31034
ABHD3	6.04963	6.98527	5.80064	5.05615	7.48993	5.49889	5.09635	4.21956	4.70044	5.50016	6.26735	2.95977	5.82018	4.31325	4.51223	4.85997	3.93829	4.12516	4.52982	3.49825	3.44095	3.17313	4.89433	3.21101	5.0197	5.2211	1.93734	5.86443	2.8339	4.10936	1.68706	5.70349	4.87234
ABHD4	4.53481	6.13812	4.851	4.99955	5.98641	5.26566	5.87307	4.69488	5.24108	3.12598	5.11312	4.60822	4.60466	5.42626	5.68145	5.61294	4.87774	4.9782	5.56986	4.7939	2.93923	5.29094	5.88533	5.36036	4.87332	4.68594	4.01078	4.96671	2.82985	4.40327	2.02857	5.06134	5.21451
ABHD5	3.40327	2.58496	2.58736	2.32193	2.93357	2.60644	2.73985	1.89142	2.51854	2.51854	3.41549	2.04614	3.13093	2.82985	2.0036	2.6017	1.72247	2.04614	2.21101	2.1375	1.98914	2.59694	2.51602	2.81352	2.29866	3.02503	1.23266	3.82069	2.63923	2.23266	1.27501	2.58015	3.07039
ABHD6	5.40395	5.02459	4.93452	4.80941	5.18349	4.52607	4.43229	4.94673	5.07382	5.0268	5.1014	4.06005	4.77873	4.87823	2.68482	4.41346	4.25776	4.10434	3.46074	2.31904	4.65592	3.75168	0.83996	4.39849	5.55244	5.02636	3.48543	4.46989	2.25399	4.90545	4.29131	5.71149	4.01346
ABHD8	4.97957	5.69349	5.26341	6.21607	5.142	5.27724	5.69153	5.36912	5.69432	5.09845	5.98322	5.34412	4.34056	5.21218	4.90352	5.32229	5.38819	4.95233	5.27575	3.93546	4.02148	5.7241	4.71149	4.90063	5.44493	4.19219	5.46923	4.74792	3.75596	5.39815	3.67243	5.05355	6.14486
ABI1	4.38681	4.39025	4.30597	4.28836	4.61648	4.03122	5.34376	3.7366	4.08321	5.02148	4.55336	4.04614	5.1297	5.12598	3.96532	4.52356	3.9486	3.9542	4.13093	4.51223	3.6893	3.84699	4.95838	4.18745	4.32769	5.13011	3.99367	5.57016	3.904	4.78084	2.17632	4.70487	4.97361
ABI2	3.69488	4.19928	4.54288	4.91982	4.8268	4.63169	4.21179	4.86245	4.82171	5.43996	4.10685	4.41616	4.83289	4.37643	4.18507	4.30597	4.51159	4.50208	3.82985	5.13381	3.93923	4.42291	4.34767	4.49953	5.2765	4.26529	4.34696	5.13011	4.36387	5.11853	3.01078	5.48285	4.84348
ABI3	3.13258	1.63691	3.40599	2.75702	2.18269	3.15866	1.774	2.52607	3.33199	1.85599	2.73118	2.93168	4.10182	1.84398	2.29278	1.44361	3.17473	3.37156	2.76977	4.54102	0.286881	2.37851	1.49057	1.82782	3.20163	4.85	0.378512	2.03914	2.04264	3.34199	1.02148	2.44095	3.43162
ABI3BP	1.37851	0	1.70487	0.847997	2.23879	2.46467	2.1177	1.85599	0.941106	0	0	3.87873	2.96901	2.01792	2.9782	0.713696	0.111031	3.08406	0.887525	4.58676	0	1.38405	0	2.78241	0.773996	3.22342	4.51916	0.238787	0.555816	4.60999	0	2.23879	4.12598
ABL1	4.76713	5.60021	4.9528	4.74201	4.56864	4.89482	4.92837	4.92884	5.43596	5.24679	5.97957	5.21257	4.81096	5.43696	4.91886	4.42626	5.32876	5.05311	4.84348	4.90785	4.48285	5.1807	5.12639	4.80529	4.89433	4.51665	4.06953	4.97728	4.75862	5.72028	4.1635	5.94087	5.34837
ABL2	1.4489	1.62293	2.36737	2.29572	1.67356	1.88362	1.99277	1.4489	1.91456	2.50843	2.09085	2.42761	2.69153	1.77821	1.99277	1.95606	2.07724	2.09761	2.12102	3.67129	1.20163	1.81558	1.1375	2.7845	2.25096	2.19219	2.33342	2.79494	1.96347	2.59932	0.356144	3.14405	4.23189
ABLIM1	4.7447	6.33807	4.96301	6.99582	5.73227	5.54751	4.50779	4.88996	5.62877	7.55021	5.87258	6.24222	5.852	5.32841	5.64126	5.75221	4.77663	5.18903	4.12846	5.12267	5.58256	3.72247	0	5.95513	5.03694	4.44956	5.17832	5.41684	5.17752	6.08491	4.61824	5.8711	5.19574
ABLIM2	5.19377	4.00899	3.52105	6.0148	4.94953	5.91337	5.18507	4.90593	4.58976	6.65778	5.31796	5.88972	5.43296	4.63749	5.66732	5.90809	4.81762	4.64731	2.97085	5.01792	2.09761	4.87922	0	4.54102	5.98982	4.34127	4.74578	5.78215	4.23036	3.926	2.17951	5.46271	5.37086
ABLIM3	4.57773	4.36667	4.78031	3.09761	5.25058	4.73173	4.57894	4.23496	3.10098	0.910733	4.62527	2.5656	3.88264	3.0197	2	5.22612	4.11686	2.92029	4.96486	3.96901	0	5.69988	3.488	2.64155	3.10601	2.3978	1.04264	0	0	1.9222	0	1.87971	5.07211
ABO	0	0	0	0	0	0	0	0	0	0	0	0	0	0	0	0	0	0.575312	0.378512	1.81967	0	0	0	0	0	0.0426443	0	3.27798	0	2.22651	0	0.333424	0
ABP1	2.46205	5.05658	0.137504	0	0	0	7.18676	5.30706	0	0	0	2.34767	0	1.67807	2.59455	0	0.799087	0	4.70764	5.75756	0	0	0	0	0	2.95233	0	6.87332	0	5.26303	0	0	0
ABR	5.71149	6.3726	4.95047	6.00225	6.34855	5.97085	6.23917	5.77268	6.06609	6.02813	6.2502	5.91361	5.55919	5.94533	6.01792	5.35297	6.10873	6.15299	5.78057	5.90111	5.58886	5.72656	4.22033	5.99752	6.22265	6.42492	5.8525	7.45212	5.57259	6.79194	5.68622	7.2031	6.52966
ABRA	0	0	0	0	0	0	0	0	0	0	0	0	0	0	0	0	0	0	0	0	0	0	0	0	0	0	0	0	0	0	0	0	0
ABT1	4.23419	4.21801	4.55643	4.3799	3.93074	4.58976	4.37643	4.2765	4.78712	4.15381	4.45483	4.25248	4.1035	4.39712	3.87873	4.39094	4.69599	4.18507	4.40054	5.00585	3.86295	4.77873	5.0365	4.36667	4.50589	4.82985	4.17552	4.70708	4.01436	4.72629	3.53232	4.852	4.66334
ABTB1	3.65076	4.67186	4.51979	5.27836	2.9279	5.77926	4.32193	5.08831	5.51759	5.68594	4.77452	6.05745	4.43095	4.01167	4.87774	4.7366	5.39643	5.17513	5.27538	5.29389	3.80632	5.83668	5.04177	5.12887	5.72219	5.83086	7.00596	6.76381	4.99639	7.12753	3.88753	5.81147	7.60837
ABTB2	0.516015	2.17632	2.06695	0.941106	3.16027	0.0976108	0.475085	0	0.0703893	2.54597	2.33056	0.748461	1.83188	0	1.0635	0	1.4489	1.59932	1.75275	1.15704	0	0.0703893	1.85997	0.650765	2.06005	1.49057	0	1.4489	0	1.89918	0	1.09085	3.05832
ACAA1	6.78529	4.66391	5.08576	4.7703	5.4614	5.75782	5.23266	4.82477	5.61677	5.20398	6.84637	5.50621	6.77162	5.45582	5.12639	5.98162	5.24907	5.10308	4.91073	5.37365	5.87283	5.82706	5.73308	5.55949	5.86295	5.84624	6.73715	6.10748	5.10601	7.2406	4.78973	6.23016	6.62936
ACAA2	6.22786	6.78306	5.94696	7.18943	6.68818	6.75462	5.02414	6.15036	6.53216	6.32661	5.55551	5.29205	5.70625	7.864	5.66931	6.31198	6.1645	6.50239	4.75382	4.98185	5.74631	5.99548	5.84222	3.75916	6.45845	5.16148	3.25399	6.86109	5.58105	5.21645	3.75916	3.82375	6.33414
ACACA	3.58256	5.46369	3.70708	3.90497	4.337	4.16832	4.73715	3.84398	3.848	4.28762	4.77136	3.85898	3.64501	4.36947	3.32337	4.32193	3.50716	3.5373	3.93452	4.04614	2.8339	3.94017	3.89918	3.42223	3.9991	3.7126	3.09255	4.53481	3.32912	4.0365	2.41143	4.13011	2.02503
ACACB	3.88264	4.88264	3.59694	4.58796	4.55643	4.46597	4.81404	4.90063	4.96162	5.26266	3.51854	5.34908	5.02636	4.98732	4.81762	5.35685	4.84097	4.27277	4.40803	5.30998	3.55827	3.95327	0.782409	4.02414	5.29866	3.10266	4.80787	4.84398	3.65992	4.39985	3.57168	4.81301	4.20945
ACAD10	4.93452	5.37851	4.17712	4.16591	5.52482	6.22342	5.6865	4.57833	4.49506	4.2854	4.77768	4.87283	5.57501	5.40803	4.4121	4.88166	4.39094	4.47314	4.17712	4.43829	3.26153	4.83491	3.64731	3.56682	4.61353	3.60288	4.31904	3.55336	2.68257	5.09043	3.04614	4.53169	3.89239
ACAD11	3	3.4019	4.0781	3.94673	3.80219	4.15462	4.23573	4.46989	4.80116	3.76129	4.17871	4.13093	4.32769	4.17473	3.70155	4.77768	3.73335	3.51979	3.60526	4.75114	3.60288	4.82426	2.94673	3.67129	5.42928	3.63575	5.11061	3.851	3.95233	5.87971	3.43162	4.9331	5.50938
ACAD8	4.12102	5.00854	3.9514	4.43496	4.69042	4.36317	4.71864	3.9486	4.64386	4.26379	4.82477	4.07296	4.70543	4.95513	3.93923	4.5472	4.30743	3.93546	4.23879	3.9982	3.19377	4.38267	2.88947	3.89239	4.15947	3.76977	4.06781	4.98596	3.85599	5.34376	2.54597	4.93404	4.81044
ACAD9	4.18428	4.75114	4.21101	4.1235	4.72465	4.69488	4.46532	4.1375	5.57107	4.60881	4.87823	4.42089	4.89772	5.02591	4.13832	3.99367	4.33914	4.22342	3.93357	4.47054	4.58376	4.52419	5.34305	4.79805	5.09719	4.59395	4.91121	4.94205	3.95977	5.23534	3.54226	4.91217	5.2521
ACADL	0	0	0	0	0	0	0	0	0	0	0	0	0	0	0	0	0	0	0	0.815575	0	0	0	0	0	0	0	0	0	0.704872	0	0	0
ACADM	5.4591	4.9364	4.68313	5.32805	5.50176	4.45878	4.82426	4.49697	5.01614	5.31542	4.40735	4.5292	6.27408	6.35667	4.59096	4.7447	4.85599	4.64328	4.45549	4.11437	4.15543	4.81096	3.44626	3.82375	6.0387	5.38819	3.52982	6.36124	4.94767	4.06091	3.28688	4.96809	5.48349
ACADS	3.45418	6.12619	5.57561	4.94158	5.15987	2.32481	5.83971	5.0505	4.57168	4.68313	5.53263	5.04002	2.76765	3.2032	4.48543	4.91073	4.93734	4.07382	4.66278	4.47638	3.71809	5.14975	4.77716	2.64847	4.5435	4.50462	3.38267	4.393	2.83188	5.07938	3.48671	4.67807	4.61294
ACADSB	3.02857	3.75275	3.34908	3.69711	4.50716	3.13258	2.9542	3.28244	3.55949	3.48156	3.80529	3.03914	3.34483	3.19849	3.02148	3.22651	3.55336	3.07382	3.47249	3.26153	4.10098	3.19219	3.89142	3.95884	4.07296	3.30451	2.90497	4.24717	2.79909	3.5509	0.970854	3.58856	4.19298
ACADVL	7.29048	8.68818	7.61611	9.03384	8.08752	9.94711	9.49877	9.22889	9.71579	8.29889	9.10014	9.80197	8.92475	9.30574	9.15312	9.70931	9.23917	9.06159	9.23549	9.36794	6.79675	8.24108	7.03749	7.89002	9.03568	8.09233	8.72247	8.23922	7.58526	9.40111	7.11863	8.46581	9.06762
ACAN	0	0	0.847997	0	0	0	0	0	0.475085	0	0	0	0	0	0	0	0.0426443	0	0	0	0	0	0.344828	0	6.90569	0	0	0	0	0	0	0	0
ACAP1	1.45418	0.124328	1.33342	1.40054	0.367371	1.87971	0.250962	1.34483	1.73552	0	0.555816	1.99277	1.41684	0	1.20163	0.516015	0.613532	1.52105	2.44095	2.55582	0	0.941106	0	2.22033	1.18903	4.88264	1.29866	0.111031	1.21412	1.90304	0	1.73985	3.96901
ACAP2	2.74846	3.39232	3.07211	3.5008	3.37156	3.16993	3.22497	3.17632	3.68482	4.01881	2.78241	3.07724	3.64501	3.4957	2.78241	3.01257	3.17951	3.26153	3.26003	3.34625	3.05832	3.83188	3.02148	2.96717	3.84197	3.94486	3.21878	4.34767	3.17153	4.73444	1.59455	5.24413	4.59813
ACAP3	5.50906	5.60259	5.81327	5.66959	6.80761	6.67807	6.04396	5.57198	6.04199	5.29939	7.05115	6.42038	7.10873	6.50494	5.61117	7.02857	4.88313	5.65306	5.79025	6.43396	4.60881	6.20242	5.74174	5.83845	5.6091	5.30889	7.79902	5.59485	5.27016	7.04734	4.62	6.507	8.28012
ACAT1	5.83719	5.7057	5.86716	5.81455	6.5815	5.57713	6.71973	4.72083	5.29682	5.9521	6.25927	5.75275	6.04549	6.26003	5.7126	5.53543	5.67497	5.1206	5.54566	4.78869	5.5373	4.6792	4.0268	5.51665	6.32715	4.90833	4.21023	6.85985	5.58105	5.11603	3.76765	5.78057	5.52513
ACAT2	4.70044	3.27352	3.53854	3.07039	3.83491	3.70929	3.72683	3.08746	3.68594	3.73769	3.20633	3.05311	4.26529	3.03034	3.44095	2.83996	3.32481	3.7366	3.42626	3.18903	3.68482	3.38128	4.41819	4.74631	4.08661	3.89627	3.38405	4.06953	3.01436	4.29205	2.49057	3.95513	3.19061
ACBD3	4.68986	4.63052	4.95093	4.97223	4.96023	4.19613	5.03694	5.02945	4.98413	4.48285	3.849	4.59395	5.12184	5.00495	4.84549	4.23266	4.67694	4.67299	4.97039	4.31397	4.06867	4.31542	4.59991	5.09592	5.17752	5.22997	2.854	5.67158	4.62994	3.64962	2.62059	5.62527	4.66732
ACBD4	4.75756	5.87283	4.7939	4.98459	4.19613	5.62585	5.54288	5.01881	5.65507	4.70432	5.69209	5.45352	4.40122	5.02857	5.08661	5.5659	5.31615	4.95745	5.85624	6.09191	3.57531	6.15846	5.06824	4.77452	5.44758	4.35473	5.6851	4.50843	3.64616	6.02215	3.72792	5.08831	4.76818
ACBD5	4.30159	4.51475	3.57894	3.72901	4.92884	3.96162	5.03782	4.29499	4.1177	4.48091	3.96255	3.63575	4.5292	5.29205	3.853	4.70874	3.80219	3.62761	3.30159	3.54226	3.09255	2.99095	4.13832	3.79077	4.26078	4.02059	2.31904	4.67694	2.91648	3.2854	1.60881	4.27947	3.46336
ACBD6	4.81198	5.05398	4.69599	4.6094	5.11728	4.25852	5.0045	4.50462	5.01748	4.56864	5.16269	4.5509	5.15299	5.42995	4.62877	4.57228	4.65592	4.5601	5.21956	4.85947	4.06437	4.88606	6.01279	4.94205	4.66334	4.94767	4.59694	5.25248	4.44956	4.37851	2.82375	4.86245	5.16229
ACBD7	0.815575	0	2.20789	0	1.88362	0	2.30743	0.0143553	0	0.847997	2.02148	2.21412	2.20163	1.20789	0	2.36177	0	0.687061	2.22959	0	0	1.49057	1.38957	0.62293	2.18903	2.26003	0.863938	4.54288	0	0	0	0	0.275007
ACCN1	0	0	0	0	3.19219	0	0	0	0	0	0	0	0	0	0	0	0	0	0	0.650765	0	0	0	1.28688	0	2.47508	0.189034	0	0	4.1643	0	4.58556	4.30378
ACCN2	0.632268	3.01436	4.04701	4.53169	1.49057	4.08576	2.90881	5.97223	3.22033	3.21568	2.81147	4.70266	1.1635	1.926	4.13668	0.863938	3.09424	3.73552	1.94486	4.24945	1.38957	3.66448	4.23726	4.82934	2.22342	0.695994	3.37295	0	0	3.25096	0	5.31651	2.25701
ACCN3	0.176323	3.08406	3.93357	2.97453	1.82375	5.89627	4.25172	3.7137	5.20516	2.74416	3.59096	4.01346	2.27202	2.75061	3.41414	5.19495	3.27202	4.06953	4.09255	5.17552	1.80735	5.4941	3.36877	3.27947	4.27798	0.799087	6.83782	2.45681	0	7.63401	2.52105	5.49665	5.17712
ACCN4	0.226509	0	0	0	0	0	0	0.321928	0	0	0	0	4.14812	0	0	0	0	0.575312	0	0	0.823749	2.48027	0	0	0	0.321928	3.97453	5.27761	0	2.34767	0	1.31615	7.32301
ACCN5	0	0	0	0	0	0	0	0	0	0	0	0	0	0	0	0	0	0	0	0	0	0	0	0	0	0	0	0	0	0	0	0	0
ACCS	2.28983	2.99458	3.79597	2.5509	2.91073	3.24031	4.19219	4.51033	4.55888	3.25248	3.97911	3.86987	4.2149	2.48543	3.83289	2.01078	3.64155	2.47249	3.58496	4.38474	2.62761	3.63923	3.89724	0.695994	3.66107	3.93923	6.393	4.17712	3.44228	5.35014	2.21412	4.13093	4.59395
ACCSL	0	0	0	0	0	0	0	0	0	0	0	0	0	0	0	0	0	0	0	0	0	0	0	0	0	0	0	0	0	0	0	0	0
ACD	3.60999	4.21568	3.83693	4.54844	4.08746	4.66164	4.51538	5.0691	4.63749	4.7447	4.83643	4.82579	4.28614	4.47573	4.29425	5.05788	4.71809	4.62527	4.45088	5.81455	3.96809	4.49506	5.11228	4.68482	4.84248	4.49633	5.43596	4.75809	4.07895	5.86567	2.82985	5.63081	5.37573
ACE	4.66278	5.06695	4.49633	4.75916	4.72465	5.75275	3.96347	3.86295	5.51759	5.20633	4.21257	4.37851	4.17313	4.83592	3.14568	4.20006	4.2817	4.70487	4.8495	4.69321	2.78869	4.4614	5.55121	1.23879	4.84549	3.8679	5.58796	3.1811	2.41684	5.35509	2.62527	5.59036	3.72465
ACE2	0	0	0	0.765535	0	5.50335	0	0	0	0	0.31034	1.68706	0.495695	1.02148	6.92636	0	0	0	0	3.36317	1.28688	0	0	0	0	0	0	0	0.400538	2.02857	1.28688	1.95606	0
ACER1	0	0	0	0	0	0	0	0	0	0	0	0	0	0	0	0	0	0	0	0	0	0	0	0	0	0	0	0	0	0	0	0	0
ACER2	1.98185	1.26303	0.918386	1.93357	1.60407	1.67356	3.52607	1.49057	2.31034	2.46205	0	0.485427	3.17951	1.36737	0.650765	0.847997	1.30451	1.28688	1.39506	0.584963	1.31034	1.35614	0	1.09761	2.1177	0.575312	0	2.97636	0.739848	1.18269	0.565597	2.43296	0
ACER3	2.07382	2.65992	1.87578	2.14078	1.8953	1.31034	2.08406	1.26303	2.18269	2.22959	2.16672	1.45943	2.78031	1.62293	1.70487	0.757023	1.42761	1.9222	2.0635	1.85997	0.475085	1.66903	1.72683	1.37295	2	3.07724	0.659925	2.79286	0.992768	2.1375	0	2.14078	2.32193
ACHE	5.03606	0.678072	4.36036	4.29205	5.29536	6.34802	6.32859	4.26679	5.73525	3.49825	5.36317	5.27575	4.62234	0.0840643	5.50271	6.44427	4.43896	5.08916	4.10434	6.36142	0	5.44956	0.704872	4.92837	2.37016	5.94345	4.20789	4.37573	0	2.18269	0	0.695994	0
ACIN1	6.12825	6.6008	6.29921	6.99808	6.91456	7.48422	6.89942	6.58241	7.21539	6.19061	7.56917	7.41134	7.0217	7.12184	7.00607	7.38621	6.79181	6.64703	6.73701	8.12732	5.71809	7.12029	6.93286	6.08044	6.82375	6.17832	7.54597	6.75849	5.7703	7.91827	4.90497	7.21432	7.41015
ACLY	7.45195	8.80171	7.64429	7.97143	7.95791	7.31832	7.29379	9.13376	8.97659	8.49633	6.9697	7.23601	6.53419	7.76401	7.01848	6.89772	7.62819	7.58864	6.63329	8.36641	6.31633	6.27668	5.88679	5.82985	6.9279	7.58699	4.59156	7.824	7.17921	5.98299	6.1471	6.45187	5.36001
ACMSD	0.344828	7.17403	5.16229	2.44626	2.52105	5.81404	3.55213	5.57107	6.96763	0.910733	3.23726	5.18982	4.01167	5.77004	6.15056	6.56666	5.28133	6.26228	6.0676	0	4.50271	1.16993	0	0	3.49697	0	0.111031	0	1.39506	0	0	0	0
ACN9	4.56255	4.03122	4.10685	0.669027	0	0.422233	4.50335	0	4.51412	2.37016	3.62176	1.31615	1.25096	3.97085	2.36737	3.04264	4.22805	2.48285	1.91456	2.12433	3.47119	3.51096	0	3.20006	4.26228	3.45812	0.687061	3.48671	3.51223	1.29278	2.45154	1.98914	1.53107
ACO1	4.765	4.41684	4.67525	4.63691	4.0505	4.68257	5.24527	4.23726	4.87971	4.59276	4.35332	4.14893	4.3427	4.70543	4.2854	3.80219	4.08406	3.95791	4.46663	3.99367	4.67638	4.32121	1.71809	4.45352	4.23649	3.66107	3.74093	4.21257	3.43162	4.02414	2.9222	4.27202	3.72792
ACO2	6.05961	6.09719	5.76235	7.05539	6.65721	5.47703	7.40327	5.47379	5.60703	5.17752	6.7443	5.36597	6.03628	6.42475	5.35614	7.15543	6.43045	5.57592	6.27966	6.8358	5.50208	6.13894	6.44841	7.30433	6.69112	6.24051	6.31288	5.45022	4.91409	5.67892	3.92125	6.96081	6.46352
ACOT1	3.9782	3.28836	3.95513	3.65764	4.5509	2.07382	5.01257	3.32193	3.97269	1.45418	3.24945	2.89142	2.80529	4.1635	2.53356	3.73335	2.66221	2.9222	3.77294	3.59455	2.75916	3.60881	4.56986	3.59813	3.59216	1.80735	2.11437	3.99277	2.11103	3.07382	0.475085	2.89336	0.659925
ACOT11	4.59694	4.28466	3.63691	3.45154	4.47768	3.38819	4.83542	3.82782	3.98732	3.89336	5.0027	3.94767	3.83996	3.94579	4.0027	3.56071	3.70044	3.49185	2.60407	2.75489	2.40327	4.13996	3.87184	2.86592	4.24184	1.47508	2.02503	1.91456	1.77821	1.79909	1.04963	3.8885	3.41414
ACOT12	0	0.454176	0	0	3.22342	0	0.464668	0	0	0	0.344828	0	0	0	0	0	0	0	0	0	0	0	0	0	0	0	0	0	0	0	0	0	0
ACOT13	4.12019	3.15704	4.19061	4.18982	4.55275	4.73064	4.31832	3.82883	3.99186	3.91361	4.14405	3.50589	4.03562	3.99186	3.82985	3.95699	3.77294	3.43162	3.46205	3.36457	3.90785	3.75061	4.27947	4.52982	4.23649	3.78869	4.16752	4.77241	3.30597	3.77821	3.1375	3.84197	3.64501
ACOT2	5.77795	5.26866	5.17313	5.56071	5.92196	5.92362	6.24489	5.2709	5.43263	5.20281	6.55059	5.28762	6.31107	6.22516	5.31325	5.02724	5.71342	5.23343	6.01992	6.33324	4.7447	5.46499	6.06609	5.28466	5.6097	5.26716	4.67694	6.0542	4.43962	4.96717	2.82171	4.44758	5.28762
ACOT4	3.17153	2.46205	3.1177	2.53605	3.68706	0	3.36177	4.01881	4.39025	2.81352	0	0	2.95606	0	1.61824	0.389567	0	2.41684	1.46989	1.31615	0.9855	3.71809	3.72683	0	2.17951	0.85599	0	3.86592	0.238787	1.60407	0.895303	0.250962	0
ACOT6	0	0	0	0	0	0	0	0	0.411426	0	0.0976108	0	0	0	0	0	0	0	0	0	0	0	0	0	0	0	0	0	0	0	0	0	0
ACOT7	4.80529	4.69377	5.5008	4.83592	4.88899	4.75596	5.1206	4.73715	4.01614	4.87676	6.36194	4.41414	4.55152	3.79286	4.12267	3.7845	4.90833	4.29057	4.53543	4.49313	4.04789	5.69349	6.65148	5.8953	4.96947	5.57228	7.08332	4.9472	3.24336	5.8627	0.678072	5.62	8.03045
ACOT8	6.14384	6.18408	5.62732	5.98459	6.04723	5.61706	5.78633	5.8802	5.9397	6.08385	6.36929	5.80142	5.50557	5.25323	5.80993	5.52513	5.75916	5.68874	4.46597	4.46336	4.7366	5.82171	5.38128	4.99095	5.0045	5.00854	5.10434	5.19535	4.21723	5.25248	3.00899	5.33485	5.3345
ACOT9	2.61117	1.26903	4.0045	2.83592	1.53605	3.49313	4.45418	3.77926	4.22342	2.33056	2.33914	3.80116	4.0054	2.64155	3.67243	4.07639	4.01881	3.81967	4.36807	4.92077	1.24489	3.86096	3.8748	2.88557	3.9607	4.33914	2.80941	0.956057	2.42761	3.67243	1.53605	2.53356	4.62761
ACOX1	4.35614	5.06264	3.98459	4.51412	5.30852	4.67751	4.8535	4.19771	4.67582	4.36107	5.16108	4.02059	3.57168	4.84699	3.99005	4.26679	3.94017	4.08491	4.61883	4.14893	3.08236	4.02857	4.0321	3.39369	4.46009	3.61117	3.60644	5.24641	3.16993	3.94017	2.78241	3.80323	3.5509
ACOX2	3.04963	4.4019	1.70929	4.0027	0.536053	1.93357	4.07125	2.12433	1.20163	3.33771	5.88387	1.774	2.7845	4.55827	1.37851	2.90304	0.454176	1.1177	1.3505	3.66221	0	1.28096	0.963474	0	0.495695	1.64155	5.45154	5.0387	0	3.80219	1.12433	1.83592	5.02015
ACOX3	3.09592	2.72465	1.84398	2.8953	3.22651	3.05658	2.89918	2.52356	3.81352	3.03386	2.96162	3.09085	3.56071	2.32193	3.22188	3.49057	3.08406	3.07211	1.57531	3.22959	1.15056	2.48543	1.36737	2.95977	3.43029	2.83188	1.96717	1.78241	1.73552	1.69153	0.263034	2.43296	3.35755
ACOXL	0	1.87971	0	0.799087	0	0.111031	1.90689	0	0	0.970854	0	0	0	2.22651	0	0.823749	0	0	0	0	0	0	0	1.18269	0	0.275007	1.1635	4.0045	1.50589	1.86394	0	0	0
ACP1	7.01324	6.9622	6.55505	6.70307	7.80671	6.49105	6.94708	6.79168	6.84134	7.06975	6.65964	6.50573	7.01302	6.96451	6.52372	6.93758	6.51554	6.59544	6.22997	6.81263	6.10434	6.78542	8.44199	6.46222	6.90773	6.50906	5.06393	6.8846	5.81762	6.81493	5.00045	7.21315	6.96532
ACP2	5.65048	5.70543	5.47865	4.88411	5.74416	6.27873	5.93404	5.19298	5.31832	5.96855	5.85972	5.32085	6.59335	5.99797	5.26416	5.27947	6.08725	4.93263	5.84549	4.76818	4.48156	5.91409	5.97315	4.57592	5.44029	5.90472	6.58511	6.2426	4.02768	5.62029	3.49953	5.88753	5.28725
ACP5	4.37573	1.28096	4.52857	3.85499	4.89627	4.31397	4.28096	1.65076	5.21801	1.20789	3	2.45681	7.45393	2.80116	3.05311	2.46728	1.4957	2.53107	5.6605	3.41414	0	1.58015	7.48454	4.08746	4.57894	6.06134	3.82883	7.68096	3.98368	2.96901	0	2.77821	4.82273
ACP6	4.07468	4.13668	3.28983	3.58856	3.3799	4.14812	5.47703	4.10936	3.80323	3.82883	4.12763	4.03562	3.27352	4.37921	4.20242	4.6311	3.81967	3.55949	5.0798	3.73335	3.48543	4.98322	0	3.9982	3.99548	3.19849	3.16832	4.24413	3.69822	4.27352	2.41954	3.78869	0
ACPL2	2.9486	2.98368	4.69544	2.53356	0.807355	2.11437	3.04614	2.51854	3.07553	2.75916	2.64155	2.23266	2.73335	2.10434	2.01436	1.99639	2.79077	2.27798	2.10098	2.91073	0.250962	2.56803	2.14405	2.56803	2.45943	2.40599	2.54844	4.13668	1.82782	4.44162	0	2.97269	5.63894
ACPP	0	2.54844	0.925999	1.1177	0.250962	0	4.23266	0	0	0	0	0	0.695994	0.903038	0.669027	0	0	0	0	0	1.01436	0.464668	0	0	0	3.46597	0	3.67807	4.55152	9.65003	0	0	0
ACPT	0	0	0	0	0	0	0	0	0	0	0	0	0	0	0	0	0	0	0	0	0	0	0	0	0	0	0	0	0	0	0	0	0
ACR	0	0	0	0	0	0	0	0	0	0	0	0	0	0	0	0	0	0	0	0	0	0	0	0	0	0	0	0	0	0.505891	0	0	0.238787
ACRBP	0	0	1.22033	1.51602	0	2.51602	0.992768	0.505891	1.25096	2.15381	0	0.687061	0.748461	0	0.526069	1.30451	1.15056	0.475085	1.8679	1.58496	0	2.30451	0	0	0.443607	1.63227	0.516015	2.25701	0	3.93263	1.47508	2.12763	0
ACRC	0	0	0	0.773996	1.1375	1.23266	0.650765	0.389567	1.26303	0	1.02148	0.948601	0	0.443607	0	4.41414	1.17632	0.85599	1.02857	1.9222	0	1.77821	0	0	2.43029	0.176323	1.33342	1.31034	0	1.61353	0	2.14731	2.30451
ACRV1	0	0	0	0	0	0	0	0	0	0	0	0	0	0	0	0	0	0	0	0	0	0	0	0	0	0	0	0	0	0	0	0	0
ACSBG1	0	0	0	0	0	0	0	0	0	0	0	0	0	0	0	0	0	0	0	0	0	0	0	0	0	0	0	0	0	0.594549	0	0	0
ACSBG2	0	0	0	0	0	0	0	0	0	0	0	0	0	0	0	0	0	0	0	0	0	0	0	0	0	0	0	0	0	0	0	0	0
ACSF2	1.74846	4.55275	2.73552	4.38543	1	1.85997	1.26903	2.23266	3.39506	3.55949	3.13093	2.0321	2.27202	0	1.72247	2.8339	1.0635	1.36177	2.52105	1.848	0	2.65764	3.35896	3.44626	0.807355	2.94298	1.66903	1.82375	0.189034	2.41414	0	1.5509	1.10434
ACSF3	2.74631	3.05658	2.8953	3.34199	3.26303	3.29278	3.37712	3.36877	3.01078	3.07211	3.32193	3.50462	3.19061	3.70155	3.12928	3.08746	2.28392	3.01614	3.04439	3.3978	2.61824	3.42895	3.03034	3.24945	2.99639	3.76553	2.85798	3.58256	2.31615	3.62994	1.13093	3.59335	2.9782
ACSL1	5.91528	7.5509	8.57996	8.34181	6.22824	8.61102	6.00023	4.89433	5.40395	9.73033	7.29829	7.07039	6.21082	6.61971	7.13145	7.21315	5.45516	6.5168	5.96301	6.76035	4.4489	5.66477	4.87184	6.51822	6.55182	4.65363	4.78503	5.04264	5.20945	6.52231	3.90207	8.47671	5.64616
ACSL3	4.8679	4.80168	3.84699	5.0268	4.67976	3.94953	4.43162	4.82375	4.81301	4.85549	4.4363	4.30232	4.81404	4.82782	4.71864	4.06437	4.45615	4.47444	4.22882	5.12516	3.11103	4.33056	6.31325	4.5601	3.99005	3.82069	2.1635	3.87873	3.47897	3.82069	1.61353	3.94017	3.46858
ACSL4	4.23036	4.46793	4.33342	3.70044	3.23419	3.30889	3.81147	3.88264	5.13134	3.04789	4.41954	3.77926	4.05832	3.8679	3.82477	4.19613	4.5735	4.4121	5.52701	4.26604	2.22651	4.57894	0.85599	4.04264	5.0072	4.09255	2.51349	4.67751	3.32625	4.1102	1.774	4.5292	5.79442
ACSL5	1.40054	0.411426	3.40463	1.9855	0.344828	2.35614	1.8953	1.74416	1.45943	0.464668	1.46467	2.15381	2.90304	0.422233	1.95977	0.545968	2.47249	1.848	3.44361	3.34199	0.516015	0.879706	0.111031	1.70929	2.24793	3.93452	0	3.03034	1.08406	2.97636	0.275007	3.03034	3.88947
ACSL6	2.6017	4.10936	3.32481	3.83794	3.36597	3.95699	3.11103	3.66221	4.04439	4.35262	3.88753	3.27053	4.76765	0.641546	3.54473	3.41819	3.20789	3.06695	3.67243	4.22882	3.40054	4.30597	0	4.21023	3.59574	1.37851	3.53481	2.25096	0	3.87184	1.57046	4.35755	1.78241
ACSM1	1.54102	0	0	0.111031	0	1.59455	2.36177	0.823749	0	2.5435	0	2.55582	0	4.67243	3.8268	3.26604	0	1.54597	0	2.93923	4.01078	0.124328	0	0.782409	0	0	1.80735	0	0	0	0.773996	0	0
ACSM2A	0	0	0	0	0	1.77821	0	0	0	0	0	0	0	0	0	0	0	0	0	0	0	0	0	0	0	0	0	0	0	0	0	0	0
ACSM2B	0	0	0	0	0	0.31034	0	0	0	0	0	0	0	0	0	0	0	0	0	0	0	0	0	0	0	0	0	0	0	0	0	0	0
ACSM3	1.87971	3.15543	0.669027	5.38853	2.63923	4.0321	3.41007	3.00899	0.411426	6.8009	3.29131	4.73444	3.59096	4.31976	3.6241	3.01436	1.1375	2.58976	2.07382	4.15381	0	0.275007	0	0	0	2.14731	0.111031	1.59455	2.72028	0.594549	0.31034	0.15056	0
ACSM4	0	0	0	0	0	0	0	0	0	0	0	0	0	0	0	0	0	0	0	0	0	0	0	0	0	0	0	0	0	0	0	0	0
ACSM5	0	0	0	0	0	0.485427	0	0	0	0	0	0	1.19535	0	0	0	0	0	0	0.731183	0	0.189034	0	0	0	0.575312	0	0	0	0	0	0	0.286881
ACSS1	2.04963	5.47086	4.32193	5.16631	4.00809	3.38681	3.54226	4.59991	3.10601	3.26153	3.64847	3.34625	2.90497	4.28466	3.81558	3.71918	4.20867	3.77505	3.64155	3.32912	0.604071	2.71589	6.49921	5.04789	1.71809	3.89336	2.47768	0.85599	0	3.56438	0.978196	1.75702	3.44228
ACSS2	4.42089	5.7366	4.89336	5.30268	5.03078	4.93687	5.12143	5.07596	5.50843	5.05832	5.91001	4.92837	4.19456	4.31759	4.9364	4.78764	4.83643	4.87676	4.6837	4.9644	2.80529	4.99774	4.39849	4.37782	4.59813	3.77083	3.93357	3.72574	3.05832	5.13709	1.49057	4.8125	4.84348
ACSS3	0	0	0.422233	0	0	0	2.72028	0	0.344828	0	0	0.0426443	1.31034	0	0.176323	0	0.411426	0.464668	0	1.1375	0	1.11103	0	0	0	0.863938	0	0	0	0.475085	0	0	0
ACTA1	0	0	0	0	0	0	0	0	0	0	0	0	0	0	0	0	0	0	0	0.15056	0	1.50589	4.04439	0	0.722466	0	2.62293	0	0	0.0285692	0	0	2.67582
ACTA2	7.87234	5.13299	9.1145	6.26641	6.14853	6.89081	7.34252	7.90213	9.25682	6.47427	8.40956	7.66263	9.88871	3.88753	8.23324	6.39129	9.59541	8.8175	7.95629	9.81911	4.90737	8.1057	8.35036	8.45459	8.23137	9.89868	5.91695	6.32625	6.55275	8.72475	6.29921	7.90977	10.8035
ACTB	10.8631	10.7345	10.9089	11.1122	10.4196	10.9132	10.6059	10.3475	10.7106	9.83813	10.8577	10.4653	10.9634	11.0105	10.7238	10.9663	10.6812	10.2026	10.2993	11.7364	10.0233	10.5398	11.2778	11.2126	10.5253	11.4713	10.0045	10.569	10.663	10.9112	9.64816	10.8843	12.0582
ACTBL2	0	0	0	0	0	0	0	0	0	0	0	0	0	0	0	0	0	0	0	0	0	0	0	0	0	0	0	0	0	0	0	0	0
ACTC1	2.72465	0.250962	0.454176	1.38957	0.933573	1.774	2.63691	0.641546	0.695994	1.41684	0.604071	2.0072	2.40327	1.87578	1.54102	3.18903	0.632268	1.24489	1.66903	1.58496	1.84398	3.10769	0	0	2.61353	0.659925	3.24945	0	2.01792	1.91073	0.713696	3.05311	2.26303
ACTG1	11.3424	11.7584	10.6488	11.0833	11.0896	10.8867	10.6518	11.4329	11.6649	10.6781	11.3828	10.5242	10.562	11.3466	10.8454	10.6625	10.6139	10.8008	11.0036	11.5299	9.68313	10.8651	11.2641	10.8949	10.7019	11.1152	9.72586	11.0801	10.9738	10.6536	9.28697	11.2518	10.5842
ACTG2	1.77821	2.04963	4.55397	0	1.54102	0	2.43829	3.13258	5.37712	0	3.28392	3.0993	3.99548	0	2.20477	1.68706	5.15543	5.07724	3.78241	2.90497	0	4.36947	3.65421	3.34767	3	4.97911	0	0	1.33914	0.0565835	0	3.08066	4.83491
ACTL10	0	1.57046	1.8679	1.29866	0	0	2.61824	2.60407	2.1635	0.925999	0	1.77821	0	1.15704	2.55582	1.42223	2.3505	2.56071	1.92979	0.9855	0.321928	1.69153	2.4489	1.54597	1.24489	1.0635	0.0565835	0.678072	0	0	0	0.298658	1.07039
ACTL6A	4.76765	4.46401	4.63981	4.95466	4.58195	4.42492	4.79857	4.3512	5.03298	5.1127	4.47638	4.33414	4.83036	5.06005	4.44427	4.49633	4.75275	4.55459	4.3512	4.48993	4.06695	4.67356	5.64616	4.75007	5.05875	5.35438	4.30012	5.19377	4.37434	5.20085	3.53232	4.79442	4.95884
ACTL6B	5.67158	5.73958	5.18824	4.77821	6.00562	6.05202	5.60021	5.68032	5.76447	5.07767	6.54396	5.93993	4.99277	5.74604	5.26978	5.98231	5.31832	5.66021	4.89966	4.95699	4.61648	5.74039	0	5.74443	6.08385	4.20085	5.20006	4.68762	4.12019	5.5157	2.80323	5.69655	5.60822
ACTL7A	0	0	0	0	0	0	0	0	0	0	0	0	0	0	0	0	0	0	0	0	0	0	0	0	0	0	0	0	0	0	0	0	0
ACTL7B	0	0	0	0	0	0	0	0	0	0	0	0	0	0	0	0	0	0	0	0	0	0	0	0	0	0	0	0	0	0	0	0	0
ACTL8	0	0	0	0	0	0	0	0	0	0	0	0	0	0	0	0	0	0	0	0	0	0	0	0	0	0	0	0	0	0	0	0	0
ACTL9	0	0	0	0	0	0	0	0	0	0	0	0	0	0	0	0	0	0	0	0	0	0	0	0	0	0	0	0	0	0	0	0	0
ACTN1	6.72069	6.93097	6.17852	6.41244	6.92422	6.46074	6.65335	6.43996	6.45006	5.90304	6.75956	5.69098	7.2778	7.0456	5.64933	5.67186	6.55321	6.18448	6.32211	6.50954	3.60763	5.14853	6.34394	5.46009	4.8885	6.25644	2.68257	7.27743	5.47994	6.57561	2.55336	6.86987	6.87701
ACTN2	0	0	0	0	0.275007	0	0	0	0	0	0	0	0	0	0	0	0	0	0	0	0	0	0	0	0	3.69933	0	0	0	0.536053	0	0	0
ACTN3	0	0	0	0	0	0	0	0	0	0	0	0	0	0	0	0	0	0	0	0	0	0	0	0	0	0	0	0	0	0	0	0	0
ACTN4	7.41861	7.55788	7.0677	6.75649	7.64508	6.93899	7.31615	7.0993	7.08969	6.60925	6.96243	6.52982	7.51641	7.15086	6.54967	6.86134	7.27947	6.69112	6.32823	7.04658	5.33342	6.62352	8.60555	6.53465	7.27817	7.4937	6.27891	7.81436	6.41735	7.10863	6.44178	7.3203	7.40472
ACTR10	6.76752	6.93322	6.0387	6.87209	7.06361	6.41261	6.7765	5.85075	6.22458	6.15482	6.59991	6.09782	6.45368	7.05972	5.82883	6.53543	5.86295	5.95791	6.02658	5.65134	5.76818	6.52701	5.36142	5.65821	6.78411	5.54782	4.94486	6.15583	5.39129	6.07852	3.74846	5.94486	6.45253
ACTR1A	6.32229	6.61058	6.12701	6.17093	6.67596	6.40735	6.65048	5.82909	6.49105	6.52058	7.16058	6.33575	6.34056	6.91157	6.07596	6.03892	6.20398	6.0321	6.30415	6.85549	6.37173	6.45418	6.64097	6.3651	6.87271	6.35509	6.88996	6.78018	5.96347	7.21237	4.6605	7.27006	7.1816
ACTR1B	5.12928	5.20359	5.72982	5.66164	6.12619	6.22574	5.90953	6.15684	6.40361	5.69098	5.84046	6.03518	5.88264	5.91958	5.51065	6.06566	6.0917	5.96185	5.79312	6.6222	5.68229	6.615	6.06134	6.13689	6.51633	6.60363	6.47638	6.35509	5.86888	6.80271	4.90111	6.72547	6.79312
ACTR2	6.17552	6.32697	6.08215	6.01569	6.76646	5.65163	6.06221	5.64155	6.04308	6.29756	6.00921	5.48414	6.6575	6.46761	5.41549	5.37886	5.65048	5.68454	5.87406	5.95745	5.30305	5.62498	5.89263	5.70016	6.20731	7.06156	4.06178	6.88166	5.92481	5.95722	4.25096	6.29168	6.33002
ACTR3	6.14037	5.78293	5.93711	5.56071	6.35931	5.2589	5.99164	4.95047	5.65793	5.8824	5.80012	5.36212	6.36912	5.97682	5.19417	5.05441	5.46467	5.33199	5.36212	6.04308	4.90689	5.1416	6.02591	5.72247	5.95977	7.04023	4.41481	6.87271	5.98413	5.68454	3.99548	6.15704	6.55459
ACTR3B	3.33628	3.75275	4.59335	3.6893	3.76235	4.58796	4.1811	5.26416	5.49313	3.20477	4.15381	4.31615	2.854	4.30743	3.80632	4.52795	4.7845	4.62877	4.29205	3.67356	4.7666	4.93121	3.91361	4.56377	5.74551	3.45418	2.90881	3.29278	2.74846	3.82782	3.39506	3.82273	3.67582
ACTR3BP2	0	0	0	0	0	0	0	0	0	0	0	0	0	0	0	0	0	0	0	0	0	0	0	0	0	0	0	0	0	0	0	0	0
ACTR3BP5	0	0	0	0	0	0	0	0	0	0	0	0	0	0	0	0	0	0	0	0	0	0	0	0	0	0	0	0	0	0	0	0	0
ACTR3C	2.58015	2.50843	3.28392	1.38405	2.20477	2.848	2.90689	1.81967	1.38405	2.71589	2.84599	2.22959	3.28983	3.45943	1.926	2.5008	1.68706	1.33342	0.263034	1.53107	3.60881	1.78241	2.45681	0	2.43029	2.36737	2.23266	1.852	2.22959	2.63459	0.695994	2.97636	2.40871
ACTR5	3.02148	3.11437	3.11103	3.31325	3.37016	2.86394	3.37295	3.05832	4.00899	3.09424	3.65191	3.19377	2.91648	2.8953	3.21101	3.49442	3.53978	3.06178	2.49825	3.75596	1.84398	3.84197	3.33914	2.95047	2.70044	3.06523	3.12433	1.98185	2.09761	3.39094	1.15704	2.4957	4.56499
ACTR6	5.56864	5.8392	5.30451	5.8339	5.56529	5.46041	5.51507	5.59753	5.80555	5.43829	5.07339	5.13217	5.12267	5.58286	4.8748	5.20633	5.31179	5.37365	4.99594	4.57592	4.17632	5.8382	4.71094	4.89191	6.0798	5.15218	3.82273	5.59842	4.44626	5.23726	3.31759	5.52136	5.1981
ACTR8	3.9782	3.47768	2.92029	3.39232	3.91839	3.62527	3.56316	2.64386	3.5097	4.31976	3.79494	3.17473	3.28836	4.14486	3.08236	3.16672	2.84398	3.22959	2.23573	2.67129	3.51223	2.80735	2.01436	2.79077	4.33485	3.57168	2.21101	3.91552	2.9782	3.05485	2.01078	3.9514	3.71918
ACTRT1	0	0	0	0	0	0	0	0	0	0	0	0	0	0	0	0	0	0	0	0	0	0	0	0	0	0	0	0	0	0	0	0	0
ACTRT2	0	0	0	0	0	0	0	0	0	0	0	0	0	0	0	0	0	0	0	0	0	0	0	0	0	0	0	0	0	0	0	0	0
ACVR1	4.32553	5.02857	5.00045	3.84699	4.69098	3.71699	4.63285	3.69488	4.18269	4.75916	4.86196	3.71589	4.74201	3.94673	4.13914	2.95606	3.90593	3.97085	4.0036	3.74093	3.20163	3.79805	3.39643	3.34199	4.67976	4.23189	2.31904	4.848	3.02503	3.774	1.83592	4.41819	5.59036
ACVR1B	2.45418	5.94462	4.75061	4.37851	6.0581	3.3978	4.18745	4.851	4.7021	3.56925	5.85175	3.68594	4.99413	3.09255	5.15259	4.04439	5.06738	4.72356	4.93499	3.70155	4.13668	5.03342	4.97865	4.10601	6.3311	4.28688	4.73498	6.43863	5.29682	5.36282	3.90881	5.78477	5.16027
ACVR1C	1.55582	2.32769	1.52105	0.687061	3.53232	2.28392	1.53107	0.831877	2.08406	4.15299	0.0976108	0	3.03386	0	0	0	0	1.38957	0	0	3.38957	0	0	0	0.941106	0	0	0	2.82375	0.823749	0	0	0
ACVR2A	1.52105	1.51096	2.06005	2.49057	2.12433	2.54597	2.38681	2.03562	2.38957	2.57289	2.48543	2.38405	2.33056	2.12102	1.83996	2.50843	2.68032	2.12433	1.94111	3.15543	1.76977	2.84599	1.42223	1.69599	2.72247	2.14078	3.17951	1.25701	1.63691	3.57168	0.632268	3.78973	4.83542
ACVR2B	0.879706	0.250962	0.201634	1.29866	1.0635	0.948601	0.748461	1.5008	1.57046	1.68706	1.52105	1.26303	0.505891	1.45418	0.83996	1.70044	1.04264	1.08406	0.62293	1.70929	1.32193	2.04264	0.594549	0.9855	1.37851	0.632268	1.38957	2.99458	0.678072	1.82782	0	2.40871	2.26604
ACVRL1	2.7845	2.29572	3.96162	3.07039	2.63459	3.54597	1.22651	3.22188	4.0054	2.48285	2.23266	3.17313	3.46467	2.49825	2.43563	1.77821	4.2555	3.848	2.7137	4.83946	1.40599	3.10769	1.55582	2.12102	3.34483	4.55766	0.731183	2.926	1.93734	4.12516	1.81558	3.77189	5.6097
ACY1	3.89239	3.48285	3.65535	3.18903	3.12763	3.22497	4.26903	2.36177	3.24945	2.48027	4.89433	2.82782	3.48543	3.99095	2.82579	3.34341	2.91839	2.53854	3.46205	3.60881	4.09255	2.88947	4.25172	4.89966	3.77083	4.10182	2.64616	5.40395	2.62994	3.22342	2.4957	1.46467	3.13422
ACY3	0	1.75702	2.83794	2.16993	2.43296	0.887525	1.58015	2.08066	1.76553	0.765535	3.03562	0.871844	2.58496	2.44095	3.35614	2.26903	1.09761	1.07039	0	1.40054	0	0	0	0	0	2.49825	0	1.25701	0	2.17632	0	0	0
ACYP1	5.86096	5.17513	5.82706	5.0027	5.83466	5.09043	6.15846	5.60585	5.79207	4.99232	5.89239	5.2817	6.41126	5.85922	4.76765	6.1299	5.66477	5.42794	5.31976	6.14853	4.21412	6.61853	5.96602	5.08023	6.06415	4.72301	6.17073	6.32265	4.32193	6.39951	3.1375	6.00338	7.15005
ACYP2	4.70543	3.9644	4.72083	4.2502	4.93829	4.33628	4.69711	4.10266	4.39163	4.94392	5.26866	4.39094	5.01257	5.2902	4.0018	4.96209	4.01078	4.23036	4.26153	4.25248	4.7241	4.65191	3.41954	5.02237	5.45385	3.90593	5.32337	5.42223	3.76341	5.01659	2.64847	5.03474	6.30086
ADA	1.36737	2.21101	3.23726	1.05658	0.807355	1.79494	1.4489	0.773996	3.04963	0.111031	2.14731	2.48543	3.52732	0.367371	1.25096	0.83996	1.91839	1.53107	1.95233	2.6893	0	2.0321	2.38128	2.43563	1.76129	3.92125	0	0	2.28688	1.24489	0.111031	2.08746	4.08066
ADAD1	0	0	0	0	0	0	0	0	0	0	0	0	0	0	0	0	0	0	0	0	0	0	0	0	0	0	0	0	0	0	0	0	0
ADAD2	0	0	0	0	0	0	0	0.321928	0	0	0	0	0	0	0	0	0	0	0	0	0	0	0	0	0	0	0	0	0	0	0	0	0
ADAL	3.20789	1.88753	2.57046	2.64616	3.67016	2.10769	3.52356	1.48027	2.98914	2.63459	1.96347	2.23879	2.33914	2.89142	2.18903	3.23879	2.25399	1.56071	2.1177	3.37573	3.66448	3.848	1.14405	2.81352	3.25248	2.07382	3.05658	2.27798	1.81147	2.61353	1.52607	2.86394	1.82782
ADAM1	1.68257	2.58736	2.05311	3.03034	2.74846	2.70266	2.46467	3.1177	3.77821	2.86592	3.40054	3.38267	2.62293	2.84398	2.80735	3.20789	3.20945	3.36317	2.69153	4.08746	1.07724	4.04439	1.36737	1.91073	2.85997	2.02148	2.79494	2.90497	1.3505	3.18587	0.575312	2.64386	3.62059
ADAM10	4.76818	5.25134	4.06264	4.26454	5.35861	3.99548	5.09043	3.96993	4.54659	5.08704	3.86592	3.6427	4.8212	5.37469	3.53854	4.02237	4.17632	4.37156	4.0027	3.99458	3.53481	4.91265	4.34908	3.81865	4.67412	4.91217	1.55582	6.17093	3.84197	3.15543	1.17632	5.16027	4.1334
ADAM11	0	0	0	0	0	1.19535	0	0	0.807355	0	0	0	0	0	0	0	0	0.807355	1.38405	1.29278	0	2.0635	0	0.687061	0	0	1.19535	0.963474	0	3.47119	0	0.594549	1.78241
ADAM12	0	0	1.32769	0	0	0	0	0	0	0	0	0	1.15056	0	0	0	0.757023	0	0	0.536053	0	0	0	0.111031	0	0.773996	0	2.19219	1.07039	0	0	0	0
ADAM15	4.92077	3.94111	5.13134	4.80478	3.24489	4.67469	5.28429	5.05875	5.04527	5.03562	5.56894	5.96671	5.19535	5.11645	5.23917	5.86369	5.40224	5.29205	5.51854	4.86938	3.38128	5.1035	5.48317	6.45319	5.21179	6.05637	5.65105	4.01525	3.53356	5.51696	2.45154	4.82629	6.05355
ADAM17	2.81147	3.06005	2.74631	2.95233	3.30159	2.59455	2.99639	2.82579	3.0072	3.07895	2.60881	2.59455	3.66334	3.07895	2.37016	2.62293	3.10769	2.76129	2.34767	3.22651	1.7137	3.0018	2.98914	2.66676	3.7137	3.25248	2.1375	2.98003	2.23266	2.92029	1.1375	3.20789	3.6427
ADAM18	0	0	0	0	0	0	0	0	0	0	0	0	0	0	0	0	0	0	0	0	0	0	0	0	0	0	0	0	0	0	0	0	0
ADAM19	0.176323	0	2.8953	1.926	0.0285692	1.13093	0.250962	0	2.07382	0.111031	1.23266	1.84398	1.85997	0.286881	0.910733	0	1.69153	1	2.23879	2.37295	0	1.0072	0.555816	1.32769	0.0976108	3.55459	1.21412	4.47832	0.85599	3.51475	0	1.19535	3.13258
ADAM2	0	0	2.26604	0	0	0	0	1.22651	0	0	0	0	0	0	0	0	0	0	0	2.65764	0	0	0	0	0	0	0	0	0	0	0	0	0
ADAM20	0	0	0	0	0	0	0	0	0	0	0	0	0	0	0	0	0	0	0	0	0	0	0	0	0	0	0	0	0	0	0	0	0
ADAM21	0	0	0	0	0	0	0	0	0	0	0	0	0	0	0	0	0	0	0	0	0	1.58976	0	0	0	0	0	0	0	0	0	0	0
ADAM21P1	0	0	0	0	0	0	0	0	0	0	0	0	0	0	0	0	0	0	0	0	0	0	0	0	0	0	0	0	0	0	0	0	0
ADAM22	3.56682	3.33056	2.46467	3.2765	2.84398	2.08406	3.14078	2.66221	3.31179	2.5509	2.49057	2.90497	2.07039	2.11437	2.55582	1.79077	2.0321	2.08746	1.81967	2.55827	3.22342	4.73985	0	2.9486	4.64386	2.52105	1.8953	1.71809	0.575312	3.47379	0	3.17951	4.38405
ADAM23	1.73552	3.25399	0.782409	2.15381	2.55336	0	2.47508	0	2.02503	2.23573	2.22342	3.1811	0	1.33914	3.41414	0.687061	0	1.53605	0	0	0	3.52482	0	3.69822	2.29572	1.74416	1.46989	1.60881	0	1.69599	0	2.96901	0
ADAM28	0.137504	0	0.454176	0	0	0	0.765535	0	0.475085	0	0.0565835	0	1.75275	0	2.74631	0	0	0.214125	5.88557	0.85599	0	0	0	1.31615	0.903038	3.27947	1.96717	0.594549	0	1.80735	0	0	0.495695
ADAM29	0	0	0	0	0	0	0	0	0	0	0	0	0	0	0	0	0	0	0	0	0	0	0	0	0	0	0	0	0	0	0	0	0
ADAM30	0	0	0	0	0	0	0	0	0	0	0	0	0	0	0	0	0	0	0	0	0	0	0	0	0	0	0	0	0	0	0	0	0
ADAM32	0	0	0	0	0	0	0	0	0	0	0	0	0	0	0	0	0	0	0	0.941106	0	0	1.11103	0	0	0	0	1.55582	0	0	0	0	0
ADAM33	0	0	0.356144	0	0	1.10434	0	0	0	0	1.63691	3.40871	2.23266	0	3.0197	0	0	0.575312	0	4.16511	0	0	0	1.67356	0	2.22651	0	0	0	4.47184	0	1.07724	2.40054
ADAM3A	0	0	0	0	0	0	0	0	0	0	0	0	0	0	0	0	0	0	0	0	0	0	0	0	0	0	0	0	0	0	0	0	0
ADAM5P	0	0	0	0	0	0	0	0	0	0	0	0	0	0	0	0	0	0	0	0	0	0	0	0	0	0	0	0	0	0	0	0	0
ADAM6	0	0	0	0	0	0	0	0	0	0	0	0	0	0	0	0	0	0	0	0	0	0	0	0	0	0	0	0	0	0	0	0	0
ADAM7	0	0	0	0	0	0	0	0	0	0	0	0	0	0	0	0	0	0	0	0	0	0	0	0	0	0	0	0	0	0	0	0	0
ADAM8	2.36737	0.887525	3.74524	3.72683	2.12433	2.93546	1.24489	1.9486	1.58976	0.831877	2.0321	2.57531	3.17792	0.948601	2.24489	3.37434	1.81967	1.53107	3.60881	4.17073	2.0321	2.88166	1.90689	2.59455	2.37295	5.14853	4.48156	4.43763	2.55827	5.55919	1.4957	4.83845	3.80529
ADAM9	5.61706	4.6893	4.88313	3.89142	4.32697	4.71425	4.23343	4.62	5.16189	5.18269	4.19377	3.6241	5.76977	3.95233	4.73064	4.1375	4.51096	4.24945	4.20085	3.79805	2.50843	4.0009	5.10559	4.57168	4.93829	5.55397	0.9855	6.06609	4.1127	4.31759	1.10434	5.35755	3.85699
ADAMDEC1	0.124328	0	0	0	0	0	0	0	0	0	0	0	1.21412	0	0.389567	0	0	0	2.33056	0	0	0	0	0	0.31034	2.12433	0	1.0072	0	0	0	0	0
ADAMTS1	3.4489	2.84599	4.5741	3.77189	0.863938	4.23036	3.17792	3.58616	3.96809	3.26153	3.66448	6.29462	6.851	3.19061	3.99548	3.63343	4.75489	4.18428	4.58616	6.4614	2.10434	2.7845	2.88166	4.75275	5.54751	4.31615	2.19535	2.1375	4.05572	4.23802	2.46205	5.71534	6.74927
ADAMTS10	1.01436	0	2.0036	1.08406	0	3.18745	1.91456	3.49825	2.36457	1.40599	2.55336	2.87184	3.47897	1.0072	2.49313	1.89142	2.26604	2.54844	2.03562	5.15543	0	4.19061	0.594549	3.89045	1.41684	2.59455	3.41684	0.389567	0	4.08236	0	2.76341	2.98003
ADAMTS12	0.632268	0	0.464668	0	0	0.31034	0	0	0.275007	0	0	0	1.83996	0	0	0	0.137504	0	0	0	0	0	0	0.545968	0	0.790772	0	1.35614	0	0	0	0	0.731183
ADAMTS13	1.37295	2.70266	2.37016	2.08746	2.34767	3.98459	2.31034	1.54597	2.82782	2.48543	2.42761	3.32769	2.07724	2.80941	2.43563	1.67356	2.02857	2.42761	2.18269	3.66221	1.3505	4.02945	1.48543	3.50208	2.61117	1.75275	3.95327	3.49185	1.82782	3.44228	2.98003	2.59455	2.91456
ADAMTS14	0	0	0.62293	0	0	0.687061	0	0	0	0	0	0	0.137504	0	0.0565835	0	0	0	0	1.85997	0	0	0	0	0	0	0	0	0	0	0	0.15056	0
ADAMTS15	0	0	0.0840643	0	2.09761	0	0.432959	0	0.214125	0	0	1.53107	0.0976108	0	0	0	0	0	0.903038	1.76129	0	0	0.575312	0	0	0.333424	0	0.443607	0	0.137504	0	0	0
ADAMTS16	0.584963	0	0	0	2.38405	0	0	0	0	0	0	0	0	0	0	0	0	0	0	0	0	0	0	0	0	0	0	0	0	0	0	0	0
ADAMTS17	0	0	0	0	0	0	0	0	0	0	0	0	0	0	0	0	0	0	0	6.00135	0	0	0	0.443607	0	0	1.67356	0	0	0	0	0	0
ADAMTS18	0	1.64616	0	1.61824	1.46467	1.26303	0	0	0	0	0.189034	1.76129	0	3.93546	0	3.34625	0	1.02857	2.51096	0	3.69599	2.77821	0.0285692	0	0.516015	0	0.201634	0	0	0	0	0	2.76977
ADAMTS19	0	0	0	0	0	0	0	0	0	0	0	0	0	0	0	0	0	0	0	0	0	0	0	1.82782	0	0	0	0	0	0	0	0	6.37539
ADAMTS2	5.82782	5.43996	4.3978	4.62352	3.46336	5.29094	5.74362	3.93829	3.36877	5.01436	3.65421	3.18745	4.77083	5.10518	4.62059	2.79494	3.7761	3.2032	1.55582	4.56499	5.80297	5.12846	2.8953	3.29425	4.00988	4.1334	5.20555	3.05485	2.0635	5.55551	3.29866	7.00876	3.88166
ADAMTS20	0	0	0	0	0	0	0	0	0	0	0	0	0	0	0	0	0	0	0	0	0	0	0	0	0	0	0	0	0	0	0	0	0
ADAMTS3	0	0	0	0	0	0	0	0	0	0	0	0	0	0	0	0	0	0	0	0	0	0	0	0	0	0	0	0	0	0.214125	0	0	1.82375
ADAMTS4	3.33914	2.04264	5.12143	2.30743	0.422233	2.17313	3.43563	2.80323	2.85798	2.34483	3.35191	4.21956	5.45812	2.25399	2.42223	2.63459	5.13422	3.07895	3.98003	5.60466	0.298658	1.83996	1.9222	4.04439	4.00809	2.57289	0.659925	0.389567	3.8748	1.90304	2.59455	5.86295	6.72601
ADAMTS5	0.604071	0	2.69153	0.0426443	1.20789	0	0.847997	1.07724	1.44361	0	0.214125	0.773996	1.19535	0	0	0	2.72028	1.67356	0	1.64616	2.55582	0.0976108	0	0.695994	0.454176	3.08576	0.505891	0	0	0.918386	0	2.58736	0
ADAMTS6	0.15056	0	0	0	0.963474	0.879706	1.1375	0	0	0	1.5008	0.344828	1.45418	0.807355	0	0.367371	0.0976108	0	0	1.24489	0	0.31034	0	0.0703893	1.32769	0.250962	0	0	0	0	0	0	0
ADAMTS7	1.24489	0	2.0321	1.4489	0.0426443	2.59216	0	0.536053	0.847997	0.863938	1.67356	1.56071	2.42492	0.807355	1.0635	0.641546	2.02503	1.26303	0	2.37016	0	0.201634	0	0.0143553	0.594549	1.92979	0	0	0	0.757023	0	0	1.59455
ADAMTS8	0	0	0	0	0	0	0	0	0	0	0	0	0	0	0	0	0	0	0	0	0	0	0	0.378512	0	0	0.214125	0	0	0	0	0	0
ADAMTS9	1.51602	0.454176	3.62994	1.80323	0.632268	2.20789	0.641546	3.25701	3.18903	0.0565835	2.02857	2.18587	3.03914	0.863938	1.21412	1.11103	3.45549	2.52607	2.09085	4.72792	0	0.863938	0	1.87971	2.15381	2.0072	0	1.83188	1.37295	2.36737	0	4.75168	4.76447
ADAMTS9-AS2	0	0	0	0	0	0	0	1.18903	2.15056	0	0	0	0.0565835	0	0	0	1.45418	0.443607	0	0.713696	0	1	0	0	0	0	0	0	0	0	0	0	2.28983
ADAMTSL1	2.73118	1.79494	0.584963	2.13093	3.87774	0.0840643	1.29866	0	0	0.475085	0.659925	1.13093	3.0268	0	0	0	0	0	1.83996	0.454176	0	0	0	0	0.748461	0.941106	0	0	1.05658	1.51096	1.37851	5.59694	0
ADAMTSL2	5.14119	5.70957	5.84599	5.48543	5.03518	5.38853	6.2075	3.05658	3.78346	4.04963	6.56712	6.39215	4.1819	3.55949	6.81481	5.09845	6.20535	5.3875	5.44824	6.83946	2.89336	6.58706	2.80529	3.57773	2.23266	3.45943	6.58661	3.66789	3.70377	6.05268	1.53605	5.2709	6.09022
ADAMTSL3	1.45418	0	0.275007	3.45681	0	3.52732	2.66903	0	0	4.1235	0	0.344828	2.12763	0.0976108	0.526069	0.948601	0.286881	0.963474	2.37016	2.36177	0	0	0	1.04963	0.464668	1.24489	0	0	0	1.37295	0	0.970854	0.111031
ADAMTSL4	0	0	0.757023	0	0	1.33342	0	0	0	0	0	1.52607	0.748461	0	0.475085	0	0	0.250962	0	1.90304	0	0.505891	0	1.28688	0	2.06695	0.31034	1.72683	1.1177	1.50589	0	0.613532	2.01792
ADAMTSL5	0	0	0	0	0	0	0	0	0	0	0	0	0.0976108	0	0	0	0	0	0	0	0	0	0	0.344828	0	0.815575	0	0	0	0.250962	0	0	0
ADAP1	0.286881	0	0.659925	4.17632	0.411426	0.871844	0.189034	0	0.214125	4.20398	4.48993	3.09761	2.40327	0	1.70929	0	1.15056	2.79701	3.14078	1.54597	0	0.226509	4.83794	4.47054	0	4.47573	3.85997	5.14527	0.782409	3.45681	0	1.81147	1.13093
ADAP2	2.51854	3.70819	3.09255	3.2032	1.23266	3.16027	3.37434	1.87971	2.3978	3.72792	3.67356	1.91839	3.54597	0	2.56803	1.19535	2.66903	2.15704	2.1635	4.14323	0	0.687061	2.16672	1.09085	2.47768	4.12681	1.23266	2.69822	2.15381	1.74416	0.226509	1.9486	1.7137
ADAR	5.81506	6.0706	5.81941	6.14119	6.00742	5.90183	6.10622	6.0354	6.1645	6.35966	5.88215	5.64847	5.90424	6.08236	5.65134	5.84423	5.69961	5.84398	6.30433	6.28485	5.60288	6.08044	7.19348	6.61191	6.93145	6.50096	5.49442	6.69975	6.11666	5.69181	4.33914	6.87049	6.12784
ADARB1	1.83996	1.65992	3.47249	2.53356	1.1635	2.97453	1.85997	2.71809	3.62059	1.74846	2.56803	2.81147	2.87971	1.34483	1.43296	1.66903	3.59216	3.23419	1.9486	3.9514	1.27501	3.16511	1.99639	3.37434	2.55827	3.61706	3.07724	3.21878	0.992768	3.84197	0.389567	2.67807	4.33985
ADARB2	0	0	0	0	0	0	0	0	0	0	1.35614	0	0	0	0	2.35614	0	0	0	0	0	1.05658	0	0	0	1.1177	1.26303	1.50589	0	0	0	0	0
ADARB2-AS1	0	0	0	0	0	0	0	0	0	0	0	0	0	0	0	0	0	0	0	0	0	0	0	0	0	0	0	0	0	0	0	0	0
ADAT1	2.09085	3.19219	2.41143	2.98914	3.74201	3.01257	3.26303	3.90111	3.10434	3.22805	1.87971	2.49825	3.0018	3.52857	3.15866	2.47249	2.70266	3.30159	2.72247	2.34483	2.86394	2.11103	2.04614	3.65076	3.31615	3.9486	1.13093	3.16832	2.44095	1.55582	0.286881	3.17153	2.61117
ADAT2	1.1375	0.0565835	0.137504	1.27501	0.659925	1.81147	0.815575	0	1.02148	0	1.54102	0.910733	1.52105	0.15056	0.594549	1.20163	0.31034	0.31034	0.584963	1.87578	0.263034	1.04264	0.933573	1.38957	1.38957	1.14405	2.48543	1.1635	0.238787	2.72028	0.422233	1.62293	2.63691
ADAT3	1.72683	2.71149	2.06005	2.40871	1.79494	2.79077	2.38957	2.04264	1.58496	2.93357	2.9855	3.24031	2.8953	3.43162	2.87971	3.32625	1.1177	1.58496	3.44361	2.67356	0	0.422233	1.73552	1.46467	1.92979	2.1635	1.40599	2.83592	2.0321	2.28392	0.815575	2.46989	3.25701
ADC	2.3505	3.31904	3.0018	3.26303	1.73552	3.20006	3.17153	3.07895	3.3799	3.72137	2.9486	3.68482	2.52356	2.83794	2.86394	2.04264	3.02503	3.05485	2.29572	2.6017	1.46467	3.64386	2.90304	2.9782	3.61706	2.3505	3.48027	2.11437	2.5435	2.66676	0.815575	2.98003	3.40463
ADCK1	4.27724	5.09128	4.40735	4.42895	4.87823	5.46989	4.89724	3.75702	4.34412	3.48929	5.65449	4.86146	4.74792	5.21062	3.88655	4.89724	4.18269	3.97911	4.35473	4.74308	2.9241	4.43429	3.45681	2.91456	4.27947	2.97085	4.70543	1.86394	1.80735	4.2426	1.9782	3.47768	4.87381
ADCK2	4.90063	5.96532	5.08236	4.47508	5.33628	5.08449	5.49185	5.58886	5.43229	4.94158	5.67101	5.25437	4.2211	5.32301	4.96993	4.60051	5.32661	5.04177	4.45746	4.70321	4.40871	5.13217	5.69627	5.21607	5.31832	4.50462	3.17632	4.61412	3.80632	3.55827	2.69377	4.37016	4.36317
ADCK3	3.12102	4.95466	4.2854	6.09107	4.06953	4.2765	4.33914	3.94673	3.76341	5.23266	4.22188	5.07596	3.29572	4.25248	4.03386	4.45746	5.23496	4.67073	4.99232	4.78712	3.57894	5.26191	4.94953	4.14568	5.46074	4.99548	5.23036	5.3505	5.23036	5.29057	3.0197	6.37747	5.62673
ADCK4	5.30816	5.36072	5.8535	6.14568	5.81916	6.43329	6.05961	6.71053	6.3482	5.62176	5.57137	5.8525	5.94439	5.78005	5.68902	5.91001	5.90953	5.99774	5.46761	5.35368	4.06264	5.8627	4.43296	5.63169	5.6476	4.6865	6.32517	5.2854	4.91934	6.1918	4.41954	5.48607	6.04439
ADCK5	3.18428	2.51096	2.92029	2.41143	2.51349	4.29205	3.11437	2.75061	3.52105	3.52231	4.40327	3.76341	4.19771	2.5656	2.93357	3.71918	2.75702	3.10434	2.9542	4.21878	2.0321	3.85898	5.32733	3.41549	3.56925	4.2149	4.749	3.87381	2.70044	5.02281	1.86394	3.48414	5.09339
ADCY1	3.0268	4.26978	2.63459	5.75168	2.71149	3.43296	3.65306	2.40871	3.67356	5.21101	3.488	4.17393	2.67582	2.91456	3.46467	1.89142	4.17393	4.65535	1.43829	3.68032	0	3.79805	0.214125	4.30086	0	3.13093	0.400538	4.53419	0.879706	1.14405	0	5.44095	0.111031
ADCY10	0	0	0	0	0	0	0	0	0	0	0	0	0	0	0	0	0	0	0	0	0	0	0	0	0	0	0	0	0	0	0	0	0
ADCY2	3.48027	4.08576	0.0143553	3.66107	3.64616	3.57773	4.21179	3.5008	1.02857	3.20945	5.22728	1.93357	4.46467	1.98914	3.04089	1.63691	2.94111	3.43429	0	0.275007	2.30159	1.15056	0	3.34908	0	1.92979	3.73552	4.30086	0	5.2426	0	6.71562	3.22805
ADCY3	3.89433	5.0054	4.29719	4.53419	4.25248	4.96162	3.8268	4.31397	4.69822	4.1375	4.97315	4.65935	4.72356	3.7366	4.23113	3.95233	4.33414	3.69153	2.47768	5.45319	2.56803	4.6011	4.34412	3.90111	3.53605	3.19377	2.23879	2.99095	1.65535	4.85848	1.68706	4.63517	4.25626
ADCY4	1.1375	0.411426	2.60881	1.91456	0.799087	3.92125	1.65992	2.40871	1.52607	2.02503	1.82782	3.92029	3.83693	1.29866	2.0036	3.19377	2.93923	2.69377	1.43296	4.96809	0.731183	1.52105	1.02148	1.51602	3.19535	3.27352	0.333424	3.16832	0	4.12928	0.83996	2.16027	4.37782
ADCY5	0.545968	1.86394	3.55336	3.74201	0.799087	1.87184	0.545968	1.55582	1.08406	1.36737	1.81558	0.669027	2.27798	0	1.78241	0.464668	1.23266	0.879706	0.594549	2.90497	0	2.20477	2.82375	1.23266	1.30451	2.80116	2.52105	0.650765	0	2.76765	0	2.9542	1.87971
ADCY6	4.57954	5.04308	4.74147	5.05485	4.88215	4.85898	4.73173	5.49889	5.2709	4.5435	5.69627	5.22843	5.23113	5.40088	4.39917	5.06867	5.36562	4.76447	5.51001	5.32697	2.61589	5.393	3.56438	4.86592	3.74093	4.54226	4.02503	5.21878	3.24489	5.1981	2.66903	5.57864	4.6837
ADCY7	2.51854	1.65992	1.8953	2.98914	0.978196	5.21451	1.82375	2.48027	3.32337	5.52419	1.95233	3.3799	2.35896	4.59455	2.09085	2.4957	1.52607	3.0072	1.75275	2.85	0.505891	2.45418	2.28392	1.41143	1.774	4.04527	1.38405	1.34483	1.17632	2.64155	0	1.98185	3.45812
ADCY8	0	0	3.80839	0.378512	0	0.189034	0	4.85	4.98094	0	1.35614	0.378512	0	0	1.40599	0	3.81455	3.59694	0	0	0	4.63459	0	0	0	3.87184	0	0	0	0	0	0	1.73985
ADCY9	1.8953	3.19535	2.28983	2.23879	3.04089	2.63923	2.59455	2.34199	1.96347	3.41143	2.61353	2.27202	2.74416	2.81967	2.78241	1.92979	2.93923	2.34199	2.6893	3.15056	2.59455	1.53605	2.26604	2.32481	2.98185	2.0635	0.790772	3.67469	0.613532	3.01792	0.992768	3.31615	3.02148
ADCYAP1	1.83592	1.31034	4.56499	3.37434	1.67807	0	2.94486	0.739848	0	1.28096	5.35579	0	5.33735	5.01792	3.1635	6.77584	0	2.52105	4.13422	0	7.85381	0.344828	0	0.454176	0	5.89893	6.38767	2.0036	0	7.23754	3.62176	6.94837	7.21946
ADCYAP1R1	0	0	1.70044	5.06091	0	2.54597	0	5.34837	0.704872	0	0	0	0.0285692	0	2.24489	0	6.63546	4.53854	1.0072	0	0	4.88655	0	4.39369	0	0	3.94392	0	0	0	0	0	6.1471
ADD1	6.63836	7.12205	5.9542	6.59111	7.58864	6.9318	7.07414	6.75061	7.08279	7.2791	7.37269	6.70625	7.18775	7.45566	6.22207	6.87357	6.75676	6.66974	6.36964	6.69153	5.40633	7.07991	5.78503	5.94509	7.65363	6.45385	6.46989	7.36851	5.92932	6.29793	4.13586	6.81031	6.77096
ADD2	0.0285692	0	2.99458	0	1.02148	0	1.09761	0.575312	1.60881	0	0.933573	0	0	0	0	0	0.31034	0.594549	2.51602	0	3.32769	2.08406	0	3.22497	0	1.852	0	1.77821	0	1.09761	0	0	0
ADD3	4.59574	5.31687	4.41007	4.48864	5.29829	4.92932	4.35262	4.61117	4.50716	5.48414	4.82782	4.72465	5.71534	5.25663	4.31832	3.69599	4.52042	4.56621	3.71699	5.07039	4.30961	4.07895	2.07382	3.80426	4.56621	5.29572	3.06695	1.48027	4.4121	5.21218	1.02857	5.13258	5.43863
ADGB	0	0	0	0	0	0	0	2.01436	0.895303	0	0	0	0	0	0	0	0	0	0	0	0	0	0	0	0	0	0	0	0	0	0	0	0
ADH1A	3.65306	4.31179	0	6.51932	2.17313	3.68145	0	0	0	0	6.18923	0	2.774	2.01436	0	0	0	1.15704	0	0	0	0	0	0	0	0	0	4.30159	0	0.176323	0	0	0
ADH1B	2.10098	0	0.831877	2.69153	0	3.57046	0	2.23879	4.35755	0	3.44361	6.23707	4.6605	0.659925	4.10434	3.38128	3.24336	5.54257	5.34944	5.97476	1.83592	5.1014	0.62293	4.67243	2.62293	5.08321	0	2.59216	1.96347	6.53528	0.799087	4.19298	1.9222
ADH1C	0.903038	1.95977	0.516015	0.367371	0.263034	2.42223	0	0	0	0	2.40054	1.42223	0.925999	1.9782	5.7926	0	0	2.1375	0	0.0143553	0	0	0	2.20789	0	0	0	0.163499	0	3.15704	0	0	0
ADH4	0	3.38681	0	0	0	2.26003	0	0	0	0	0.176323	0	0.863938	0	0	0	0	0	0	0	0	0	0	0	0	0	0	2.48027	0	0	0	0	0
ADH5	5.0063	6.35526	5.77716	6.0568	6.8857	6.04767	5.62527	5.73769	6.27966	7.48188	4.75435	5.69655	6.52623	6.24793	5.64559	5.42055	6.01525	6.09719	4.31687	5.47281	4.97957	6.36212	6.06026	5.26191	6.5601	6.39249	3.91265	6.70736	5.47768	5.21062	3.56316	6.30743	5.70598
ADH6	4.91169	7.59492	0	7.41151	6.62965	6.8653	1.33342	0	0	6.61662	7.41945	5.9855	6.68566	5.24222	4.74792	0.687061	0	5.10182	0	0	0	0	0	0	0	0.275007	0	6.32589	0	4.23343	0	0	0
ADH7	0	0	0	0	0	0	0	0	0	0	0	0	0	0	0	0	0	0	0	0	0	0	0	0	0	0	0	0	0	0	0	0	0
ADHFE1	0	0.669027	0.613532	0	1.90304	1.70044	1.83996	0	1.62293	1.20789	0	1.82375	4.03474	2.77189	0.516015	3.853	0	0.948601	2.73769	3.42223	2.52607	2.45418	3.2555	0	3.42492	2.75702	4.69432	3.20006	1.95977	5.18903	2.16672	3.06695	3.92315
ADI1	5.56041	4.80581	5.39883	4.44956	5.8711	4.83491	5.56316	5.17073	5.23419	5.23074	5.78241	5.39025	6.5806	5.82043	5.73525	6.3966	5.61824	5.91337	7.38543	5.38612	5.14037	5.64501	7.02148	6.05593	5.45549	6.72069	5.68762	7.19279	4.88166	5.88264	3.62293	5.34163	5.87184
ADIG	0	0	0	0	0	0	0	0	0	0	0	0	0	0	0	0	0	0	0	0	0	0	0	0	0	0	0	0	0	0	0	0	0
ADIPOQ	0	0	0	0	0	0	0	0	0	0	0	3.88753	0	0	0	0	0	0	0	3.7126	0	0	0	0	0	0	0	0	0	0	0	0	0
ADIPOR1	6.1821	6.62761	6.35667	6.09592	6.50478	5.73444	6.59962	6.47881	6.58045	6.2867	6.22168	5.88313	6.78018	6.37313	6.01011	6.17233	6.24698	6.03826	7.24508	6.63474	6.27109	6.50954	7.35544	7.28411	6.82807	7.02536	6.19869	7.53706	6.19417	6.14057	4.90063	7.33718	6.77439
ADIPOR2	5.56224	6.57561	5.71727	5.48993	5.77109	5.20438	6.36089	5.48478	6.02148	5.76447	5.84423	5.03298	5.81711	5.67497	5.07125	5.21296	5.916	5.23649	5.49089	4.99548	3.47768	5.45154	6.12866	4.23419	5.82451	4.916	4.16993	5.45582	4.04002	4.97223	3.34767	5.43229	4.93357
ADK	4.52356	3.62994	4.06867	3.95513	4.38059	4.10518	4.52293	3.82985	3.72247	3.78555	4.18428	3.42089	4.52732	4.71589	3.774	4.22188	3.75702	3.20163	3.69599	3.39369	4.74093	3.77926	4.28021	4.06953	4.5741	3.84298	3.17792	4.68762	3.79494	3.60526	2.26604	4.13093	4.08746
ADM	6.79364	8.05913	7.23074	3.83693	6.31452	2.82375	5.54998	7.87369	7.05398	3.13422	3.63691	4.19928	8.21018	5.80064	4.16269	4.20555	6.75515	6.81147	4.15947	6.98641	1.9222	7.16802	4.45483	2.59216	5.13668	3.40463	0.565597	1.95233	4.9364	3.85898	3.43429	6.6893	8.96
ADM2	0	0	0	4.12267	0	2.30451	3.05485	0	0	2.38957	0	0	1.87184	0	0.516015	5.41346	0	0	0	0	0	0	2.71809	0	0	0.286881	0	0	0	0	0.536053	0	0
ADNP	5.13258	5.58916	5.34127	5.86344	6.34323	5.35191	5.42089	5.63256	5.81044	6.40922	5.9905	5.62176	5.38267	5.51507	5.41177	5.51065	5.51791	5.47638	4.4363	5.6476	4.70764	5.2149	5.41143	5.25323	5.21412	5.03078	4.37295	4.9855	4.71425	5.38853	3.24945	5.68229	5.63488
ADNP2	3.27053	3.91456	3.60407	3.59335	4.38543	3.78764	2.7845	3.90014	4.17393	3.41684	3.72028	3.23879	3.03034	3.67356	3.62293	3.9542	3.54226	3.77716	3.07553	2.9542	2.852	3.46336	2.87381	2.72901	4.13093	3.18587	3.08576	3.26754	2.50843	3.21723	1.33342	3.68818	3.28096
ADO	3.0268	3.23573	3.75382	3.55213	3.47119	3.04264	3.58135	3.29866	3.41143	3.48671	3.42358	3.2765	3.23113	4.00899	3.38957	3.19219	3.64616	3.29572	3.58856	4.0197	3.08746	3.43162	4.16189	3.91361	3.42223	4.12267	2.3505	4.36107	3.21101	3.30305	1.73985	4.13586	3.36457
ADORA1	0	0	0	0	0	0	0	0	0	0	0	0	0	0	0.963474	0	0	0	0	0	0	0	0	0.879706	0	1.852	0	5.96417	0	1.33342	0	0	0
ADORA2A	5.36562	5.25852	5.78842	6.45828	3.76553	3.59216	3.15381	2.45418	2.76553	5.27575	4.54659	3.08746	4.26604	3.49313	3.36317	3.1635	3.06695	3.95884	1.27501	6.81429	0	1.65992	4.01614	1.25096	1.27501	3.20006	1.926	2.22651	0.298658	4.03122	0	5.07767	2.61824
ADORA2B	0	0	2.93357	0.782409	0.298658	0.895303	2.02857	3.68818	3.86295	0	0	0	0.575312	0	0	1.48543	2.87578	2.19219	1.15056	1.20163	0	2.65992	0	0.214125	0	0.333424	0.163499	0	0	0	0	0	0
ADORA3	2.80941	0	3.38957	0.678072	1.90304	1.87971	1.36737	0.411426	2.64155	0	1.58496	1.26903	4.02857	0.344828	2.20477	0.124328	0.432959	1.04963	2.32769	3.51349	0	1.78241	1.97453	1.26303	1.83592	2.98003	0	1.73552	2.73769	2.66221	0	0.782409	2.854
ADPGK	5.39094	5.45055	4.93074	4.60822	5.4266	5.1152	5.8485	5.18706	5.23458	5.16952	5.48285	5.06695	5.44989	5.14853	4.94767	5.89627	5.02104	4.77558	4.70764	5.94743	4.51728	5.98891	6.14914	4.30743	5.46434	5.43563	5.28725	4.9814	4.32625	5.95536	3.36036	5.25814	5.96463
ADPRH	1.83188	2.1177	2.67129	1.88753	0.226509	1.51096	3.30305	1.43296	2.28096	1.20789	0.545968	1.66448	2.29866	2.28688	1	1.70929	2.74201	1.98914	1.54597	2.62293	0.0840643	1.79494	0.226509	0.815575	2.05311	3.15866	0.863938	3.45286	0.137504	2.04264	0.887525	1.16993	2.488
ADPRHL1	1.51096	0	1.85599	1.04963	1	1.14405	0.941106	1.58976	0.137504	0.948601	2.12763	1.51096	0.887525	2.61589	1.25096	2.19219	1.40599	0	2.41954	0.163499	0.704872	0.895303	3.39917	0.226509	2.83794	3.47768	2.50843	3.23879	1.09085	4.68706	1.61824	0	3.72901
ADPRHL2	4.38681	4.2854	5.09339	5.46891	4.97131	5.5472	5.6893	5.50906	5.70293	5.09719	5.19061	5.45746	4.41954	5.15745	5.55428	5.30342	5.13504	5.05832	4.23189	5.53232	3.93734	5.19456	5.87946	4.82477	4.70819	4.92315	5.48575	4.99413	4.62527	5.43062	4.60288	5.24184	5.16631
ADRA1A	0	0	0	0	0	0	0	0	0	0	0	0	0	0	0.731183	0	0	0	0	0	0	0	0	0	0	1.7137	0	0	0	0	0	0	1.43829
ADRA1B	0	0	0.555816	0.250962	0.575312	0	0	1.46467	1.33914	0	0.545968	0	0	0	0	0	1.05658	0.163499	0	3.46728	0	0.275007	0.163499	0	2.53605	2.63459	0.871844	1.92979	0	0	0	4.84298	0.321928
ADRA1D	0	0	0	0	0	0	0	0	0	0	0	0	0	0	0	0	3.19377	0	0	0	0	0	0	0	0	0.464668	0	0	0	0	0	0	0
ADRA2A	0	0.124328	1.51096	1.40054	1.02148	1.31615	0	0	0	2.79077	0	1.74416	0.389567	0.799087	3.10098	0	0	0.933573	0.214125	3.18587	5.12805	2.20163	0.422233	1.51602	3.48671	3.59694	0	0.214125	2.65992	4.51665	3.79597	4.77241	1.01436
ADRA2B	0	0	0	0	0.163499	0	0	0	0	0	0.545968	0	0.978196	0	0	0	0	0	0	1.7866	0	0	0	0	1.50589	1.73985	0	0	0	0	0	0	0
ADRA2C	0.659925	1.83592	0.400538	3.39094	3.57894	2.65764	0.214125	0	0	2.56803	2.20163	2.18269	0.516015	0	4.8212	0	0	2.62293	1.08406	3.03738	0.137504	0	4.34625	2.79494	0	4.9222	0.83996	5.9982	0	2.92979	0.970854	2.88166	2.90304
ADRB1	0.823749	2.30451	0.321928	0.124328	0.545968	1.4957	1.27501	0.632268	3.17153	0.584963	1.17632	1.91456	0	0.565597	2.53605	0.263034	0	0.555816	0	0	0	0	0	0	0	0.485427	0.250962	0	0	1.39506	0	0	0
ADRB2	0.659925	0	1.65992	0.863938	4.17632	1.05658	3.13914	1.74416	1.28688	0	0	2.74416	2.19535	1.74416	3.83491	2.19849	0.879706	1.07724	0.0285692	3.4489	2.56803	3.0018	0	0.0703893	0.863938	2.81147	0	0.0285692	0	0.831877	0	1.68257	3.75061
ADRB3	0	0	0	0	0	0	0	0	0	0	0	0	0	0	0	0	0	0	0	0	0	0	0	0	0	0	0	0	0	0	0	0	0
ADRBK1	4.82069	5.45681	5.49857	5.23993	5.73715	5.57894	5.69125	5.34908	5.68229	5.36947	6.09402	5.73308	5.66107	5.37016	5.04221	5.43463	5.59006	5.55244	5.52888	5.68426	5.23993	5.55059	6.71973	4.62293	5.24603	6.85275	6.34216	6.37591	5.22304	6.91085	3.9222	6.92255	6.80723
ADRBK2	2.58736	2.81147	2.03562	4.16189	3.6565	3.05658	4.14405	1.1375	2.5435	3.854	2.79077	3.32912	3.70598	2.99639	2.83996	3.65992	1.95233	2.30743	1.52105	3.12928	2.85	2.25701	2.46728	1.96717	3.11603	3.57773	3.07382	2.58976	4.10518	4.0054	3.04089	5.68706	3.60526
ADRM1	7.19771	7.08055	6.63706	6.89191	7.47298	6.9905	6.86034	7.06932	7.20193	6.63038	7.66881	6.70584	6.91528	7.0036	6.88631	7.40122	7.08778	6.7028	6.17013	6.79831	5.94673	6.93038	7.85985	6.60541	6.71273	6.62366	6.66121	6.11707	6.38284	7.10936	5.24451	6.45269	6.98391
ADSL	5.08066	4.92837	4.84649	5.49281	5.70957	4.90641	5.88215	4.51728	5.00585	5.21412	5.23611	4.91504	5.4941	5.49153	4.59036	5.6946	4.74201	4.86443	4.77979	5.68032	4.65478	5.25285	5.97062	5.34412	5.1177	5.78738	4.79597	5.65449	4.83036	5.25588	3.36036	5.42962	5.58586
ADSS	4.3505	4.06264	4.45812	4.61648	4.37434	4.32193	4.4957	4.51096	4.80271	3.70155	4.23802	4.1416	4.82782	4.24031	4.17632	4.1235	4.45549	4.05832	4.51286	4.44095	3.79805	4.19849	3.30305	4.93734	4.95977	5.24755	3.39643	5.30488	4.32193	4.29646	3.15866	5.42761	5.56742
ADSSL1	2.84398	3.23419	8.32665	5.08279	0.454176	4.35614	5.14241	7.27165	8.39099	3.0268	3.851	4.41346	2.75489	4.00988	4.63343	4.6893	8.40875	6.57984	4.72028	8.56864	3.49442	6.86158	3.22342	4.03386	6.3345	6.47086	5.07382	4.26978	2.01792	4.18982	1.01436	1.57531	1.1375
ADTRP	0	0	0	0	0	0	0	0	1.15704	0	0	0	0.695994	0	0	0	0	0	0	0	0	0	0	0	0	0.536053	0	0	1.5509	0	0	0	0
AEBP1	5.23151	1.70487	6.27463	3.95047	2.30743	5.56955	4.91217	4.93121	5.20359	3.16993	5.24298	6.49745	7.27612	3.75489	6.02259	3.15218	5.78215	6.74994	4.92742	7.5051	2.19849	5.10014	5.21607	5.92505	4.37226	7.69711	3.45418	4.04876	3.77083	7.59932	3.43563	6.66349	6.99322
AEBP2	3.42223	3.96347	3.08746	3.94579	3.63459	3.69265	3.79597	3.81865	3.99367	3.81455	3.22651	3.22805	4.02945	3.7148	3.15866	3.58135	3.50462	3.43029	3.42358	3.47119	2.50589	3.76765	2.90881	2.5008	3.96347	3.38681	2.01436	3.36317	2.8953	3.18745	2.06695	3.35191	3.62059
AEN	5.92481	5.10392	4.03914	4.56133	6.45697	4.0197	6.78385	4.0018	4.16027	4.5404	5.69961	4.44162	4.90833	5.65535	4.30524	6.00068	3.65306	3.31615	4.64616	5.0268	4.8679	5.7021	4.92742	3.97911	5.06953	4.42694	3.58616	4.22882	4.57107	4.51538	2.5435	4.9607	5.10978
AES	9.50972	10.2752	9.59382	9.61366	10.2061	9.70565	9.52603	9.37732	9.70245	9.49623	10.3679	9.69237	9.19419	9.75544	9.22224	9.6818	9.68384	9.50448	10.1503	9.64631	8.89151	10.1842	9.3431	9.545	10.3386	9.21864	9.66375	9.83656	9.53873	10.0286	8.82896	10.3585	10.7914
AFAP1	2.34483	3.0036	2.51096	3.21723	2.12763	2.7761	2.99639	3.67356	3.64155	3.3147	3.57046	2.97453	3.60999	2.16672	2.86592	3.04439	3.63691	3.14078	3.28983	3.39369	0	2	1.27501	2.9855	1.70487	2.78031	1.5509	3.65306	1.58496	2.64616	0	3.05485	3.43563
AFAP1-AS1	0	0	0	0	0	0	0	0	0	0	0	0	0	0	0	0	0	0	0	0	0	0	0	0	0	0	0	0	0	0	0	0	0
AFAP1L1	2.38681	1.56071	3.95047	2.82579	2.01078	3.60526	0.594549	2.49313	2.89142	2.13093	2.52105	2.62293	4.24031	2.20789	1.774	1.86394	3.05658	2.83188	0.956057	3.53978	0	1.61353	0.879706	0.847997	2.84197	2.86394	0	0.454176	0	1.63691	0	2.92029	3.4019
AFAP1L2	1.62293	1.09761	2.20163	1.4957	0.411426	1.25701	0.970854	2.01078	1.83996	1.30451	1.70929	1.64155	3.1811	0.641546	0.286881	0.910733	3.59096	1.92979	0.722466	2.20789	0	1.81967	1.11103	2.65764	2.26303	5.35755	1.0635	1.73985	0	1.3505	0	0	1.5509
AFF1	3.82782	4.42626	4.23266	4.46793	5.12681	4.00899	4.50843	3.80735	4.22959	5.17033	3.70266	3.97177	4.86096	4.90352	3.81455	4.10266	4.01167	4.08321	3.50716	4.63343	3.99548	4.26529	3.9222	3.04264	5.61235	3.61589	2.42761	5.12226	3.85898	4.24489	3.06523	4.51159	4.21101
AFF2	0.31034	0	0	0	1.18269	0	0	0	0	0	0	0	0	0	0	0	0	0	0	0	0	0	0	0	0	0	0	0	0	0	0	0	0
AFF3	2.90881	4.98914	2.86394	2.14731	4.63517	2.12763	3.59813	3.62293	4.02503	2.59694	3.3799	2.08066	3.43429	3.9855	1.5509	3.48285	2.69599	2.98003	3.35755	3.58256	0.124328	2.26003	4.73444	0.863938	2.19849	2.23573	0.238787	0.367371	0	4.71425	0	5.54102	2.29866
AFF4	4.59991	5.07125	4.99503	5.24184	5.6311	4.65992	5.03342	5.45681	5.89579	5.61765	5.0691	4.13175	5.24755	5.46107	4.57289	5.37504	4.854	4.80529	5.09677	4.47444	5.0027	5.50271	4.05658	5.3107	5.21023	4.55397	3.41278	4.93546	4.35826	4.67073	3.26454	5.12805	5.14241
AFG3L1P	2.7845	3.55704	2.82171	3.69599	3.49057	4.58676	3.18745	3.30597	3.92979	3.49057	4.50653	4.11936	4.59813	3.81147	3.73118	4.52732	3.08916	3.50208	3.35755	5.38509	2.4489	4.47768	4.75007	3.26903	3.70377	3.83289	5.57198	4.18745	3.30597	6.17812	2.58015	4.98778	5.32445
AFG3L2	6.63212	6.30104	5.96209	6.10538	6.595	6.17852	5.64559	5.6851	6.1336	5.73444	6.84649	4.87332	6.12122	6.26097	6.19298	5.94111	6.09782	6.10601	5.16068	4.79546	5.26379	6.07275	5.66164	5.05832	6.33878	5.43429	4.59515	5.81916	4.61353	5.0798	2.84599	5.19613	4.50779
AFM	3.74524	2.29572	0	4.32121	5.87848	5.99639	0.887525	0	0	2.15056	2.80116	5.2521	0	2.88362	1.65535	2.9222	0	0.333424	0	2.5509	0	0	0	0	0	0	0	0	0	0	0	0	0
AFMID	5.10643	5.39025	4.46336	2.4957	6.5803	3.29425	4.90545	3.66448	3.42223	2.7761	6.15462	4.68986	5.41244	2.34199	3.16511	2.9782	3.30012	3.19377	4.80941	4.22805	0	3.86493	5.18468	3.13258	2.81967	3.45286	1.93734	4.73715	0.757023	3.33199	0	2.45154	2.26903
AFP	1.92979	4.20163	0	3.59455	5.732	0	0	0	0	0	4.3512	0	0	0	0	0	0	0	0	0	0	0	0	0	0	0	0	0	0	0	0	0	2.35332
AFTPH	4.89191	5.29976	4.41819	5.28947	5.615	5.04701	4.78555	4.84398	4.5552	5.39678	4.59036	4.37086	5.01033	5.84071	4.82934	4.59574	4.6865	4.56803	4.78712	4.80012	4.01167	4.28021	5.0321	4.16752	4.97865	4.68145	3.78555	4.87725	4.38543	4.86443	2.63227	5.4219	4.78973
AGA	4.5741	5.34056	4.38128	4.8674	5.3147	4.56255	5.28873	5.21062	5.05615	5.00899	4.54164	5.7926	5.72492	5.99299	5.38578	5.32481	6.11437	5.02104	5.07253	5.09297	3.16511	4.48156	4.54535	4.74524	5.56407	5.03606	3.75916	4.16832	4.66448	3.27798	2.18269	3.80116	3.03738
AGAP1	2.58976	1.96347	3.75489	2.14078	3.96347	1.5509	4.35332	2.83592	3.01614	3.40871	3.63575	1.99277	2.64386	3.44228	1.59455	3.43162	2.75916	2.31325	2.47508	3.02148	1.10434	4.20867	2.3505	2.48285	2.0635	2.39232	2.16993	3.79181	1.38405	2.53107	0	3.96993	3.68032
AGAP11	0	0	0.0703893	0	0	0.0143553	0	0	1.02148	0.678072	0.298658	1.37851	0.748461	0	0	0	0	0.298658	0.0565835	3.17792	0	0.978196	0.782409	0	1.66903	1.07039	0.432959	0.739848	0	2.88557	0	1.63227	3.83794
AGAP2	0.176323	0.176323	0.536053	0.201634	0.0565835	1.02148	0.722466	0.941106	0.9855	0	0.201634	0.613532	1.30451	0.475085	0.432959	0.565597	0.176323	0.378512	0.790772	1.1177	0	1.852	1.04264	0.356144	0.669027	3.88166	3.33771	4.45352	0	2.99639	0	2.9542	4.98504
AGAP3	5.854	5.99254	6.37138	5.44923	6.04789	6.25871	6.1631	6.28429	6.58391	5.28021	6.68075	6.22535	6.27798	6.56163	5.59634	6.1821	6.38405	6.1918	5.70432	7.18626	5.52795	6.92778	6.41126	5.79416	6.25134	5.71589	6.8824	8.28471	5.68594	7.77906	4.36597	7.21859	8.09471
AGAP4	0.0565835	0.137504	2.58736	1.99277	3.46467	4.2032	3.52857	0.871844	2.96901	2.84197	4.23189	2.3505	2.14731	2.96532	3.76341	4.35403	3.58376	1.87971	0.641546	5.09972	2.80735	2.73118	3.63807	2.58976	3.56682	2.56803	5.5043	3.45943	2.65535	5.88142	2.46205	4.39985	5.09845
AGAP5	1.69599	2.33914	2.31034	2.93546	2.45418	3.48285	3.60644	2.72465	3.49185	2.20789	2.90689	3.27798	3.53232	2.3505	2.98003	3.8846	2.9855	2.71149	3.26754	4.66619	2.08066	3.09424	3.22651	3.24945	3.27053	2.48285	4.70598	3.12763	1.98185	4.28762	1.94486	3.88655	4.37573
AGAP6	3.08746	4.0993	3.84197	4.68538	4.17153	5.39025	4.96301	4.14893	4.92077	3.62994	5.10182	5.40122	5.1635	4.84649	4.80116	5.53978	4.38819	4.2426	4.60288	6.56362	3.63343	5.31107	4.42223	4.07724	5.12433	3.51854	6.52904	3.76341	3.63343	6.61692	3.97911	5.29646	6.32247
AGAP7	0.0840643	0	1.41143	1.86394	2.95047	1.59455	1.31615	0.189034	2.84398	2.41954	1.85599	2.61589	2.29866	0.807355	1.19535	1.76553	3.73118	1.38405	2.46728	3.25399	0.505891	4.85449	1.60407	0.85599	3.33056	2.89918	5.3875	3.16189	0	2.44361	1.37295	2.17632	3.0197
AGAP8	2.14731	3.22342	0.903038	3.32912	1.10434	1.44361	0.464668	2.61824	3.90689	0.214125	1.41143	4.02414	4.11353	2.38681	1.52105	2.44095	0.659925	2.93168	2.73335	4.30086	1.5008	0	3.13914	2.9222	0.536053	0.0426443	2.47508	0.659925	0.443607	3.19535	1.75702	3.40871	4.86146
AGAP9	2.63923	3.59455	3.13093	5.96394	4.42895	5.1918	3.849	4.06953	5.32121	3.53481	4.73064	5.06005	3.04789	5.06264	4.69766	5.33807	4.43962	4.37712	4.37573	7.21956	3.41143	4.66391	4.0993	4.21801	4.24641	3.47638	6.48623	4.27724	3.33199	7.16471	3.49185	6.2386	5.87897
AGBL1	0	0	0	0	0	0	0	0	0	0	0	0	0	0	0	0	0	0	0	0	0	0	0	0	0	0	0	0	0	0	0	0	0
AGBL2	0	0.189034	0.201634	0	0	1.03562	0.464668	1.09761	1.65076	0.0426443	0	0.389567	0	0	0.15056	0	0	0.970854	0	1.51096	0	0.226509	2.17313	0	0	0	0	0.226509	0	2.61824	0.176323	0	0
AGBL3	0	0	0	0	0	0	0	0.163499	0	0	0.111031	0.0285692	0	0	0.400538	0.925999	0	0	0.704872	0.214125	0	0	0	0	0.464668	0	0	0	0	0	0	0	0.992768
AGBL4	0.0565835	0.910733	1.1177	1.01436	0	0.321928	0	1.53107	2.01078	2.20477	0.124328	1.08406	0.545968	0.389567	0.83996	0.137504	0.321928	0.62293	0	0.0426443	0.807355	1.8953	0	0	3.09424	0.739848	0.632268	2.64386	1.17632	1.59455	0	3.10936	2.81352
AGBL5	3.43829	3.73444	3.98277	3.87283	4.35403	4.05918	4.05918	4.68706	4.78764	4.65592	4.04439	4.0018	4.17073	3.87381	3.94111	3.36597	4.19849	4.33199	3.31904	3.64616	2.98003	3.97085	4.87381	4.82171	4.7301	3.98823	3.17792	4.70984	3.23113	3.73985	2.31904	4.78136	3.36457
AGER	0.432959	0.722466	1.86394	2.14731	0.731183	5.21994	1.81558	2.96532	3.34625	2.05311	2.9222	2.76977	2.97453	2.0321	1.83996	3.2854	2.22342	3.72247	1.76977	4.10685	1.25701	3.85	3.59813	2.61824	1.80735	2.95233	5.14405	2.98003	1.53107	6.63227	2.61824	4.05572	6.192
AGFG1	3.40735	4.14731	3.02148	3.18428	4.23189	2.86592	3.20163	2.44361	3.05137	4.8339	3.68482	3.13914	3.86592	4.0045	2.60644	3.43696	2.852	2.83592	2.774	3.41549	2.49825	3.27202	3.43962	3.25096	3.56682	4.0036	2.52607	4.87578	3.40327	3.53107	1.26303	4.06781	5.06867
AGFG2	5.56529	5.3466	5.86443	4.37016	5.26791	5.33414	5.44493	6.53667	5.52105	4.63923	4.6427	4.30816	4.89724	5.49346	5.39438	5.16471	6.16591	5.60615	5.43763	4.41616	3.60644	4.89191	3.03562	5.48382	4.59395	4.40599	5.59276	6.09803	4.75007	5.21723	2.90881	5.07039	4.17632
AGGF1	4.63575	4.58256	4.24565	4.85848	4.67694	4.26828	4.29057	4.65249	4.86344	4.61294	4.45943	3.77821	4.39643	4.94486	4.29352	4.72028	4.23343	4.06437	4.12184	3.50843	4.22805	4.88215	3.84398	4.47638	4.27947	4.02237	2.41143	4.43496	3.36597	3.54102	2.86987	3.94111	3.78031
AGK	4.08916	4.39232	4.71315	3.59574	4.42895	4.44626	4.77294	4.12681	5.02945	3.44361	5.34127	4.53419	4.31179	4.70708	4.17233	4.29352	4.80632	4.10852	3.91169	5.29682	3.60644	4.87234	4.60822	4.78031	4.59932	4.24108	4.7366	4.7666	3.53107	5.19219	3.13422	4.88606	4.87332
AGL	2.33056	2.65992	1.8953	2.65306	3.37851	2.39232	3.10434	1.87184	2.70044	2.59216	2.64386	1.84398	2.76765	2.75275	1.62761	2.26303	2.06005	2.05658	2.06005	1.94486	1.64155	2.24184	3.39369	1.65992	3.20789	2.81558	1.82375	3.16672	1.8953	2.4957	0.422233	3.23879	2.88557
AGMAT	2.0072	3.66676	0.871844	1.89142	3.62527	1.67807	2.71589	0	0	0.739848	3.46467	0	1.4957	0.189034	0.722466	0	0	0.0143553	0	0	0	0	0	0	0	0.948601	0	2.74846	0	0	0	0	0
AGMO	0	0	0	0	2.5656	0	0	0	0	0	1.9222	0	1.15704	0	0	0	0	0	0	0	0	0	0.604071	0	0	1.11103	0	0	0	0	0	0	0
AGPAT1	6.07959	6.35808	6.33753	6.40922	6.76222	6.92505	6.34997	6.28263	6.46516	6.17313	6.52089	6.2114	6.5245	6.69056	5.79442	5.83086	6.22304	6.06996	5.97062	6.43146	5.90593	6.53263	7.65807	6.41227	5.96232	6.23381	6.28244	6.95385	5.78973	6.4591	4.61648	6.6414	6.26885
AGPAT2	8.33181	6.66064	7.83061	6.31596	6.40735	6.93334	5.94275	8.37278	8.20222	5.96209	6.17293	5.9241	6.43863	6.32048	6.53885	6.18745	8.47764	7.86419	6.83491	7.03892	2.59932	5.81686	6.85587	7.61191	5.23611	7.24679	4.6792	4.41886	6.02702	5.57259	3.89142	3.3505	4.16108
AGPAT3	3.41414	3.9607	5.41819	3.52105	4.1127	4.61235	4.17712	3.51728	4.81558	3.9364	4.34696	3.69599	3.67694	3.87184	2.71809	3.70155	3.91648	3.34199	3.80012	3.83895	3.9222	4.42694	4.66562	4.08066	3.79286	4.07382	4.30378	5.11395	3.74846	4.57713	3.16832	4.49506	4.22497
AGPAT4	0.594549	0	1.76129	0.286881	2.65306	2.15056	0.903038	2.46205	3.0054	1.09085	2.36457	1.45943	2.68482	1.03562	1.54102	1.25701	2.12763	1.91839	1.37851	3.38957	0	2.61589	0	1.28096	2.96162	2.36737	3.23879	0.536053	0.831877	4.34696	1.01436	4.58556	4.63052
AGPAT4-IT1	0	0	0	0	0.782409	0	0	0	0	0	0	0	0.687061	0	0	0	0	0	0	0	0	0	0	0	0.895303	0	0.333424	0	0	0.731183	0	1.87578	0.250962
AGPAT5	4.79025	6.37382	7.55113	3.41954	5.80735	3.71039	5.16672	4.1152	5.23955	4.74953	6.87344	3.0018	4.28762	3.41414	3.10098	3.80839	3.2555	3.49825	2.9486	3.38819	2.20477	3.97269	2.75489	3.84197	5.35156	3.94579	2.51602	4.42559	2.45681	4.0993	2.01436	4.23879	3.81865
AGPAT6	5.25058	5.0036	4.69933	4.2149	5.4614	5.08194	5.04527	4.24793	4.47184	5.03474	6.27798	4.29131	6.05507	4.8485	4.02326	5.23993	4.26003	4.21179	4.59694	4.80271	4.81198	4.41819	6.41566	4.76022	5.12433	5.04439	5.53419	6.23993	4.2854	6.33468	2.91648	5.82043	4.99232
AGPAT9	3.67582	3.96717	2.97085	4.26379	3.8679	3.51854	4.34056	3.71918	4.20945	4.33771	2.51349	3.40871	2.88362	1.5008	3.06178	5.33342	3.68145	2.69822	4.0045	3.86691	0.594549	4.95884	0.731183	2.03562	5.21607	2.12763	2.52356	0	2.73552	3.62644	0.731183	3.18903	1.15056
AGPHD1	3.2854	3.15056	2.22033	2.59932	3.33056	1.07724	3.77926	0.739848	1.72683	0.545968	3.13586	2.29866	1.42223	2.68706	1.81558	3.48156	1.05658	1.58015	1.79494	1.72683	2.68706	3.55336	3.4957	2.91073	1.19535	1.88362	2.33914	1.87184	0.0143553	2.65992	0.831877	1.18903	0.871844
AGPS	2.7866	2.53356	2.3505	3.08066	3.52482	2.28392	2.96347	1.83592	2.59455	3.17473	2.64847	2.23573	3.10601	2.66676	2.09424	2.21723	2.53854	2.32193	2.38681	2.98368	1.73118	2.39232	3.22033	2.44361	2.79494	3.46597	1.32769	3.52105	2.36457	3.35473	0.731183	3.33056	3.07039
AGR2	0	0	8.18661	1.02148	0	0	8.58796	8.07141	0.687061	0	0	2.32193	0	0	5.00045	1.07724	9.08526	7.49897	10.1518	1.01436	1.20163	0	10.0633	4.66789	0	5.98504	2.8679	6.51333	0	7.62797	0	9.68459	0
AGR3	4.89966	0.970854	5.31832	5.29866	0	0	2.32193	8.40998	1.41143	0	2.65764	0.713696	0	0	4.26454	0	6.98618	5.3345	4.38543	0	0	0	10.0929	6.74591	0	2.8953	0	0	0	4.89045	0	2.6017	0
AGRN	3.71809	2.6893	4.85898	3.7666	2.7761	4.1177	4.04614	5.04745	3.9542	3.29572	4.31179	3.46858	4.90545	3.10601	3.75168	2.67582	5.55827	4.66676	3.38819	4.72846	1.49057	3.18745	6.2407	4.68986	3.66789	5.84222	3.06695	2.72465	3.15866	4.46858	1.76977	3.20945	4.68257
AGRP	0	0	0	0	0	0	0	0	0	0	0	0	0	0	0	0	0	0	0	0	1.25701	0	0	0	6.8505	0	0	0	0	0	0	0	0
AGSK1	3.67582	3.57894	3.0054	3.14405	3.29719	3.49057	4.27426	3.6792	3.30451	4.04701	2.8953	3.86691	3.26003	3.73444	4.58436	5.36912	2.64616	2.53854	2.91839	3.56194	2.36457	4.75596	4.68818	2.48543	2.27501	3.04089	0.782409	3.60644	2.99639	4.56621	1.75275	4.41007	3.40463
AGT	11.5402	8.08444	9.95003	9.86361	9.10557	10.2897	12.181	8.26322	8.4232	6.2386	10.1884	11.2846	8.88353	11.1255	12.3585	13.0103	9.25077	9.81288	9.806	7.81365	0	8.28193	1.28096	8.51889	2.37295	4.05658	2.12763	3.15543	5.21374	4.73552	0	4.67412	3.92884
AGTPBP1	3.15056	4.31976	3.27947	3.44228	3.20633	3.43696	3.38128	2.93357	3.76129	3.77083	3.46205	3.04089	3.40054	3.43962	3.10601	2.56071	2.926	3.14078	2.95791	2.55336	2.7761	3.7761	2.43563	3.24184	4.12184	3.54473	3.49697	4.15462	3.19377	3.78031	2.93168	3.73552	4.53045
AGTR1	0	1.3505	0.895303	2.95233	0	4.62819	1.54597	0	2.76129	3.37434	0.485427	1.79077	1.28096	0.275007	4.07296	1.82782	0	1.59932	5.34341	2.95791	1.5008	0	3.41954	0	4.11353	1.57531	0	0	0	3.10601	1.53605	1.07724	2.08066
AGTR2	0	0	0	0	0	0	0	0	0	0	0	0	0	0	0	0	0	0	0	0	0	0	0	0	0	0	0	0	0	0	0	0	0
AGTRAP	5.6851	6.18785	4.8679	5.92053	6.19476	4.95977	5.86146	4.74201	4.88557	5.50621	5.86468	5.17273	5.92077	5.31904	5.05441	5.02503	4.5292	4.39163	4.79805	5.36142	5.04396	4.765	6.79246	6.0468	4.31034	5.92267	4.87086	4.01346	3.57894	5.08789	3.64039	5.07682	4.20867
AGXT	0	2.87578	0	0	3.50462	3.87283	1.26903	0	0	0	0.565597	0	1.32193	0	0	0	0	0	0	0	0	0	0	0	0	0	0	0	0	0	0	0	0
AGXT2	0	0	0	0	0	0	0	0	0	0	0	0	0	0	0	0	0	0	0	0	0	0	0	0	0	0	0	0	0	0	0	0	0
AGXT2L1	0	0	0	0	0.226509	0.31034	1.44361	0	0	0	0	0	0	0.286881	0	0	0	0.275007	0	0	2.0321	0	0	3.97177	2.72247	0	0.464668	0	0	0	0	0	0
AGXT2L2	3.96162	3.48285	4.63401	4.07639	2.80529	4.43962	4.44095	4.33199	4.93452	3.7366	3.49313	4.25323	4.36036	4.64904	4.59455	5.32876	4.86394	4.46663	4.59574	5.44758	3.22342	4.65592	4.24336	4.42089	3.64155	4.55275	4.47119	4.71039	4.1035	5.55643	3.14405	3.86196	5.57198
AHCTF1	2.48285	3.11603	2.93357	3.64616	3.08406	3.1127	3.13258	3.12598	3.51854	2.90111	3.31904	3.14568	3.48414	3.46467	2.9279	3.50589	3.05485	3.13093	3.55827	4.05137	2.85798	3.48156	3.36317	3.26303	3.56438	3.63691	3.27947	3.6311	3.08066	3.44626	1.71809	3.66789	4.38474
AHCY	7.29572	7.40344	6.62117	7.51814	7.93623	6.76288	7.5227	6.77334	6.70736	7.39609	8.12241	6.44328	7.39506	6.44642	6.65564	6.40276	6.59201	6.40973	5.8775	7.18745	6.56178	6.80439	6.68734	7.53006	5.86369	6.1152	5.97636	6.04592	5.43829	6.16128	4.26754	6.08704	5.60199
AHCYL1	6.52826	6.59813	6.12743	6.47265	6.90328	5.94439	6.05398	6.29774	6.95327	6.65492	5.97154	5.54102	7.08927	6.06415	6.03606	6.38595	5.71232	5.64068	5.52293	5.43263	6.03782	5.64962	5.68398	4.94158	7.46181	5.45187	4.53854	6.52419	7.88972	6.39575	5.9507	7.53115	6.27426
AHCYL2	4.41616	4.88362	3.81762	4.09761	5.22805	4.71973	4.85449	4.5601	4.89045	4.73606	4.72301	4.44294	4.53294	4.64501	4.38267	4.20006	3.97728	4.4363	3.76022	3.58496	4.27575	4.11103	4.24565	4.26379	4.99639	4.27202	2.73335	4.42626	3.68257	4.68145	1.87971	5.21374	4.26379
AHDC1	2.93168	3.05137	3.59455	3.27501	2.75489	3.69599	2.79909	3.7845	4.0993	4.08831	3.43696	3.48929	3.53356	4.1416	3.13914	3.29425	4.11936	3.80941	1.9855	4.11853	3.04963	3.80839	2.46989	3.54102	4.36107	3.90785	4.5435	3.9222	3.88947	4.88947	3.22342	5.76818	5.84348
AHI1	2.82375	4.19613	3.97177	4.22882	3.43296	4.58616	3.63575	4.13258	4.34341	4.92647	3.72792	4.12516	3.96625	3.69599	4.06264	3.78973	3.60881	4.10769	3.77505	4.41752	3.90111	4.11603	1.74416	4.25248	5.45187	2.98732	5.57289	4.91791	4.0781	5.32157	3.89239	5.86765	5.64645
AHNAK	3.59096	5.25323	4.0917	5.08661	3.926	4.36737	3.58976	4.13832	4.0027	4.78031	4.49442	4.63052	5.82349	3.88362	4.25248	2.76341	4.84197	4.7148	4.72356	5.96278	1.67356	3.89045	6.04199	4.09845	4.49506	5.33056	1.95606	4.61824	3.07895	5.44394	1.81967	5.00944	5.46923
AHNAK2	0	0	2.20789	0	0	0	0.815575	0	0	0	0	0	0	0	0	0	3.10769	0.201634	0	0	0	0	0	3.98823	0	1.62293	0	0	0	0	0	0	3.70155
AHR	3.1811	2.51854	3.96532	3.95606	4.11103	3.58496	4.03298	2.77189	3.41684	2.75061	3.23726	3.74524	3.73444	2.5509	3.66903	2.26303	4.29939	3.81865	2.99458	3.59096	2.97269	3.86987	3.91361	3.95233	2.55827	4.21023	2.14405	1.33914	3.74524	3.06695	0.505891	3.50208	3.66676
AHRR	0	0	0	0	0	0	0	0	0	0	0	0	0	0	4.31615	0	1.57046	0	0	0	0	0	0.367371	0	0	1.42761	1.26903	0	0	0	0	0	0.475085
AHSA1	7.8404	7.89942	7.36177	8.14257	7.84536	8.27435	8.31011	7.63619	7.99899	7.11134	7.93705	7.4116	8.02564	8.79724	7.13945	8.06835	7.72253	7.46793	7.57766	7.74436	7.38638	7.23993	7.69585	7.03815	8.08465	7.08268	6.83491	7.30177	6.39163	7.43571	5.29976	8.11426	7.54612
AHSA2	3.49185	3.63227	3.77083	4.76553	5.0635	4.87627	4.37851	5.21296	5.86295	5.25663	5.3978	4.62936	5.82782	4.63981	4.32337	4.75435	4.43563	4.37016	4.81813	7.09392	3.7666	4.61941	5.23534	5.30086	5.68958	5.13463	6.56255	5.24982	4.97728	6.93993	4.41819	6.9956	7.14006
AHSG	0.895303	0	2.15056	0	5.19692	2.67356	0.748461	0	0	0	1.33914	0	1.90304	0	0	0	0	0	0	0.226509	0	0	0	0	0	0	0	0	0	0	0	0	0
AHSP	0	0	0	0	0	0	0	0	0	0	0	0	0	0	0	0	0	0	0	0	0	0	0	0	0	0	0	0	0	0	0	0	1.11103
AICDA	0	0	0	0	0	0	0	0	0	0	0	0	0	0	0	0	0	0	0	0	0	0	0	0	0	0	0	0	0	0	0	0	0
AIDA	5.32409	5.44791	5.52513	5.21684	5.64703	5.03122	5.5735	5.15745	5.55121	5.44559	5.05528	5.11353	5.56925	5.28021	5.10098	5.02237	5.10936	5.15826	5.47444	5.40905	4.52544	5.28133	5.50271	5.78555	5.71507	5.8268	4.87627	6.14037	5.17153	5.68482	3.96809	5.88947	5.24489
AIF1	6.01235	2.51349	6.26491	5.08236	4.43162	4.68986	4.49313	3.60644	5.33521	4.24869	4.07895	5.34625	6.49953	3.21257	4.37434	3.20006	4.31107	5.0387	5.02281	5.83895	2.6017	5.17473	4.36737	5.35438	5.39163	8.61221	1.14405	4.88215	5.91001	5.11353	2.38405	5.10643	6.24907
AIF1L	0	0	0.526069	2.55827	0	3.16027	0	1.70487	1.40599	3.16189	0.443607	3.06178	3.01257	0.0143553	1.67356	0	1.17632	3.19849	1.4489	3.39917	1.26303	0.176323	3.64155	1.05658	1.96347	7.60674	0	1.0635	0.0976108	3.46074	0.495695	0	2.76553
AIFM1	6.24774	5.77847	5.34767	6.00045	5.35085	4.79025	6.68804	5.06609	5.57259	5.06523	6.48591	5.34944	5.27016	6.49249	5.34837	5.86369	5.72982	5.06048	5.75195	4.89579	4.10014	5.0492	5.30998	5.57228	4.80012	4.76394	4.99503	4.96532	3.9782	4.96671	3.2032	4.7241	5.23304
AIFM2	3.08066	3.5008	2.56803	1.47508	1.20789	3.15543	3.77189	2.59932	3.14568	2.82579	3.21101	2.81147	2.9782	3.67469	2.97085	3.66789	2.66448	2.89918	2.25096	4.11437	2.24184	3.04439	4.24031	2.83794	3.14241	2.27798	3.11936	5.28318	1.91456	3.0054	1.48543	1.41143	3.18587
AIFM3	0.831877	3.16993	2.22342	4.75542	2.75275	4.18745	5.8775	2.12102	2.02857	2.63923	3.13258	3.58736	1.1635	3.92029	2.24489	3.31615	1.51602	2.34767	3.09424	5.89385	0	3.04789	2.58256	0	0.978196	1.48027	1.07039	2.57046	0	4.68145	0	3.64847	1.31034
AIG1	6.7211	6.01881	6.75942	6.67016	6.65091	6.34802	5.87086	6.77518	6.12143	6.91839	6.49522	6.65249	6.41937	6.08661	6.54396	5.96278	6.13155	6.46793	5.22689	6.08874	5.80168	6.10245	4.84046	6.17093	6.36124	5.41244	6.19061	6.07959	5.95117	6.13175	4.77294	6.14119	5.96786
AIM1	0.0976108	0	0	2.31904	1.05658	1.51096	0.321928	0	0.263034	0.214125	0	0.773996	0.367371	0	1.38957	0	0	0.0703893	0	0.286881	0	0	0	0.669027	0	2.88166	0	0	0	2.04963	0	0.505891	1.66903
AIM1L	0	0	0	0	0	0	0	0	0	0	0	0	0	0	0	0	0	0	0	0	0	0	0	0	0	0	0	0	0	0	0	0	0
AIM2	0	0	0	0	0	0	0	0	0	0	0	0	0	0	0	0	0	0	0	0	0	0	0	0	0	3.10098	0	0	0	0	0	0	1.17632
AIMP1	4.93593	5.54844	5.40701	4.88069	5.70736	5.32912	4.70653	5.63169	5.68032	6.05072	5.33914	5.22612	5.52951	5.68594	5.18666	5.7366	5.30195	5.20477	5.0492	5.26866	4.39917	5.90256	5.36737	5.07468	6.1534	5.08534	4.52231	5.56834	4.73877	4.7339	3.53854	5.15704	5.28614
AIMP2	5.86047	5.3837	4.848	4.93357	6.03408	5.16752	5.81378	4.10518	4.75061	4.31904	6.34554	4.37365	4.89482	6.09339	4.90785	5.53512	4.488	4.36527	4.10014	4.51223	4.12928	5.32085	4.9514	4.94533	3.88362	4.7845	2.94298	5.07639	3.89433	4.80478	3.37851	3.81147	4.74039
AIP	6.06221	6.0376	6.13381	6.09529	5.71342	6.48236	6.19869	6.13278	6.35156	6.35297	6.45483	6.58752	6.66661	6.08108	5.99027	6.27873	6.18249	6.41464	6.15805	6.48107	5.94837	6.69279	7.40693	5.88972	6.26847	7.23735	7.00697	6.53931	5.71699	7.49233	4.05572	7.06383	7.30241
AIPL1	0	0	0	0.0565835	0	0	0	0	0	0	0	0	0	0	0	0	0	0	0	0	0	0	0	0	0	0	0	0	0	0	0	0	0
AIRE	0	0	0	0	0	0	0	0	2.39232	0	0	1.88753	0	0	0	0	0	0	0	1.72247	0	0	0	0	0	0	3.59694	0	0	0	0	0	0
AJAP1	3.74524	0	0	1.37851	0	1.60407	0	1.35614	0	2.50843	0.632268	2.30159	0	0.765535	1.36737	1.98185	3.15543	1.67807	0	0	0	0.389567	0	3.31034	0	0.0143553	1.59932	0	0	0	0	0	0
AJUBA	0.163499	0	1.46989	0.536053	0.443607	2.60644	1.20163	1.08406	1.43296	0.807355	1.65535	0.526069	1.66903	0	1.53605	2.46205	1.8953	0.978196	0.163499	1.7137	0	1.48027	0	0.0426443	0.15056	1.12433	0	0	0	0.956057	0	0.356144	0.0143553
AK1	6.63938	6.4219	5.60526	5.47508	6.02281	6.46581	5.4489	5.53885	5.88509	5.6372	7.90545	6.17513	5.95977	6.71149	6.09233	5.4165	5.66306	5.56468	5.54998	5.90569	4.65363	5.85175	5.95489	6.10476	5.50462	4.95047	6.08725	5.87258	4.43296	6.25493	4.50589	5.59156	6.95047
AK2	6.16209	6.09085	6.0036	6.1469	6.1079	5.8296	6.18804	5.93993	6.49601	6.7148	5.68004	5.92695	6.4116	6.60244	5.85699	6.00966	5.76129	5.84775	5.55367	5.9814	5.70044	6.43279	6.67228	5.897	6.36247	6.05745	5.33521	6.36352	6.10035	6.15704	4.71589	6.66249	6.40446
AK3	4.88215	4.67073	5.13217	5.09381	4.34199	4.97223	4.87431	4.51538	5.47184	5.6499	4.4957	5.21218	5.02901	6.0847	4.81916	4.6565	4.53916	5.14731	5.02547	4.87234	4.61589	5.10685	3.32337	5.28355	4.82528	4.76977	3.86096	4.62702	4.56742	4.91073	3.73985	5.82426	5.18824
AK4	1.91073	3.35473	5.17433	3.0635	5.04221	3.03562	2.60407	5.6985	6.27873	0	1.40054	1.04264	0	1.42223	0.505891	2.54597	5.24907	4.77716	0	3.6311	1.20789	5.37226	3.56316	0.516015	1.95233	2.60407	0.85599	0	0.687061	2.66903	1.88362	2.90881	2.27202
AK5	2.40054	1.17632	0.555816	3.04439	1.50589	1.85997	3.52356	3.34908	1.99639	4.6893	2.34483	2.10434	1.37295	2.48027	2.57531	1.1375	1.5656	1.90304	1.79909	0	0.432959	0	0	2.1375	1.28096	0.659925	1.51096	2.28688	0	2.25096	0	4.72738	3.22959
AK7	0	2.45681	2.26303	3.44095	0	2.10769	2.59932	3.95791	3.40463	2.77821	0	2.02857	0	0	2.91456	0.485427	1.94486	3.15543	1.73552	1.76977	0.83996	1.31615	0.201634	0.0840643	3.9364	3.78136	0	3.1811	1.76129	0.887525	0.422233	2.11103	0.0565835
AK8	0	1.13093	2.48285	1.42761	0	2.21723	0.863938	3.24031	2.98185	2.44095	0	1.76553	0	0	2.9222	0	2.71809	2.32481	1.37295	0.137504	0	2.89336	1.16993	1.44361	2.01436	0	0.910733	0.0840643	0	1.8679	1.42223	0.124328	0.650765
AKAP1	5.36737	6.35526	5.03826	6.35702	5.31868	5.72982	5.31288	6.18824	5.76288	5.72738	6.1637	5.31615	4.58135	5.69321	5.63778	5.54998	5.67976	5.63865	5.63459	5.60496	3.20163	5.43229	6.12391	5.35579	5.72301	5.11478	4.5601	5.89045	3.32337	5.06048	2.67129	4.98641	4.38543
AKAP10	3.24489	4.31687	3.8748	4.42358	3.69042	4.0321	4.30012	4.56925	4.77452	4.39506	3.90014	4.06953	3.66334	4.44493	3.774	3.50462	4.18031	4.13422	3.92695	4.20633	2.6893	3.63459	2.3978	3.06867	4.19456	4.34199	2.40054	4.11853	3.0018	3.30451	2	3.78031	3.60526
AKAP11	3.92884	4.65306	4.07639	5.0197	4.63401	4.26679	4.33771	4.72247	4.7339	5.48478	4.1035	4.10518	4.24793	5.47735	3.84398	4.66959	3.89433	4.51412	4.03474	3.69822	3.24641	4.53854	1.48543	2.69153	4.61648	4.15137	2.44095	3.72683	4.05137	4.03826	2.99095	4.39369	5.19613
AKAP12	4.19456	3.96809	3.34056	2.79909	3.02326	5.71809	3.02503	4.0365	3.63691	4.49506	3.43696	3.46728	4.5656	1.8679	3.01078	3.24641	2.76553	4.4522	2.02148	4.04789	5.6014	2.36457	0	3.70044	5.5552	4.08746	1.53605	0	2.3505	2.06695	2.848	4.27277	4.75061
AKAP13	4.15137	3.79597	4.26003	3.23113	5.03166	3.69822	4.85898	3.89433	3.85	3.77505	4.67299	4.0798	4.79805	4.28244	3.77716	4.05485	4.35191	3.55949	4.05745	5.10601	0.594549	3.32769	4.09508	3.4957	3.17792	4.56438	2.95791	4.63923	3.06695	5.54226	1.9222	5.39266	5.48575
AKAP14	0	1.7866	0	0	0	0	0	1.10434	0	0	0	0	0	0	0	0	0	0	0	0	0	0	1.36737	0	0	0	0	0	0	0	0	0	0
AKAP17A	5.34127	5.68538	5.57803	5.13052	4.19535	5.27575	6.03012	6.34447	5.81737	4.95838	6.15866	5.40803	6.14139	5.31615	5.95884	6.39232	6.17552	5.23151	6.13689	6.2384	4.26003	5.89045	4.88655	3.96162	5.5245	5.10685	5.6014	5.2817	4.29425	6.13648	4.19298	5.9479	6.30031
AKAP2	4.12102	5.81941	4.55029	4.79077	3.04789	4.68032	3.89142	4.23036	4.65249	4.10266	4.08236	4.09845	5.02636	3.01792	4.6094	2.69377	4.55827	4.52544	3.19535	5.08151	4.46401	3.80219	2.60407	3.84499	4.81096	5.17273	2.33628	3.17473	3.64616	3.54844	2.94673	4.96717	5.17433
AKAP3	0	0	0	0.565597	0	0.903038	0.782409	0	0	0	0	0.748461	0	0.238787	0	0	0	0	0	0	0.722466	0.321928	1.67807	0	1.68706	0.111031	0	2.54597	0	0	0.0840643	0	0
AKAP4	0	0	0	0	0	0	0	0	0	0	0	0	0	0	0	0	0	0	0	0	0	0	0	0	0	0	0	0	0	0	0	0	0.464668
AKAP5	0	0	0.0565835	0	0	0	0	0	0	0	0	0	0	0	0	0	0	0	0	0.85599	0	0.176323	0	0	0	0.0840643	0	0	0	0	0	0.124328	0.189034
AKAP6	2.32193	3.47897	0.925999	1.78241	4.61235	1.48027	2.79077	1.60407	2.03914	1.1177	2.91456	0.918386	0.536053	1.79909	1.32193	1.29866	1.50589	1.25096	1.42223	2.30743	0.823749	1.63227	0	1.03562	3.62527	0	1.05658	1.14405	0	1.81558	0	1.40599	2.91456
AKAP7	1.24489	0.545968	1.08406	0.895303	0.823749	2.31034	2.91265	0.400538	1.33914	1.41684	1.28688	1.29866	1.37295	1.03562	1.67356	1.5656	1.07039	1.36177	1.18269	1.45943	2.10098	1.19535	0.214125	1.66903	3.43429	2.24184	1.40599	1.53605	1.10434	3.25701	0	0.189034	2.9982
AKAP8	3.78973	3.88655	3.95233	4.13996	4.11603	4.52168	4.56742	4.32265	4.59156	4.14812	4.78031	4.58676	4.4957	4.32337	4.24793	4.84046	4.2149	4.35473	4.33914	4.56682	2.59694	4.18507	3.89045	3.89045	4.49442	4.15543	4.47249	4.1177	3.59096	4.78031	2.48027	4.49249	5.20516
AKAP8L	6.10497	6.38215	6.25115	6.49697	7.09782	7.01558	6.13319	6.13545	6.70113	6.51238	6.79688	6.95082	6.79429	6.45418	6.31651	7.17013	6.19456	6.17453	5.99164	6.60748	4.91409	6.80155	6.25852	5.74281	7.03199	5.55336	6.97625	6.2407	5.37295	7.56948	5.53761	7.54651	7.5345
AKAP9	3.73444	4.17792	3.70929	5.53201	4.70708	4.29866	4.31687	4.62234	4.47962	4.48929	3.69042	4.44493	3.71918	4.46793	4.18031	4.33914	3.90977	4.49825	3.4019	4.34979	3.35896	3.48671	2.84599	5.15704	4.47249	3.77189	2.43029	4.54782	3.30159	4	1.926	4.59036	3.89142
AKD1	2.06005	1.94111	2.47768	2.77821	1.60407	2.86592	1.91073	2.49057	2.87774	3.32048	1.24489	1.65076	2.35614	2.52607	2.21412	2.20789	2.12102	1.82375	1.07724	2.38405	3.01078	2.62994	2.17951	1.93357	2.65764	2.46205	2.31325	2.89918	1.76977	3.86096	2.44626	4.16027	3.05832
AKIP1	4.42626	4.90929	4.8166	4.78973	5.1469	4.68706	4.90352	4.30159	4.58976	4.81301	4.91743	4.48671	5.09001	5.19495	4.29793	3.08236	4.52419	4.10936	4.13011	4.22497	3.65878	4.73552	5.9982	4.36667	5.49889	5.26115	2.83592	5.27687	4.48156	4.59276	2.9782	4.88411	4.72901
AKIRIN1	5.75114	5.83441	5.79909	5.98664	6.24926	5.72247	5.85524	5.22072	5.76288	6.00293	5.78816	5.46172	6.32805	6.09571	5.48156	5.36702	5.22188	5.20163	5.21568	4.69488	4.98959	5.36247	4.02503	5.34518	6.26604	5.73118	3.72247	5.92552	5.37016	4.75221	3.87578	5.92291	5.43263
AKIRIN2	4.07895	4.88655	4.67412	5.0148	4.45812	5.05788	4.62234	4.34625	4.54473	5.53823	4.58676	4.72683	4.75168	4.97223	4.42962	4.05224	4.24413	4.17073	3.67469	4.65076	4.05572	4.91886	4.08661	4.6605	5.22149	5.39541	4.48543	5.16471	4.98322	5.1819	3.45549	5.87332	6.18269
AKIRIN2-AS1	1.25096	2.65764	0.389567	0.526069	1.43829	0.565597	1.21412	0.536053	0	2.14405	0	0.678072	2.24793	1.02857	0.799087	0.400538	0	0.713696	0.925999	1.22033	0	1.38405	0	0.454176	2.03562	2.52607	0	1.16993	1.60881	1.24489	0.773996	3.01078	1.38957
AKNA	2.31325	2.57773	2.9982	1.63227	1.85997	3.34625	2.89336	2.88947	2.94486	2.55336	3.70487	3.15056	2.46205	1.5008	2.39232	3.7301	1.89142	2.80941	2.79494	2.86394	0	3.87774	1.96347	2.50843	1.72683	4.80529	1.95977	1.19535	1.56071	3.16511	0	2.81762	4.46205
AKNAD1	0	0	0	0	0	0	0	0	0	0	0	0	0	0	0	0	0	0	0	0	0	0	0	0	0	0	0	0	0	0	0	0	0
AKR1A1	6.74953	5.87995	7.10381	6.20222	6.91373	6.15603	7.34961	6.40088	6.51665	6.43779	6.59932	6.48575	7.09128	6.82235	6.87517	6.31759	6.21878	6.07361	6.5127	5.88118	6.42122	6.16269	7.24755	7.12319	6.67016	6.8431	6.69153	6.6414	6.06587	6.15239	5.04614	6.5549	7.19357
AKR1B1	7.82623	7.39017	7.32391	6.22651	7.53683	7.10203	7.63154	7.3779	7.68769	6.5812	8.25404	7.15208	7.19948	7.36256	7.0706	7.36947	6.68061	7.31823	6.89736	6.95233	6.69349	7.28891	3.13422	8.07253	7.81237	6.7707	6.64962	7.20065	6.11832	6.86962	5.14771	6.52795	7.03628
AKR1B10	0	0	3.21257	0	0	0	0.516015	0	0	0	0	0	0	0	4.61117	0	0	0	0	0	0	0	0	1.16993	0	0	0	0	0.807355	0.83996	0	0	0
AKR1B15	0	0	0	0	0	0	0	0	0	0	0	0	0	0	0	0	0	0	0	0	0	0	0	0	0	0	0	0	0	0	0	0	0
AKR1C1	3.82985	2.44361	2.0635	3.65306	3.78031	6.45648	4.97223	2.29572	2.97453	2.63923	3.96255	3.2854	2.74631	4.34056	5.17752	5.91265	4.0072	2.57531	5.14119	5.69265	0	3.0197	0	4.21801	0.925999	3.13093	3.27947	0.632268	4.19928	4.03738	0	1.14405	3.91073
AKR1C2	1.13093	2.33914	0	1.41684	3.43696	1.62293	3.04439	2.35896	3.04439	0	2.75489	1.70044	1.23266	1.46989	4.37643	4.34625	1.61353	0	2.90881	4.13422	0	1.31615	0	3.1375	0	1.51096	0.526069	0	2.40871	1.82782	0	0	2.26903
AKR1C3	6.2867	6.79533	5.79364	4.90593	8.47731	4.84649	6.32391	4.61706	4.21023	3.38405	7.84605	3.80529	6.10182	5.41414	5.79077	3.67129	5.45286	3.75382	4.76765	5.92671	0.389567	3.1177	0	4.16511	3.37712	6.58391	0.263034	2.41954	4.09001	4.3978	0	2.41143	5.10056
AKR1C4	3.23419	6.33593	4.0036	2.5435	4.81711	0.0285692	4.29939	3.71589	0.632268	1.13093	4.81813	2.66221	4.64616	3.5008	2.35614	0	2.25399	2.02857	3.29866	2.02148	0	0	0	0	0	5.90352	0	5.91025	0	0.879706	0	0	0
AKR1CL1	0	0	0	0	0	0	0	0	0	0	0	0	0	0	0	0	0	0	0	0	0	0	0	0	0	0	0	0	0	0	0	0	0
AKR1D1	0	0	0	0	0	0	0	0	0	0	0	0	0	0	0	0	0	0	0	0	0	0	0	0	0	0	0	0	0	0	0	0	0
AKR1E2	0	0	0	0.847997	0	0.286881	0.565597	1.26303	1.70929	0	0	0	0	0.31034	0	0	0	0	0	3.44228	0	0	0	1.23266	0	0.722466	0.250962	0	0.263034	1.11103	0	0	1.29278
AKR7A2	4.63691	5.65019	5.37851	5.14608	5.44857	4.74792	5.10014	4.77558	5.32841	5.96555	5.24755	4.88509	5.31433	5.0321	4.43962	4.53294	4.90545	5.0036	4.14975	4.38957	5.38059	4.94953	6.01859	5.05224	5.30889	5.83036	4.54164	7.47435	4.77136	5.26529	2.48543	6.48527	4.69711
AKR7A2P1	0	0	0	0	0	0	0	0	0	0	0	0	0	0	0	0	0	0	0	0	0	0	0	0	0	0	0	0	0	0	0	0	0
AKR7A3	2.86592	0.956057	6.91958	1.74416	0.238787	2.1375	2.37851	0.757023	3.34767	1.88362	2.23573	1.73552	4.1102	1.36177	1.47508	1.59455	2.41684	2.05658	5.17991	3.34483	0.815575	1.94111	7.44054	1.22033	3.1177	0.286881	3.2854	6.01436	1.54102	4.28983	0	5.31687	2.76765
AKR7L	0	0.536053	3.52105	0.495695	0	0.956057	0.189034	0	0.910733	0.367371	1.41684	0	1.40054	0.485427	0	0.863938	0.0703893	1.08406	1.38957	2.04614	0	0.933573	3.04089	0	0.378512	0	2.04614	2.42761	0	2.8679	0	1.54597	0.887525
AKT1	6.72329	7.14129	6.96451	7.07639	6.38612	6.98971	7.08108	7.17303	7.25663	6.14078	7.93799	7.03573	6.59096	7.30697	6.63227	6.86233	7.17862	6.99469	6.98014	7.73694	6.05268	7.0217	6.70805	6.23955	6.42995	7.10894	6.47978	6.62483	7.37782	6.48623	4.13258	6.17792	7.39223
AKT1S1	6.07103	6.34145	6.0594	6.39746	6.7786	6.73132	6.69544	6.51791	6.58015	6.0847	7.06975	6.38716	5.82833	6.67002	6.06005	6.32355	6.25248	6.30086	6.05897	5.22072	4.85	6.37347	6.46369	5.41075	6.23036	5.21723	5.85848	6.07596	4.98185	6.0018	4.44559	5.69711	6.25304
AKT2	4.70377	5.39643	5.15462	5.37156	5.99277	5.50589	5.28318	5.32805	5.77584	5.05311	6.21082	5.71672	5.57471	5.63285	5.07168	5.82731	5.28133	5.36667	4.86394	5.6091	3.53356	5.69516	5.40939	4.67243	5.01302	4.91025	5.96763	5.52074	4.35685	6.20222	4.36036	5.69544	6.15137
AKT3	2.80735	5.05094	4.07211	4.36527	4.53294	3.73552	3.8166	4.0197	4.56986	3.70044	3.34908	3.9982	4.24869	4.33771	3.75809	3.59574	4.26078	4.08831	4.28392	4.69098	3.54226	4.63749	0.948601	4.45418	4.96855	4.90545	3.74093	5.05702	4.56621	4.32265	2.69153	5.61294	5.55213
AKTIP	5.97797	5.65105	5.20555	5.46009	5.79857	5.27538	5.10476	5.4545	5.50367	5.58195	5.76288	4.84449	6.22824	6.05485	4.80787	5.57531	5.27202	5.02636	4.62819	5.07767	5.29829	5.92671	5.01926	4.765	5.94181	4.8885	4.66164	6.22651	4.67243	5.13175	3.42492	5.19456	5.60851
ALAD	5.62264	5.47768	5.11187	5.46761	5.94907	5.89942	5.29094	5.26491	5.63691	5.28799	5.4822	4.77083	5.94907	5.74147	4.79597	4.2032	5.10601	5.13093	4.9528	4.85848	4.55029	5.40701	4.45352	4.88996	5.01123	4.74524	4.84499	5.79675	4.22882	5.26679	4.33199	5.51948	5.87897
ALAS1	6.78398	5.31397	5.11603	4.58075	6.4801	4.8505	6.04811	4.35896	4.75809	4.8125	6.539	4.89239	5.72137	6.13484	6.20574	4.39025	4.91934	4.56255	5.34802	4.82782	4.71534	4.21956	3.72683	6.68215	4.89821	4.57773	3.5435	5.57198	4.49185	3.9782	3.28836	5.27165	4.2502
ALAS2	0	0	0	0	0	0	0	0	0	0	0	0	0	0	0	0	0	0	0	0	0	0	0	0	0	0	0	0	0	0	0	0	0
ALB	6.86183	8.29333	3.50462	6.59783	10.7845	7.7288	7.29902	1.55582	0	0.15056	9.32845	4.86394	5.85699	4.64789	4.39643	3.72465	1.46467	4.77505	5.42122	1.46989	0.604071	1.34483	1.51602	0.485427	2.16672	0	2.94486	2.31615	0.137504	3.17951	0	0	1.23266
ALCAM	4.81404	5.81301	5.37086	4.79181	5.16872	4.75275	4.63285	5.13463	4.99774	5.54874	5.24413	4.23266	4.89142	5.38094	4.35191	4.58796	5.99661	5.33271	4.77821	4.72792	6.67087	5.92955	3.90014	5.64587	7.17951	4.54535	5.71617	0.757023	6.22882	6.26754	5.23036	6.65363	6.97671
ALDH16A1	3.89045	4.07724	4.26303	4.34696	3.80426	5.10266	4.63865	4.64616	4.20085	3.98185	5.19338	5.19731	4.44692	4.23726	4.73715	4.93452	4.17632	4.04002	3.96993	4.52732	2.63227	4.15462	4.16591	4.20945	4.29131	4.49313	4.20477	4.35332	2.86196	4.41278	2.28392	3.97545	4.774
ALDH18A1	5.09339	4.72738	5.58406	5.15097	5.1914	4.82324	6.44824	5.97911	5.95652	5.35297	5.4121	5.29756	5.28466	5.23074	5.54009	5.1639	5.72192	4.98368	5.63314	6.38215	5.94298	5.4545	5.14119	6.44477	4.84248	4.69321	5.49185	5.37365	4.26978	5.30561	4.04089	5.31252	5.51885
ALDH1A1	11.8563	13.195	8.27794	11.5947	12.0167	10.4552	9.88387	7.26463	8.1469	12.2142	12.0435	9.84571	10.5708	11.4684	9.3015	8.47468	6.2213	8.38111	7.17103	7.98965	3.32048	7.59708	2.16993	5.16269	3.86888	6.49362	6.51412	3.81558	7.56247	8.13155	6.7286	4.22419	4.87529
ALDH1A2	0	0	0	0	0	0	0	0	0	0	0	0.111031	0	0	1.74846	0	0	0	0	0	2.36737	0	0	0	0	1.85997	0	0	0	1.59932	0	0	1.79077
ALDH1A3	1.71809	0	3.54473	0	0.367371	0	0.722466	1.20789	2.65992	0	0	1.73985	2.25701	0.963474	1.57046	0	2.84197	1.36177	4.06178	3.62176	0	2.49057	0	3.83895	0.575312	3.54597	0.389567	3.43563	2.14731	0.871844	0	2.80941	2.20789
ALDH1B1	3.90593	6.65134	3.46467	5.10014	4.50462	3.96255	5.07553	3.39369	3.54473	2.98914	6.83276	3.67807	2.73552	5.13217	3.76341	3.94017	4.04177	3.57894	3.47249	3.32625	2.65992	3.45681	2.87578	4.44559	2.76553	4.37504	1.64616	0.9855	2.1375	2.49313	1.9855	2.10098	3.25701
ALDH1L1	0	0	1.46989	0	0	0.422233	0.0285692	0	0	0	0	0.0285692	0	0	0	0.286881	0	0	1.88753	0	0	0	0	0	0	0	0.176323	0	0	0	0	0	0
ALDH1L2	1.55582	1.28688	1.11103	0	3.58856	1.96717	3.91265	0.411426	0.321928	3.21878	0	0.0840643	0.847997	0	0	4.18666	0.176323	0	0	2.488	1.04264	0.669027	0	0.321928	1.63691	1.22651	0	0	0	1.91456	0.713696	0.263034	0.773996
ALDH2	4.84147	7.53465	6.12019	6.72574	3.44626	7.36273	7.22101	6.46303	6.28021	6.8885	7.24403	6.70266	7.75802	7.31125	5.92053	6.80941	6.08449	6.41498	7.75769	6.24793	4.39094	5.98687	2.53356	4.81558	6.72792	5.50208	5.23955	6.3875	5.774	6.90653	3.25701	5.68089	5.75622
ALDH3A1	0	0	0	0	0	0	0	0	0	0	0	0	0	0	0	0	0	0	0	0	0	0	0	0	0	0	0	0	0	0	0	0	0
ALDH3A2	5.37643	5.15866	4.55888	6.06717	5.57984	5.80323	6.17692	5.1127	5.34163	6.01881	5.27687	5.05485	5.32625	4.99413	5.22381	4.95977	5.42055	5.19219	5.46728	5.03166	4.01436	4.38957	4.31832	5.2032	4.85649	5.11437	4.38059	6.00293	4.07039	5.19731	4.24945	5.30889	4.69377
ALDH3B1	3.53481	3.15381	0.31034	3.34767	1.28096	1.41684	4.08491	0.565597	3.49825	1.42223	3.8846	2.23573	2.6893	0	3.29866	1.77821	2.05311	0.0840643	4.71425	3.41954	0	1	0.378512	1.56071	3.23266	3.74201	1.9782	0.356144	1.04963	2.87381	0	0.815575	1.64155
ALDH3B2	0	0	0	0	0	0	0	0	0	0	0	0	0	0	0	0	0	0	0	0	0	0	3.9514	0	0	0	0	5.98254	0	0	0	0	0
ALDH4A1	3.15543	3.3799	2.40054	2.05311	3.85699	2.61589	4.06695	1.89142	3.05832	2.51854	3.95606	2.93357	4.01346	2.75061	2.13093	3.10936	2.45154	2.42761	2.89336	2.08406	2.25399	2.58015	3.95233	4.01703	3.05832	3.60407	2.28096	6.47184	1.70044	2.29866	1.02857	2.10769	3.42492
ALDH5A1	4.70598	4.08406	5.20438	4.21412	4.35826	5.45055	5.42861	4.00899	3.96717	4.44493	4.77716	3.62176	4.06609	5.3844	3.904	3.3505	3.70598	3.83188	3.25096	3.87971	3.67694	3.68818	4.17233	4.74631	5.53605	2.89918	3.50335	4.61824	2.8339	3.96347	1.26303	4.06609	3.22033
ALDH6A1	3.3147	3.67807	3.49057	4.21723	4.1375	3.70819	4.79129	5.30634	4.75969	3.60644	3.01257	4.09001	3.87578	4.66505	3.59813	4.93687	3.98732	4.45286	4.33771	2.43563	3.93734	3.41954	2.15704	3.84699	5.33128	3.09255	0.505891	3.56071	2.60407	1.89918	0.613532	3.48671	1.29866
ALDH7A1	2.73118	3.44095	3.36457	3.39094	4.38267	3.25701	3.68032	3.36036	1.91456	4.01257	3.80323	2.5656	4.07382	3.97545	3.32769	3.56316	3.79181	3.76129	1.01436	4.03034	4.50144	3.01436	4.0798	1.09761	4.10769	3.853	4.10852	4.38543	2.58496	3.8885	0.367371	3.61706	3.45418
ALDH8A1	0	0	0	1.07039	0.948601	1.24489	1.22033	0	1.37295	0	2.31904	0.163499	0.0285692	0	0.0976108	2.45943	0	0.925999	0.933573	0	0	0	0	0	1.05658	0	3.98277	0	0	0.0703893	0	0	2.10434
ALDH9A1	5.90665	5.86493	5.55888	6.2426	5.62877	5.86666	5.93687	6.31759	5.95745	6.46728	5.76553	5.98094	6.49601	6.35403	5.42358	5.50557	6.02015	5.76977	6.28614	6.27519	5.65335	5.64875	5.765	5.64299	6.17732	6.35173	4.86443	6.98516	6.32643	5.66846	4.488	6.6737	5.97085
ALDOA	9.95124	9.38353	10.458	9.01075	10.0965	9.5602	9.73256	10.5362	10.7869	8.78552	9.78975	8.8321	9.19813	9.55601	9.20972	9.53387	10.8283	10.1662	8.97525	10.6357	9.65918	10.7053	10.4647	10.0604	10.574	10.1018	10.0247	9.68099	9.03667	9.79351	7.71918	10.5943	9.96447
ALDOB	5.21956	11.894	11.0833	12.5542	9.47919	4.90352	6.81762	3.96625	0.933573	4.30086	5.94953	2.31904	6.12019	4.51349	3.17951	4.56133	4.10098	3.54597	1.02148	10.7926	0	1.20163	0	1.84398	0	0	0	0	3.40871	2.42492	3.32048	0	0.516015
ALDOC	5.85075	6.25077	8.13258	4.33771	6.59559	2.87774	6.92659	7.93652	8.88338	3.35473	4.87234	4.35896	3.13914	5.20711	4.44361	6.21004	7.66292	7.0445	4.97223	5.53543	4.58135	8.23007	6.63996	5.31651	6.32841	4.27352	3.35332	5.43763	1.63691	6.31759	1.23879	5.75942	8.4661
ALG1	3.93923	3.66221	3.60051	3.35332	4.41886	3.40327	4.06091	3.71918	3.43429	3.80012	3.72901	3.45681	4.21645	4.20242	3.70487	3.48027	3.41414	3.53481	3.51602	3.45549	3.97636	3.12433	3.14405	3.32625	4.02237	3.9486	2.36737	3.98277	2.76977	3.07039	1.69599	3.24184	3.1635
ALG10	0.895303	0.678072	0.111031	1.37851	0.790772	0.201634	1.59932	0.687061	0.933573	1.42761	0	0.189034	0.485427	0.333424	0.333424	0.790772	0.298658	0.847997	0	0	0	0.713696	0.847997	0.0840643	1.50589	0.9855	0	0.941106	0	0.0840643	0	1.02857	0.356144
ALG10B	1.27501	1.82782	0.495695	3.03386	1.58496	0.823749	0	1.4489	2.0635	2.6893	1.75275	1.81147	0.475085	1.09085	1.35614	1.38405	1.89142	1.87184	1.71809	1.45418	0.163499	1.76977	1.02857	1.1177	1.48543	1.81558	0.226509	2.02148	0.495695	1.61824	0.0703893	2.17632	1.43296
ALG11	3.83693	3.86394	3.29719	3.86394	3.84599	2.75061	3.9607	3.25096	3.48414	3.87184	3.28244	3.20633	3.94673	4.14731	3.11936	3.47508	3.16672	3.44095	3.15056	1.88753	1.54102	3.15866	0.650765	1.89918	3.46728	3.36737	1.59932	2.54844	2.48543	1.58496	0.263034	3.13093	2.38405
ALG12	4.21257	4.749	4.12681	4.90833	4.51223	4.31325	5.35755	3.81044	3.95606	4.33914	4.71425	4.21568	4.21723	4.50716	4.05311	5.39609	4.04876	3.97361	3.97911	4.66221	2.81147	4.24869	5.13914	3.50843	3.80219	4.07296	3.67129	3.51854	3.09424	3.7666	2.08066	4.09508	4.15381
ALG13	4.78712	4.90063	4.57592	5.26454	4.4019	4.58856	5.04352	5.53232	5.9028	3.86888	5.09001	5.21296	5.37016	5.16269	5.17073	5.23534	5.92932	5.19456	5.17832	5.9535	3.26604	5.70984	3.73335	4.01614	4.30451	4.20085	4.72683	5.31687	3.67016	5.96278	2.86394	4.49761	4.95606
ALG14	5.2502	4.76924	4.80168	5.46826	5.43896	5.15218	5.1235	4.93499	5.11811	4.76075	4.93121	4.95931	4.86938	5.07296	4.90785	5.45516	4.70764	4.73715	4.30743	3.25399	4.0798	4.65076	4.02237	4.01792	4.52105	4.25701	2.94673	4.48478	3.63343	4.13914	3.04789	3.84699	4.46858
ALG1L	0	0	0	0	1.07039	0	0	0	0	0.356144	0	0	0	0	0	0	0.575312	0	0	0	1.75275	0	6.60288	0	1.23879	0	1.15056	0	0	1.40599	0	0	0
ALG1L2	0	0	0	0	0	0	0	0	0	0	0	0	0	0	0	0	0	0	0	0	0	0	0	0	0	0	0	0	0	0	0	0	0
ALG2	6.52356	7.05268	6.34376	6.57213	7.268	6.26566	6.7416	6.57924	6.49825	6.06026	6.59619	6.06286	5.63546	6.59365	6.09656	5.97568	6.22033	6.10077	6.19987	4.96116	5.15583	6.44062	5.0197	5.13504	5.82451	4.95884	4.41481	6.96555	4.61471	5.79025	5.44162	5.47444	4.62059
ALG3	4.8268	4.62702	4.77505	4.25475	4.75275	4.50398	5.71094	4.74792	4.77768	4.37643	5.02148	4.87431	5.19692	5.14486	5.30305	5.15178	4.64616	4.47832	5.50716	4.45681	5.06996	4.29425	6.00203	4.85848	4.84499	4.86245	5.23993	4.07639	3.78031	5.28133	4.10014	5.19219	5.49185
ALG5	6.94755	6.5127	6.37921	6.71905	6.83668	6.11832	6.83555	6.33539	6.20359	6.42206	6.22497	6.42543	6.73877	7.20721	6.15462	7.27296	6.21004	6.1813	7.16762	5.18982	5.24451	6.66803	4.94298	4.69098	5.51033	5.73985	4.32912	5.34873	4.45615	5.22033	4.32048	5.23419	5.2765
ALG6	2.78869	2.80735	2.48285	2.66676	2.69822	2.48027	2.59216	2.21723	2.61824	2.52105	2.88753	2.5435	3.19849	2.35332	2.19849	2.52607	2.61353	2.08406	2.62293	2.08066	1	3.0197	3.43429	2.56316	2.67807	3.04614	2.76341	2.72683	1.26903	2.33056	0.298658	2.31615	3.21412
ALG8	4.95373	4.6311	4.63285	4.67864	4.55949	4.77136	5.02813	4.9241	5.01078	4.95931	4.40803	4.77241	4.66846	4.62819	4.74362	4.83441	4.52042	4.48091	4.49761	4.61117	4.06437	4.87823	4.8212	3.71039	5.23228	4.98504	4.65821	3.90014	3.79909	4.79909	3.58256	4.28836	4.72083
ALG9	3.15704	3.1811	3.26604	2.81762	3.26604	2.8339	2.9982	3.26303	3.57652	3.11103	3.25701	2.77189	3.38405	3.08236	3.01792	3.23573	2.94673	2.65535	3.0072	3.03562	2.30451	2.97453	1.99277	2.03562	3.30597	1.89142	3.47119	2.80941	2.50843	3.19061	1.81558	3.34199	3.20945
ALK	0	0	0	0	1.8679	0	0	0	0	0	0	0	0	0	1.75275	0	0	0	0	0	0	0	0	0	0.516015	1.54102	1.96347	4.43429	0	0	0	0	0
ALKBH1	3.88166	4.39643	3.76341	4.71534	4.62469	5.10559	4.34483	4.60585	5.05007	3.65421	4.10685	4.61235	4.05832	5.01748	4.2149	4.69655	3.91552	4.21257	4.21179	4.98368	3.22651	4.90641	3.19692	3.13093	5.17712	3.30451	3.57289	3.04439	3.25096	4.48027	2.58736	3.86096	2.98368
ALKBH2	3.62994	4.04527	4.15462	4.38198	5.11353	4.37782	4.32121	3.5097	4.49057	4.28096	4.37782	3.70708	4.29425	4.41886	3.69265	4.70487	4.16189	4.24945	4.09339	5.34979	3.59455	4.9814	4.29646	4.56682	4.94111	3.77505	4.61412	3.6241	3.22342	4.64155	3.26003	4.15137	4.97682
ALKBH3	4.3067	4.07382	3.95327	3.83086	4.15137	4.00899	4.54535	4.06523	4.61412	3.77926	4.28762	4.21878	4.37712	4.26078	4.2032	3.77083	4.45943	4.33557	4.28466	3.75702	4.0781	4.76765	0.400538	3.87283	4.71699	4.55704	4.07639	4.53419	3.904	5.15015	2.74201	4.29719	4.59694
ALKBH4	3.77505	4.15299	4.1819	3.11103	4.74093	4.36807	4.16672	4.12928	4.24793	3.55704	4.78346	4.22805	3.65306	4.37851	3.90111	4.01167	4.32409	3.89724	3.35755	3.852	2.88947	4.38957	3.69599	3.44095	4.36527	3.96625	3.72465	3.88264	3.27501	3.98277	2.33628	3.79494	4.02857
ALKBH5	5.82248	6.29884	6.48075	6.79727	5.71452	6.80851	7.27249	7.8421	7.99746	6.35138	6.32517	6.68958	5.64386	6.83352	6.76818	6.93334	7.8308	7.22371	6.36001	7.02525	5.48156	6.59186	5.45746	6.0268	7.42148	5.91743	5.67751	6.4888	5.7447	6.05181	5.20711	6.63241	5.81173
ALKBH6	5.04701	4.86047	5.07382	5.11645	4.60526	5.46532	5.68032	5.14731	5.48639	4.42694	6.10329	5.47541	4.65935	5.4957	4.51916	5.52293	4.87135	4.749	4.99639	5.17193	3.64731	5.65449	6.20222	4.75649	5.46565	4.67356	5.99797	5.69265	3.77821	5.87332	3.8953	4.81762	5.65421
ALKBH7	6.77413	6.72465	6.21023	6.56392	6.54874	6.24355	6.94568	6.20945	6.62117	6.15421	6.76261	6.70404	6.15401	6.40888	6.8431	6.74739	6.61706	6.73944	6.57183	5.61736	5.26641	6.32211	6.63706	6.8134	6.85922	6.27836	6.15178	6.34802	5.80632	6.28854	4.45483	6.10915	5.76792
ALKBH8	2.20477	2.29866	1.67807	2.16672	2.35332	2.34483	1.83996	2.15381	2.18903	2.24793	2.16027	1.92979	2.51602	2.08746	2.12433	2.06005	1.88362	2.17632	1.68706	1.65992	1.87971	2.43029	1.54597	1.18903	3.10098	2.28688	0.925999	2.02503	1.58015	2.9279	1	2.40871	2.5435
ALLC	0	0	0	0	0	0.879706	0	0	0	0	0	0	0	0	0	0	0	0	0	1.65992	0	0	0	0	0	0	1.46989	0	0	0.0840643	0	0	0
ALMS1	0.378512	1.3505	1.52105	1.60881	1.4489	1.07039	1.72683	1.67807	1.97085	2.16993	0.31034	1.0635	1.20163	1.44361	1.53107	1.22651	1.13093	1.5008	0.731183	2.90689	0.526069	1.52105	1.67356	1.07724	1.52607	1.64155	0.933573	2.06005	1.04264	1.80323	0	2.21101	1.70044
ALMS1P	0	0	0	1.94111	0	0	0.333424	0.201634	0	0	0	0	0	0	1.08406	0.910733	0	0	0	1.15704	0	0	0	0	0.263034	0.978196	1.46467	0	0	1.28096	0	0.286881	0.516015
ALOX12	0	0	0	0	0	0	0	0	0.0976108	0	0	0	0	0	0	0	0	0.263034	0	0.0703893	0	0	0	0	0	0	0	0	0	0	0	0	0
ALOX12B	0	0	0.0143553	1.58976	0.137504	1.42223	1.10434	2.33056	2.14078	0	0	0.604071	0	0.137504	1.27501	1.10434	1.9855	2.07039	0.298658	1.71809	0	0.298658	0	0	1.95977	0.333424	0	1.60407	0	1.87578	0	0.411426	0
ALOX12P2	1.96717	2.40054	1.5656	2.32481	3.25248	1.50589	3.26003	3.10936	3.58256	2.33342	2.32769	2.09424	3.47638	3.72465	3.81044	4.10182	2.62059	3.26153	3.89918	2.33914	0.823749	2.74631	2.54597	0	3.44228	1.44361	2.7761	1.61353	0.464668	0	1.22651	1.98185	0
ALOX15	0	0	0	3.41954	0	3.852	0	0	0	1.58015	0	1.64155	0	0.0143553	0.176323	0.565597	0	0.137504	0	0	0	0	0	0	0	2.49825	0	0	0	0	0	0	0
ALOX15B	0	0	0	0	0.333424	0	0	0	0	0	0	0	3.08406	0	0	0	0	0	0.0976108	0	0	0	0	0	1.52105	0	0	0.0426443	0	3.12433	0	0	0.659925
ALOX15P1	0	0	0	0	0	0	0	0	0	0	0	0	0	0.31034	0	0	0	0	0	0.356144	0	1.36737	0	0	0.516015	1.1177	0.545968	2.10769	0.163499	1.07724	0	0.831877	0
ALOX5	1.80323	2.04963	2.93168	2.20789	0.831877	2.62761	4.765	0.659925	2.57289	1.26903	1.89142	2.30451	3.33628	1.54102	4.04177	0	0.545968	2.16672	4.09424	3.0321	3.08746	3.46336	1.42761	2.48285	2.82782	5.26303	2.852	5.98504	3.68594	3.36457	1.8679	1.38957	3.13422
ALOX5AP	4.66391	4.35755	5.80916	5.22882	5.11478	4.58616	5.3844	4.848	4.6241	3.88557	3.09761	5.20828	4.96209	5.53013	4.92315	4.5472	5.23611	5.12516	3.42895	4.39094	1.04264	3.46989	0	3.63227	3.24489	6.01279	0	2.79909	4.99503	2.41143	0.782409	3.23726	2.32481
ALOXE3	0	0	0	0	0	0.536053	0	0.344828	0	0	0	0	0	0	0	0.422233	0.137504	0.201634	0	0	0	0	0	0.400538	0.641546	0	0	0	0	0	0	0	0
ALPI	0	0	0	0	0	0	0	0	0	0	0	0	0	0	0	0	0	0	0	0	0	0	0	0	0	0	0	0	0	0	0	0	0
ALPK1	0	0	0.963474	0	0.970854	0.201634	2.51854	0.863938	0.443607	0	1.5509	0.748461	1.58015	0.831877	1.10434	0	0.516015	0	1.98185	3.40463	0	0.111031	1.3505	1.51602	0.748461	2.57289	0	0	0	1.72247	0	0.765535	1.09085
ALPK2	0	0	0	0	0	0	0	0	0	0	0	0	0	0	0	0	0	0	0	0	0	0	0	0	0	0	0	0	0	0	0	0	0
ALPK3	5.24108	5.17871	3.91743	0.516015	5.66107	5.0268	5.9528	4.23113	5.27314	5.26153	5.86962	4.71754	4.58256	5.51096	4.85499	5.61941	3.51728	4.40327	4.38474	6.39232	4.852	5.81941	0.124328	5.52982	5.21218	2.18903	5.42391	4.38819	3.59932	5.21257	3.15704	5.88996	3.41278
ALPL	0	0.124328	2.26903	1.65535	0	0.321928	0.0976108	2.32193	3.43962	0	0.722466	1.71809	2.15704	0	0.713696	0	2.83592	3.38405	2.84599	5.27761	1.13093	0.443607	5.39197	1.55582	2.66448	3.45154	0	0	1.17632	4.10266	1.50589	2.47249	2.06695
ALPP	0	0	0	0	0	0	0	0	0	0	0	0	0	0	0	0	0	0	0	0	0	0	0	0	0	0	0	0	0	0	0	0	0
ALPPL2	0	0	0	0	0	0	0	0	0	0	0	0	0	0	0	0	0	0	0	0	0	0	0	0	0	0	0	0	0	0	0	0	0
ALS2	3.74416	4.27352	3.25701	3.6893	4.88166	3.48671	3.50843	3.54844	3.57652	3.94486	3.90593	3.20477	3.69822	4.12846	3.15543	3.41007	2.854	3.24793	2.73335	3.90111	2.5656	3.96717	3.44361	2.61824	3.51979	3.15381	3.72028	3.98368	3.01257	4.22188	1.4489	4.49249	3.96625
ALS2CL	2.56316	0.83996	2.45418	2.75275	0	2.51349	3.56438	3.51602	3.83895	3.27352	2.03914	3.38819	3.12763	1.49057	4.40054	4.78188	2.54844	1.76977	4.05918	3.84699	0	0.704872	0.948601	3.46989	1.16993	3.55459	2.63227	0	0	4.21412	0	0.963474	1.74846
ALS2CR11	0	0	0.333424	0	0	0	0	0	0.238787	0	0	0	0	0	0	0	0	0	0	0	0	0	0	0	0	0	0.475085	2.64155	0	1.87184	0	0	0
ALS2CR12	0	0	0	0	0.275007	0	0	0	0	0	0	0	0.263034	0	0	0	0	0	0	0	0	0	0	0	0	0	0	0	0	0	0	0	0.933573
ALS2CR8	1.28688	2.29866	1.58496	2.67582	2.40871	2.41414	1.83996	2.57531	3.17313	3.25248	1.60407	2.26303	2.11437	2.85	2.35896	2.02857	1.68706	1.99639	1.852	2.87184	2.17951	3.05485	1.31034	2.17632	3.41954	2.11437	1.56071	2.74416	2.15381	2.57046	0.669027	3.01614	3.26903
ALX1	0	0	0	0	0	0	0	1.41684	1.28096	0	0	0	0	0	0	0	0.0426443	0.333424	0	0	0	0	0	0	0	0	0	0	0	0	0	0	0
ALX3	0	0.790772	0.0565835	0.731183	0	1.15056	0.565597	1.51096	1.18269	0.722466	4.71149	0.641546	0.650765	0.575312	1.85997	1.09085	1.21412	1.73552	0.411426	1.76977	0	0.799087	0.659925	0.31034	1.01436	0.475085	0.948601	1.60407	0.124328	1.38405	0	1.57046	2.13422
ALX4	0	0	0	0	0	0	0	0	0	0	0	0	0	0	0	0	0	0	0	0	0	0	0	0	0	1.15704	0	0	0	0	0	0	0
ALYREF	6.97419	7.14802	6.31216	6.62278	7.25654	6.44294	6.86901	6.37191	6.75422	6.29315	6.75449	6.45253	6.0581	7.08534	6.21781	7.10455	6.37972	6.47606	6.99695	6.66235	4.85649	6.37347	7.88807	6.06652	6.60185	6.51428	4.97957	6.13011	5.71754	5.76845	4.40259	6.02104	5.37121
AMACR	6.68706	8.29485	6.23093	5.97453	8.51112	4.23266	6.455	5.3565	5.52325	6.95931	7.38647	4.7241	6.46434	6.21082	5.36036	4.83289	5.29205	4.7866	5.07039	3.69599	5.82807	4.9472	4.0798	4.77979	3.63691	4.61412	3.08236	5.54844	4.70155	4.33557	3.59574	3.71149	2.4957
AMBN	0	0	1.03562	0	0	0	0	0	1.78241	0	0	0	0	0	0	0	0	0	0	0	0	0	0	0	0	0	0	0	0	0	0	0	0
AMBP	5.67384	10.0373	3.43162	3.65191	4.90545	4.61883	4.44626	5.56803	0.773996	3.14568	4.77189	2.76341	6.50001	7.18061	5.11395	2.23879	1.98914	2.57531	2.93357	2.61589	3.09085	0	0	1.5008	0	0	0	2.40327	0	5.59335	0	0	0
AMBRA1	2.51096	3.41143	2.9241	3.18903	3.15056	3.25248	3.03914	2.74416	3.27501	3.55459	3.51854	3.36457	3.05485	3.63691	2.9782	2.23879	3.10098	3.04789	3.04789	3.17313	2.50335	3.3505	4.46663	2.27501	3.61471	3.72574	3.71589	3.95327	3.1177	4.30816	1.71809	4.23036	3.41414
AMD1	4.39985	4.81711	5.07852	5.61589	4.59753	4.85798	4.95466	5.45385	5.25814	5.11103	4.59335	4.37295	4.58015	4.65421	4.54597	5.43396	4.73118	4.50589	5.22149	5.24982	4.2032	4.67525	3.8748	4.64097	5.07168	5.05007	3.84499	4.95513	4.63052	5.10643	3.83693	5.02945	5.00135
AMDHD1	3.37851	3.82477	1.9222	2.86987	3.93734	2.93546	5.0045	3.37434	3.02857	0	2.81967	1.74416	3.59813	3.16672	3.14405	3.45812	3.82883	3.72028	3.61824	2.93546	0	2.66676	1.10434	3.7301	3.84298	1.18269	1.13093	4.11853	0	0	0.782409	0	0
AMDHD2	4.33128	4.47897	3.97453	2.88362	6.26791	3.47249	5.20672	3.04264	3.43296	3.59335	5.42492	3.34341	4.97682	5.43095	3.41278	3.52857	2.49057	2.848	2.96532	3.70708	2.59455	4.32193	5.55459	3.3978	3.32048	4.47832	2.10434	3.93074	3.23419	3.49313	0.970854	3.5509	3.03386
AMELX	0	0	0	0	0	0	0	0	0	0	0	0	0	0	0	0	0	0	0	0	0	0	0	0	0	0	0	0	0	0	0	0	0
AMELY	0	0	0	0	0	0	0	0	0	0	0	0	0	0	0	0	0	0	0	0	0	0	0	0	0	0	0	0	0	0	0	0	0
AMFR	5.53574	5.85947	5.86047	5.66959	5.24717	5.57228	5.74497	5.87774	5.56041	6.29352	5.77795	5.29682	5.32625	6.10706	5.02945	5.53481	5.89748	5.35156	5.13175	5.44526	5.41752	5.46401	6.9888	5.4192	8.03149	5.49601	4.84549	5.85425	4.80064	5.28021	3.82985	5.6094	5.3726
AMH	2.82579	4.11437	4.64616	5.37955	3.17632	5.62498	5.18745	5.56285	7.09424	4.02503	4.34412	5.94556	2.09085	4.05311	4.7666	5.58616	4.38543	4.54659	4.77136	6.44874	1.81558	6.06544	0	4.9364	4.06178	2.4957	1.91456	1.67807	3.05485	7.54164	4.74631	5.30122	6.3665
AMHR2	0	0	0	0	0	0	0.790772	0	0	0	0	0	0.176323	0	0	0	0	0	0	0	0	0.0426443	0	0.678072	0	1.70487	0	0	0	0	0	0	0
AMICA1	2.29278	0.263034	2.88753	3.65878	1.58015	2.80735	1.19535	1.51096	2.42223	1.0635	1.83592	3.37851	3.90014	1.25096	2.08406	0.847997	0.389567	2.42761	1.77821	1.92979	0	1.29278	0.669027	2.37851	2.0072	5.56163	0	0.632268	2.06005	2.27202	0	2.24793	3.0018
AMIGO1	2.58496	3.60288	2.4489	3.25399	1.0635	1.45943	2.19219	2.21723	3.04614	4.01614	1.70929	2.37295	2.39232	3.15543	2.33056	1.51096	2.4957	2.72683	2.18587	0.0285692	3.65764	3.30889	1.28096	2.70487	3.94953	2.06005	1.39506	8.09482	3.96162	1.01436	0.678072	4.30524	1.73118
AMIGO2	1.85997	6.6343	3.67807	2.55582	7.15543	5.03958	2.78869	2.30743	2.27202	4.06523	3.8953	2.59455	3.29131	0.400538	2.70266	2.80941	4.06867	3.59574	0.286881	2.65306	6.34003	2.7137	2.41684	1.3505	5.37434	5.59962	3.71589	3.31904	0.124328	6.31596	0	8.06835	4.92552
AMIGO3	3.33914	2.24793	2.57531	2.82782	3.88362	3.51475	3.83289	3.35614	3.45154	3.01792	4.17871	4.05137	3.2854	3.59335	2.93734	5.1102	2.46728	2.84398	3.48543	2.59216	2.10769	4.73606	1.45418	2.90304	3.23113	3.24184	3.97177	2.97636	1.73552	4.24489	2.7845	2.93923	3.34908
AMMECR1	1.20163	1.37295	1.61824	1.13093	1.05658	0.978196	1.76977	1.76977	2.0635	0.782409	1.62761	1.13093	2.11103	1.46467	1.66448	1.4489	1.69153	1.66903	2.17632	2.1375	0.536053	1.11103	1.87578	1.5656	1.16993	1.91073	0.389567	2.29572	1.15704	1.79077	0.411426	1.87971	2.03914
AMMECR1L	2.52857	3.34625	3.16027	3.26454	3.69377	3.17313	3.19377	3.03914	3.46074	3.31904	3.55827	3.33342	3.58976	3.41819	3.09592	3.19849	3.26153	3.01792	2.98185	4.15785	1.53107	3.35614	3.97636	3.09592	3.3799	3.30889	3.37851	3.86987	2.68032	4.00988	1.32193	3.91648	5.21101
AMN	3.17313	4.94111	0	0	2.55336	2.38405	2.01792	0	0	5.49089	1.54597	1.02148	0	4.40122	0.176323	0	0	0	0	6.82655	0	0	1.38405	0.659925	0	3.98459	0	0	0	2.85798	0	0	0
AMN1	4.32481	5.00764	4.37016	4.82934	5.29719	4.45681	4.4822	4.28762	4.80787	4.61412	4.42291	4.09255	4.5509	4.12267	3.75916	4.01703	4.46401	4.38128	3.75596	4.04789	3.44095	5.52419	3.27352	3.23266	5.25134	3.98094	3.80735	4.393	3.38543	4.8679	2.80323	4.57773	5.55029
AMOT	1.51602	2.12763	2.72465	4.43095	0.85599	3.58376	2.79077	3.78869	2.89724	3.48929	2.29278	3.44095	1.23266	2.59216	3.54967	3.22033	2.9486	2.60881	1.46989	1.75702	0	1.37851	0	2.7761	1.25096	1.52105	0.286881	2.66221	0.799087	3.95233	0	5.59036	2.76129
AMOTL1	2.75489	2.9855	3.18903	3.3147	2.21101	3.26903	2.56316	3.76553	2.99458	3.28096	2.848	3.07039	4.22882	2.56071	2.64616	2.01436	3.45418	3.70377	3.24031	3.28836	0.250962	3.95606	0	2.58496	3.08916	3.71918	1.72247	1.0072	0.344828	3.47897	0	3.68706	3.76341
AMOTL2	2.26604	0.238787	1.9782	1.96347	0.790772	2.67807	1.58015	2	1.69153	0.333424	1.89918	2.98185	2.72247	3.11437	2.01436	0.298658	2.33056	2.44361	1.31615	3.82477	0.367371	2.74416	1.74846	2.33056	1.35614	3.65878	0.432959	0.31034	0.918386	3.43696	0.201634	2.38405	2.38681
AMPD1	0	0	0	0	0	0	0	0	0	0	0	0	0	0	0	0	0	0	0	0	0	0	0	0	0	0	0	0	0	0	0	0	0
AMPD2	4.63052	5.34127	5.77426	5.40156	4.66959	5.78529	5.49729	5.81327	6.23228	5.64414	5.13381	5.43896	5.74524	5.31325	5.52763	5.1102	5.2521	5.02059	5.03518	6.03122	6.1819	6.43896	4.65821	4.22728	6.15097	5.27984	6.51538	3.81865	6.40854	6.08937	3.63575	6.9154	8.51665
AMPD3	3.78346	4.59574	3.55582	3.26604	4.64328	2.93546	3.94673	4.41684	3.59455	3.62176	4.46009	2.83592	2.57046	3.30305	3.14405	1.34483	3.66448	3.38957	3.54844	2.94486	2.04963	4.77136	3.45154	0	4.84147	3.53232	2.36457	4.83592	2.8679	3.24031	0.238787	3.67694	4.12184
AMPH	3.77505	1.9486	2.95977	3.70929	4.8802	3.71039	3.87086	4.70598	4.52857	5.75087	4.78346	5.72928	2.61353	1.73118	4.7339	1.73118	5.32805	5.06264	0	1.19535	5.69683	4.22651	0	5.80478	7.44153	4.18269	2.96162	0	5.37016	6.78516	2.83996	6.82018	2.46989
AMT	1.70929	1.65076	2.63923	2.37016	0.485427	3.54226	2.19219	2.69599	4.0321	2.28983	2.25399	4.63401	3.71039	3.05137	3.61353	3.91169	1.09761	3.08236	1.41684	5.26604	2.27501	4.87774	2.98914	4.20555	4.31034	3.23573	5.68874	5.45878	2.56071	6.3443	4.10266	5.49761	6.23688
AMTN	0	0	0	0	0	0	0	0	2.53107	0	0	0	0	0	0	0	1.46467	0.918386	0	0	0	0	0	2.29866	0	0.790772	0	0	0	0	0	0	0
AMY1A	0	0	0	0	0	0	0	0	0	0	0	0	0	0	0	0	0	0	0	0	0	0	0	0	0	0	0	0	0	0	0	0	0
AMY1B	0	0	0	0	0	0	0	0	0	0	0	0	0	0	0	0	0	0	0	0	0	0	0	0	0	0	0	0	0	0	0	0	0
AMY1C	0	0	0	0	0	0	0	0	0	0	0	0	0	0	0	0	0	0	0	0	0	0	0	0	0	0	0	0	0	0	0	0	0
AMY2A	0	0	0	0	0	0	0	0	1.0072	0	0	2.03562	0	0	0.250962	0	0	0	0.214125	1.38405	5.31578	4.27352	0.731183	3.02326	2.94111	2.09761	2.58015	3.64731	3.46989	1.40054	0.722466	0.895303	2.19219
AMY2B	3.41143	4.51791	3.94486	6.12887	4.62117	4.80529	5.28466	5.74066	6.14649	4.82833	6.36124	5.57259	4.73335	4.32337	5.39883	5.75195	6.03408	5.8885	5.76421	6.11832	2.70708	6.23324	2.37851	4.89191	6.51191	3.8885	7.43179	4.87971	4.13175	6.36317	3.41278	6.05615	7.43162
AMZ1	0	0	1.35614	0	0.0840643	0	0.333424	2.26003	0.918386	0	0	0	0	0	0	0	4.68818	0	0	4.5292	0.604071	0	0	0	0	0	0	0	0	0	0	0	0
AMZ2	6.47541	7.28549	6.70681	7.09001	6.80478	6.35984	7.3057	7.19032	7.22988	6.75315	6.73809	6.62161	5.69655	6.51964	6.39883	6.81686	6.82451	6.78359	6.86567	6.49793	5.6008	7.40625	6.337	6.52246	6.97797	6.48446	6.5256	6.6844	5.54782	6.45615	5.08194	6.19712	5.75435
AMZ2P1	3.14893	4.01881	2.6893	3.926	2.75916	3.74631	3.9364	3.95791	3.77294	3.14078	3.64847	3.42626	2.42223	2.65992	3.11936	3.36177	3.50843	3.7301	3.81967	3.85599	1.56071	4.32481	4.32193	2.96532	4.53916	2.74846	3.88069	2.38681	2.20789	2.848	1.27501	2.97085	3.38543
ANAPC1	2.26903	2.97269	2.58015	2.81352	3.23573	2.61117	2.9279	2.76765	3.34056	3.23879	2.95233	2.65306	2.7761	2.88753	2.3978	2.90497	2.61589	2.81147	2.55827	3.5509	2.27798	3.16672	3.02503	3.03914	3.42895	3.33628	2.81967	3.44228	2.74846	3.55459	1.04264	3.29278	3.66221
ANAPC10	4.0635	4.62059	4.40122	3.79805	4.33128	4.20711	3.57168	4.12928	4.29939	4.73985	4.48478	4.09085	4.41954	4.65821	3.71918	4.80374	4.19535	4.20242	3.9222	3.51979	2.97085	4.88362	3.68706	3.56194	4.67976	3.74631	2.27202	4.26228	3.0054	3.20945	1.97453	3.53978	4.18587
ANAPC11	8.45947	8.76987	7.70688	7.56232	8.00489	7.7198	7.85393	7.51199	7.6037	7.19495	8.25352	7.48438	7.15977	7.84449	7.25522	7.91898	7.99294	7.71156	8.11494	7.70598	6.04505	7.93493	9.19032	7.22487	7.51396	7.54218	7.12164	7.51531	6.31958	7.15005	5.54071	6.72942	6.35773
ANAPC13	6.75288	5.87406	6.35843	6.61706	5.88069	5.95373	6.91851	6.49538	6.49025	6.52654	5.86716	6.38007	6.77426	7.36824	6.19436	6.72901	6.03408	5.67412	5.31759	5.70016	7.07125	6.33396	5.85922	7.12753	7.06199	6.01592	6.00876	6.85823	5.77083	5.96694	5.49793	6.6886	7.68594
ANAPC16	5.57259	5.78241	5.61794	5.81173	5.55857	5.84071	6.01725	5.54659	5.96116	6.14649	5.64068	5.68285	6.18567	6.16249	5.4793	6.57788	5.63459	5.89385	5.43796	6.21936	6.51822	5.99254	5.61677	5.84398	6.49921	6.21354	5.70127	7.11207	5.83996	6.56301	4.89918	6.3875	6.53993
ANAPC2	5.29609	5.81506	5.09128	5.01881	5.26416	5.67694	5.47897	5.85375	5.87995	5.23419	5.89045	5.61324	5.39369	5.94533	5.2521	5.0648	5.62936	5.71781	5.38957	5.21917	4.31252	6.01458	4.99005	5.01881	4.64789	4.56499	5.64212	5.47411	4.19456	6.15644	4.58916	5.19456	5.90905
ANAPC4	4.3505	4.59216	3.50462	4.49442	4.63227	5.02414	5.01257	4.41346	4.54411	4.76818	5.06867	4.58376	5.20594	4.99503	4.07382	5.07339	4.62877	4.42089	4.50906	4.85898	3.0321	5.50208	4.07468	3.93923	5.24336	4.07296	5.2791	4.71534	3.32337	4.95699	2.30159	4.72083	5.69711
ANAPC5	6.48188	7.17572	6.11187	7.05333	7.46818	6.55029	7.37808	6.28688	6.7343	6.47249	7.27146	6.92279	7.48816	6.81044	6.60481	7.10633	6.71768	6.71603	6.75261	6.53403	5.63488	7.01022	6.45763	6.23458	7.1469	6.65878	6.74739	7.16982	6.30378	7.90905	5.29609	7.17063	7.65664
ANAPC7	5.57531	5.77979	5.02768	5.39335	6.16048	5.92624	5.66164	4.68874	5.42156	5.60021	6.26416	5.42526	5.97522	5.88631	5.1819	5.65564	5.01659	5.05615	4.93026	5.59216	4.2032	5.59544	5.43296	5.02813	5.39369	5.14893	5.74551	4.916	4.40122	6.00809	4.10936	4.96625	5.69153
ANG	5.04352	3.58135	6.5806	2.79077	4.95606	4.74039	7.34687	8.14517	7.01948	0.62293	5.11977	8.11489	2.96532	5.1416	8.42513	6.78359	9.09714	6.98425	7.93021	8.34806	0.0703893	3.21878	2.90689	3.41684	0.978196	3.45418	3.51349	6.89942	0.226509	6.2502	0	6.26134	1.82375
ANGEL1	5.36001	6.40616	5.39335	6.58946	5.52826	5.97292	6.05311	6.33842	5.71425	5.19731	5.28207	6.18725	6.00944	6.99095	5.74416	5.84825	6.06199	5.71507	6.49105	6.15117	4.81301	4.90929	2.52105	4.26228	5.90881	4.81455	4.904	5.59634	4.88655	4.69711	3.07382	5.6427	3.74953
ANGEL2	2.69822	2.91839	3.02857	3.12433	2.98003	3.2854	3.26003	3.2032	3.65535	3.62994	3.46336	3.43563	2.81762	3.45549	3.07553	3.41143	3.19692	3.0321	3.45022	3.87283	2.31325	3.43563	4.01436	3.27501	3.35614	3.41954	3.50716	3.5509	2.96901	3.50843	1.63691	3.51096	4.47314
ANGPT1	0	0	1.23879	0.263034	1.48543	0	0	0	0	3.39232	0.978196	1.76977	2.06695	0	1.43296	0	1.51602	1.23266	0	2.55827	0	2.34199	0.286881	0	1.59932	2.48285	0.739848	0	0	0.604071	0	2.37016	2.9241
ANGPT2	4.64328	6.37173	5.22033	4.0781	3.19692	3.40054	4.65992	4.52795	5.85275	2.36457	7.47273	1.21412	5.02945	3.81865	0.189034	2.31615	4.89288	4.50208	2.75702	3.70487	0	4.1235	1.76977	0	3.89239	2.38957	2.1375	3.93923	0	1.88753	0.464668	2.80116	2.71809
ANGPT4	0	0	0	0	0	0	0	0	0	0	0	0	0	0	0	0	0	0	0	0	0	0	0	0	0	0	0	0	0	0	0	0	0
ANGPTL1	0	0.782409	0.910733	0	0	0	1.09085	0	0	0.879706	0	1.17632	2.15056	0	1.05658	0	0.485427	0.124328	0	2.42492	3.47249	0.111031	0	0	0	2.04614	0	0	0.189034	1.53107	0.903038	0.956057	2.34767
ANGPTL2	4.53481	3.9855	5.61736	3.72683	3.10266	4.35403	3.05658	4.84147	6.81737	2.25096	3.38957	3.62059	4.9222	3.66107	3.67694	2.44361	4.93452	5.35826	5.60792	4.35685	1	5.06048	2.42492	2.53605	4.86196	5.67666	2.41143	1.20789	1.71809	1.82375	1.95233	4.11187	7.6923
ANGPTL3	4.26754	4.13093	1.37851	5.07852	4.48349	5.47606	3.53481	0.575312	0	3.71918	2.53107	3.50589	1.52607	4.98277	3.83794	2.64155	0	0.687061	0	0	0	0	0	0	0	0	0	0	3.89918	0.555816	0	0	0
ANGPTL4	4.66846	3.07724	6.52325	2.95047	3.64039	4.70543	5.29057	6.75769	6.18428	0.432959	4.74416	4.27947	6.07253	4.01792	3.68594	4.13175	6.93038	4.97545	3.65764	6.8296	0	5.54628	3.17473	3.52105	3.49185	3.93168	0.505891	0.111031	5.67384	3.34625	0.83996	6.17513	7.09159
ANGPTL5	0	0	0	0	0	0	0	0	0	0	0	0.704872	0	0	0.111031	0	0	0	0	0	0	0	0	0	0	0	0	0	0	0.62293	0	0	0.226509
ANGPTL6	0.238787	0	0.799087	0.536053	0.695994	2.61589	0.0426443	0.516015	0.545968	0	0.970854	0	1.1635	0	0.163499	0	0	0	0.545968	0.189034	0	1.45943	0	0.422233	0.111031	0.748461	0	0	0	1.33914	0	0	0.0840643
ANGPTL7	0	0	0	0	0	0	0	0	0	0	0	0	0	0	0	0	0	0	0	0	0	0	0	0	0	0	0	0	0	0	0	0	1.25096
ANK1	2.17632	1.42761	1.0635	2.31904	1.79077	2.57289	3.16832	1.13093	1.0635	2.90111	4.26078	1.58976	1.89918	0	0.799087	0.650765	0.687061	1.02857	0.731183	3.01078	2.25096	1.65076	5.26679	3.91073	4.17951	2.27501	9.01798	6.99955	0.604071	8.50048	0	6.70377	0
ANK2	3.7939	4.78816	4.11603	2.50843	5.86888	4.47832	4.47379	2.7761	2.58256	3.38957	4.88069	3.93452	4.23802	5.0321	3.33485	3.93357	3.7866	3.50462	3.70377	4.32697	4.6153	3.76447	2.47508	1.62761	3.67469	3.69488	3.27352	4.48285	0.226509	3.70044	0	0	4.87971
ANK3	0.555816	2.0321	0.887525	2.22342	2.77821	2.72465	2.87578	1.848	2.27798	1.4957	2.66903	1.74416	2.95791	2.47768	1.54102	0.978196	2.11103	1.41143	0.367371	3.12433	0	1.89142	0.0976108	1.34483	0	2.98185	1.86394	2.41414	2.85798	4.58075	2.37295	3.61235	4.74524
ANKAR	0	0	0	0	0	0	0	0	0	0	0	0	0.0426443	0	0	0	0	0	0	1.5008	0	0	0	0.0840643	0	0	0	0.31034	0	0.650765	0	0.62293	0.31034
ANKDD1A	0.757023	0.298658	0.263034	0.411426	1.40054	0.137504	0.687061	0	0.85599	0	1.27501	1.07724	1.07724	0.111031	0	0.495695	0.214125	0.887525	0.389567	3.27798	0	3.9542	0.238787	0.0426443	2.11103	3.30743	0.992768	0.526069	0	2.18587	0	0.963474	2.78869
ANKFN1	0	0	0	0	0	0	0	0	0	0	0	0	0	0	0	0	0	0	0	0	0	0	0	0	0	0	0	0	0	0	0	0	0
ANKFY1	2.9222	4.32409	3.54102	4.41549	3.80529	4.38059	4.65076	4.3512	4.83441	4.39917	4.37782	4.36947	3.86295	4.60466	4.05918	3.86691	4.51159	4.4121	4.33485	4.86096	3.47249	4.1177	3.15381	3.6017	4.75809	4.23649	3.83491	4.59991	3.58616	4.59991	2.71589	4.852	4.56803
ANKH	4.94017	5.40463	5.2709	6.52748	5.4002	5.76182	5.69572	5.90014	6.35562	6.6585	5.44029	6.04418	5.08958	6.03936	5.61648	5.82222	5.52982	5.73281	6.33235	5.32625	6.27612	6.08215	2.02503	4.77505	6.58421	4.37712	4.12681	3.59455	5.30524	6.48639	4.06437	7.1814	4.51854
ANKHD1	4.8485	4.46923	4.6865	5.09381	5.36072	5.02636	4.60822	4.87184	5.42526	5.47216	4.69933	4.10601	4.95931	5.35614	4.51286	5.47476	4.55766	4.71425	4.34483	4.55704	4.28466	5.44328	4.23649	5.19849	4.56621	4.41075	4.29866	4.8475	4.02945	5.30597	3.23113	4.89772	5.11894
ANKHD1-EIF4EBP3	2.01078	2.27798	1.91073	3.58496	1.72683	1.926	2.86592	2.65992	2.67356	2.13093	2.32481	2.22342	2.56316	3.05137	2.43829	3.23726	3.10434	2.12433	3.33771	3.26754	2.88557	1.9222	0.925999	3.25248	2.82375	2.30451	2.54597	2.79494	2.33342	2.50589	1.93357	3.18745	2.53605
ANKIB1	4.14323	4.75114	4.16832	5.1014	5.00495	4.31107	4.70984	4.44824	4.55336	4.02326	4.53169	4.05832	4.36877	4.53916	4.05745	3.94486	4.12019	4.13668	4.10434	4.0635	3.44493	4.04177	4.21023	3.72901	4.43896	4.63749	3.63459	4.39163	3.24336	3.97085	2.59455	4.35896	4.45746
ANKK1	0	0	0	0.992768	0	0	1.87971	0.918386	0	0	0.15056	0.176323	0	0	0.604071	1.8679	1.57531	0.895303	1.52105	1.8679	0	0.0703893	0	0	1.73552	0	3.22188	0.831877	0	3.28836	0	0	0.594549
ANKLE1	0	0	0	0.464668	0	0.807355	0.238787	0	0.83996	0	0.111031	0.695994	0	0	0	0.321928	0	0.443607	0	0.378512	0	0.389567	0	0	0	0	0.443607	0	0	1.16993	0	0	1.09085
ANKLE2	5.01436	5.94322	4.31615	5.52982	5.82655	5.60437	5.6311	5.71397	5.73227	5.77689	5.61235	5.46826	5.488	5.83213	5.06437	5.6865	5.39609	5.3107	5.1631	5.21684	3.67582	5.93074	4.69321	4.19928	5.44791	5.26191	4.85	5.45943	4.49633	5.46271	3.5509	5.22959	5.29168
ANKMY1	1.5509	1.62293	1.57531	1.26903	1.54102	1.68257	2.16993	1.98914	2.35332	1.5008	2.0072	2.26303	2.46728	2.38405	1.81558	1.84398	1.774	2.03914	2.23879	2.98003	0.963474	2.05658	2.40871	2.70266	2.40599	2.10769	1.86394	2.89142	1.58976	2.85798	0.485427	2.07039	2.80116
ANKMY2	4.71864	4.05658	4.73877	5.10769	5.24793	4.38198	5.02591	5.02813	4.79129	4.21335	4.65821	4.91169	4.50526	4.93876	5.05485	4.70266	4.9528	4.50462	3.33485	4.24869	4.47638	5.06048	3.88557	4.38681	5.3302	4.24565	3.52607	4.20867	4.21335	4.59872	3.31904	4.91791	5.01881
ANKRA2	4.76765	4.38543	4.64097	5.06221	4.66732	4.8475	4.76977	5.60999	5.30451	5.08406	4.75435	3.86196	4.9991	5.05181	4.75542	5.14323	5.05224	4.80374	5.07852	4.30597	3.77294	5.46891	4.0635	4.37365	4.75435	4.12516	3.60644	5.15947	4.02414	4.48864	2.76765	4.61765	4.75221
ANKRD1	0	0	0	0	3.07382	0	4.72629	0	0	0	5.37886	0	0	0.970854	0	0	0	0	0	0	0	0	0	0	0	0	0	0	2.90689	0	1.14405	0	5.76235
ANKRD10	5.52607	5.27314	6.38543	6.24508	5.6761	6.37851	5.91839	5.62381	6.66491	5.95233	8.25791	6.50827	6.69307	6.45154	6.05507	6.67398	6.42643	6.21568	6.92505	6.61442	4.0054	6.46972	4.64501	4.89433	5.99977	6.48462	6.32085	5.7658	4.63169	7.1416	4.58015	6.2902	7.74927
ANKRD11	4.0036	4.46858	4.0009	4.02148	4.57228	4.07039	4.06781	3.88557	4.02414	4.66959	4.69933	4.06609	4.71864	4.61235	3.86691	4.51791	3.97361	3.86888	3.72356	4.85699	4.14568	4.10852	3.83693	3.77505	4.61412	4.61941	4.60526	5.55919	3.97636	5.1534	2.81558	5.06609	5.53636
ANKRD12	3.07553	3.35191	3.47897	4.11437	3.69153	4.58556	2.51349	4.19692	4.46009	3.92979	3.7137	2.65306	3.62877	3.63923	3.70929	3.86888	3.86691	4.51854	3.0197	2.98003	2.93923	3.9279	3.21257	2.54102	4.18824	3.59694	2.73769	3.59335	2.65535	3.36317	1.33914	3.77926	3.34625
ANKRD13A	5.27836	5.91958	4.80839	5.26828	5.15015	4.7703	5.53916	4.95977	5.3875	5.6008	5.54998	5.47086	5.43429	5.59066	5.33235	5.11603	4.52857	4.94907	4.86938	4.75061	3.9364	4.84449	3.98823	3.36036	4.63401	5.11478	3.79494	5.11061	4.34199	4.44559	2.1177	4.29205	5.05615
ANKRD13B	3.12928	4.75862	2.80323	3.65992	4.80374	4.80064	4.15299	2.90304	3.29572	3.91648	5.35191	4.03474	3.16672	3.06695	2.96347	3.79077	2.60881	3.19377	4.12433	5.39438	0.695994	3.93829	3.86096	3.95977	3.10434	2.46989	3.78136	3.01078	1.89142	5.09381	1.5008	3.55704	4.31832
ANKRD13C	2.94111	2.96717	2.74631	3.01078	2.96901	2.97269	2.97453	2.51349	2.88753	3.74631	2.80529	2.99458	2.87381	3.12102	2.61824	2.49057	2.5008	2.70044	2.37016	2.73335	1.74846	2.70487	3.11603	2.49057	2.74631	2.86394	2.59932	3.4489	2.56803	2.89724	0.807355	3.35191	3.38128
ANKRD13D	4.55336	5.36282	4.64962	5.01078	4.47638	5.5601	5.2407	4.38059	4.83946	4.87086	5.85997	5.4219	5.03078	5.21684	4.87922	5.24146	4.51223	4.57652	4.51475	4.66562	4.54659	5.16712	6.0072	4	5.33914	5.47508	6.15906	4.05658	3.92979	5.81992	3.44758	5.55244	6.64847
ANKRD16	2.27501	2.43296	2.52105	2.68706	3.34056	2.4957	3.39643	2.82375	3.03738	3.09255	3.27798	2.90304	2.45681	3.48156	2.61589	3.48543	2.72247	2.70708	2.1375	3.75809	2.8339	3.21257	2.31034	3.06005	2.65535	2.46467	2.90497	2.87774	2.73985	3.03562	0.782409	3.05137	3.7301
ANKRD17	4.52293	5.08449	4.25927	5.31976	5.44989	4.99186	5.14975	4.68762	4.96301	5.62	4.99594	4.73227	4.96486	5.30342	4.35614	5.06221	4.75061	4.83643	4.72901	4.93168	3.53978	4.97315	3.55336	3.98277	5.71699	4.28466	4.26303	4.95838	4.17871	4.44162	2.80323	5.13011	4.92505
ANKRD18A	0.485427	0	0.757023	1.32769	0.31034	0	0	0.298658	0.782409	1.23266	0.555816	0.765535	0	0	0.298658	0.250962	0.189034	0.286881	0.0976108	0.333424	0	1.36737	0	0	0	0.0285692	0.286881	0.687061	0	1.54597	0	0.526069	1.26303
ANKRD18B	0	0	0	0	0	0	0	0	0	0	0	0	0	0	0	0	0	0	0	1.43829	0	0	0	0	0	0	0	0	0	0	0	0	0
ANKRD18DP	0	0	0	0	0	0	0	0	0	0	0	0	0	0	0	0	0	0	0	0	0	0	0	0	0	0	0	0	0	0	0	0	0
ANKRD19P	0.0426443	0	0.731183	0.505891	0.545968	1.36737	1.31615	0.765535	0.948601	2.7866	1.61824	0.992768	0	0.356144	0.432959	0.757023	0.85599	0.757023	0.367371	0.422233	0	0.9855	2.83188	0	0.15056	0	1.26303	0	0	5.63169	0	0.400538	4.94392
ANKRD2	0	0	3.29572	0	0	0	0	0	3.69153	0.62293	0	0	0	0	0	0	0	0	0	0	0	0	0	0	0	0	0	0	0	0	0	0	0
ANKRD20A1	0	0	0	0	0	0	0	0	0.344828	0.0840643	0.163499	0	0	0	0	0	0	0.575312	0	0.400538	0	1.29866	0	0	0	0	0	0	0	0.757023	0	1.28688	1.57531
ANKRD20A11P	0	0	0	0	0	0	0	0	0	0	0	0	0	0	0	0	0	0	0	0	0	0	0	0	0	0	0	0	0	0	0	0	0
ANKRD20A2	0	0	0	0	0	0	0	0	0	0	0	0	0	0	0	0	0	1.11103	0	0	0	0.344828	0	0	0	0	0	0	0	0	0	0	0.678072
ANKRD20A3	0.15056	0	0	0	1	0.321928	0	0	0	0	0	0	0.687061	0	0	1.40599	0	0.226509	0	0	0	0.910733	0	0.594549	0	0	0	0	0	0.367371	0	0.111031	0
ANKRD20A4	0	0	0	0.214125	0.454176	0.137504	0	0	0	0.9855	0.815575	0	0	0	0	3.77189	0	0	0	0	0	0.604071	0	0	0	0	0	0	0	0	0	0	0
ANKRD20A5P	0	0	0	0	0	0	0	0	0	0	0	0	0	0	0	2.01078	0	0	0	0	0	0	1.32769	0	0	0	0	1.22651	0	0	0	0	0.584963
ANKRD20A8P	0	0	0	0	0	0	0	0	0	0	0	0	0	0	0	1.41684	0	0	0	0	0	0	0	0	0	0	0	0	0	0.641546	0	0	0
ANKRD20A9P	0	0	0	0	0	0	0	0	0	0	0	0	0	0	0	0	0	0	0	0	0	0	0	0	0	0	0	0	0	0	0	0	0
ANKRD22	0	0	0	0	0.201634	0	0	0	0	0	0	0	0	0	0.189034	0	0	0	3.0993	0	0	0	0	0	0	0	0	0	0	0	0	0	0
ANKRD23	1.45943	5.96	2.93734	4.03034	4.78188	3.43029	3.05485	2.08406	2.44626	4.16027	3.3799	2.9982	2.848	2.57773	2.58256	4.03826	1.64616	2.29572	2.29866	3.36597	3.5097	2.55827	3.54102	1.60881	3.72356	1.76553	2.80735	2.5656	2.44626	2.70929	4.76394	2.852	3.65992
ANKRD24	0	2.12433	1.46467	1.5656	1.58496	3.7666	2.0072	2.42761	1.0072	0	0.298658	2.75702	0	0	0.555816	2.12433	2.65306	1.53605	2.08406	3.94392	0	3.93829	2.05311	2.55582	2.27202	1.05658	1.72247	1.5656	0	4.53481	1.55582	1.31034	0.400538
ANKRD26	0.731183	0.847997	1.1177	1.76977	1.19535	1.79909	1.46467	1.31034	1.8679	2.22651	0.687061	1.24489	1.62761	1.37295	1.02857	1.61824	1.23266	1.43829	0.15056	2.51349	0.956057	1.95606	1.79077	1.58496	2.52857	1.75275	1.66448	2.20789	1.26303	2.07382	0	2.62761	2.11437
ANKRD26P1	3.26303	0	0	1.10434	3.77083	0	3.52356	0	0	0	1.58496	0	0.565597	4.07382	0	0	0	0	0	0	0	0	0	1.12433	0	0	0	0	0	0	0	0	0
ANKRD26P3	0	0	0	0	0.669027	0	0	0	0	0	0	0	0	0	0	0	0	0	0	0	0	0	0	0	0	0	0	0	0	0	0	0	0
ANKRD27	3.73335	4.71094	3.70929	3.79077	4.25399	3.93074	4.83238	3.0635	3.89239	4.38612	5.22997	3.65535	3.849	4.93687	3.28836	4.15866	3.41143	3.40054	4.09592	3.24031	0.495695	3.55704	4.21257	2.58976	3.48027	3.5435	3.15866	4.34554	2.98914	3.72792	1.82375	3.76129	4.93923
ANKRD28	3.71809	3.61471	2.83996	3.11936	3.60644	2.96717	3.6017	2.91648	3.33342	3.53854	3.83895	3.03386	3.37851	3.79494	2.80323	4.02148	3.22497	3.21257	3.05137	3.4957	2.86394	3.54597	3.8846	4.11686	4.49378	3.16511	3.12433	3.85699	2.82375	3.97361	1.926	3.36737	4.58436
ANKRD29	5.14323	4.59515	3.36317	4.51602	4.28392	1	4.13504	1.87971	4.18982	4.12516	3.29278	2.73335	2.89918	5.64616	0.333424	3.12433	2.83188	4.86592	2.07039	2.04963	3.53854	2.5656	0	3	1.58496	1.926	0.275007	0	1.09761	2.80735	0	1.18269	3.11603
ANKRD30A	0	0	0	0	0	0	0	0	0	0	0	0	0	0	0	0	0	0	0	0	0	0	0	0	0	0	0	0	0	0	0	0	0
ANKRD30B	0.910733	0	0	0	0	0	0	0	0	0	3.06178	0	0	0	0	0	0	0.286881	0	0	0	0	5.79675	0	0	0	0	0	0	0	0	0	0
ANKRD30BL	0	0	0	0	0	0	0	0	0	0	0	0	0	0	0	0	0	0	0	0	0	0	0	0	0	0	0	0	0	0	0	0	0
ANKRD30BP2	0	0	0	0	0	0	0	0	0	0	0	0	0	0	0	0	0	0	0	0	0	0	0	0	0	0	0	0	0	0	0	0	0
ANKRD31	0	0	0	0	0	0	0	0	0	0	0	0	0	0	0	0	0	0	0	0.344828	0	0	0	0	0	0	0	0	0	0	0	0	0
ANKRD32	1.4489	1.62293	1.18269	2.18903	2.09424	2.02857	2.16993	2.27501	2.26903	2.08066	1.5509	1.4957	1.80323	1.41143	1.50589	1.04963	1.77821	1.58015	1.28096	1.17632	1.5008	2.01792	2.51602	1.95606	2.35896	1.74846	1.25096	1.94486	0.604071	2.17951	0.584963	1.66903	2.49825
ANKRD33	4.19849	5.92053	2.87184	0	5.21684	0	2.58015	0	0	0	6.488	0	1.94486	0.0565835	0	0	0	0	0.443607	0	0	0	0	0	0	0	0	0	0	0	0	0	0
ANKRD33B	0	0	0	1.02857	0.238787	0	0	0	0	0	0	0	0	0	0	0	0	0	0	0	0	0	0	0	0	2.34767	0	0.367371	0	0	0	0	0
ANKRD34A	0.226509	0	0.443607	0.389567	0	0.871844	0.948601	0.584963	1.59455	0	0	0.263034	0	0.321928	0.485427	0.475085	0	0	1.0635	1.48543	0.722466	1.25096	0	1.49057	2.96162	1.44361	1.1375	0.263034	0	1.65992	0.0703893	1.70044	1.51602
ANKRD34B	0	0	0	0	0	0	0	0	0	1.8953	0	0	0	0	0	0	0	0	0	0	0	0	0	0	0	0	0	0	0	0	0	0	0
ANKRD34C	0	0	0	0	0	0	0	0	0	0	0	0	0	0	0	0	0	0	0	0	0	0.400538	0	0	1.09761	0	0.0840643	0	2.33056	0	0	0	0
ANKRD35	0	0	0.163499	0	0	0	0	0	0.495695	0	0	0.584963	0	0	0.31034	0	0	0.565597	0	1.01436	0	0.0840643	0	0	0.163499	0.722466	0	0	0	3.7666	0	1.82782	0
ANKRD36	0	1.14405	1.01436	1.86394	1.95233	1.46989	1.19535	0.823749	1.77821	1.99277	1.41143	1.45943	2.15704	0.782409	1.26903	1.45943	0.903038	1.54597	1.1375	3.48156	0.163499	1.57046	2.18903	1.29278	2	1.31615	2.9486	2.02148	1.25701	2.488	0	3.30451	4.70543
ANKRD36B	0	1.47508	0.0703893	1.70044	0.903038	1.44361	0.641546	0.189034	1.72683	1.69153	0.411426	1.04963	2.16672	0.0565835	1.31034	1.75702	0.933573	1.16993	1.1635	2.86394	0.344828	1.05658	1.79909	1.58496	1.92979	2.02148	2.73118	2.04264	1.26903	2.28983	0	3.34908	4.30159
ANKRD36BP1	1.17632	2.06695	1.79909	3.89045	1.9486	1.57531	1.76553	2.22959	2.22342	3.7137	0.432959	1.65535	1.52105	1.926	2.18903	1.19535	1.37295	2.68257	1.67807	1.29278	2.60407	1.17632	0	2.30159	2.07724	2.3505	0	2.84398	1.3505	0.389567	0	2.84197	1.02148
ANKRD36BP2	2.06005	2.94486	0	2.42492	4.30378	0	3.31179	0	0	3.06695	3.50208	2.58736	3.98641	4.37434	0.594549	2.67129	0	0	0	3.51475	0	0.815575	0	0.0976108	0.0143553	2.36737	1.72683	2.38681	2.30451	1.81147	0	2.43563	1.7866
ANKRD37	4.67243	5.10811	6.06717	4.12267	3.74201	4.21179	3.37295	6.74093	6.19751	4.97453	3.11603	5.23573	4.52544	5.03738	4.60288	5.63836	6.824	6.43829	5.44095	4.44559	3.68594	6.52716	4.23189	3.40327	7.4121	3.92979	3.848	4.54844	2.51096	3.75489	2.35614	6.19436	4.45681
ANKRD39	4.87184	5.1631	3.95699	4.0798	6.30761	4.48349	4.36387	3.54967	4.10601	5.06652	5.35368	4.10852	5.26978	4.64847	4.11686	4.488	3.87086	3.8953	3.89821	4.56255	4.53107	3.95699	5.85474	5.0197	5.23343	4.83592	5.07382	5.20516	4.26903	5.04002	3.16189	4.73498	6.19397
ANKRD40	4.44758	5.65964	4.85947	4.5097	5.22805	4.70984	4.80787	4.7148	4.80941	4.61353	4.97636	4.65935	4.26454	4.67016	4.3875	4.58856	4.49697	4.30086	4.90497	5.14934	2.9279	4.78503	5.22882	3.80426	4.94205	4.62585	4.06005	4.37643	3.47249	4.37643	2.75275	5.21723	4.29572
ANKRD42	1.61353	1.75702	2.0321	2.45943	1.87184	2.57773	2.32769	2.82375	2.66903	2.9279	1.60407	1.72683	1.78241	1.43296	2.39506	1.97085	2.16027	2.47249	1.29866	0.9855	1.33342	2.38957	0.823749	1.16993	3.17313	1.774	1.43296	2.1177	1.81558	1.83996	0.739848	2.63459	2.56316
ANKRD44	2.20477	1.926	2.58256	3.14078	2.46989	3.03562	2.35332	1.36177	1.65992	3.09592	2.20789	2.84599	2.89336	2.25701	2.63691	1.07724	1.38957	1.85997	2.12102	2.60644	0	1.4957	1.57531	1.59932	2.02503	3.36737	0.565597	3.89142	1.14405	3.27947	0	3.7666	2.58976
ANKRD45	0	0.782409	0.163499	0	0	0	0	2.37851	1.73552	1.04963	0	0	0	0	0.31034	0	0	0	0	0.748461	0	0	0	0	2.05311	0	0	0	0.669027	0	0	0	0
ANKRD46	5.06221	3.87381	4.27352	4.26379	4.18428	4.79649	3.36737	4.39849	4.65707	5.80787	5.31252	3.7366	4.81967	4.65019	3.5656	4.8679	4.22265	4.02414	3.59932	4.02414	3.70044	4.30816	4.36247	3.91456	5.47638	4.98003	3.25399	4.88069	3.22651	4.46532	2.59455	5.35368	4.83744
ANKRD49	4.21878	4.35191	3.98732	4.41278	4.37921	4.14486	4.39643	4.21179	4.43029	4.36807	4.28096	4.16752	3.76022	4.70377	3.80426	4.25399	4.16108	4.12433	4.33342	4.34625	3.13258	5.03562	3.88655	2.89336	4.29572	4.62644	4.05137	4.98185	3.91073	5.84524	2.89724	5.2149	5.17433
ANKRD5	3.61706	3.91552	3.09424	3.99095	4.27352	3.12598	4.1643	4.49825	4.13093	3.5656	3.34625	2.95791	3.17473	3.88362	3.62644	3.20789	3.56071	3.70266	2.61589	3.0268	2.9855	3.94392	2.46728	3.20633	3.04439	1.9855	0.992768	1.9782	2.23573	1.79077	1.53107	2.5008	1.32769
ANKRD50	1.18903	2.37851	2.41414	1.15056	2.34483	1.78241	1.45943	1.38957	2.02503	2.09085	2.33056	1.70487	2.58496	2.60407	1.93357	1.10434	2.02857	1.98185	1.70929	2.61117	0	1.91839	4.07039	2.37573	2.18903	2.45681	0	2.16027	1.26903	1.38957	0	1.16993	3.07039
ANKRD52	3.93546	5.19535	4.19613	4.55275	5.04963	4.94626	4.48349	4.57894	4.71644	4.43095	5.17991	4.67582	4.89579	4.97636	4.32481	4.28762	4.51033	4.3505	4.72465	4.50208	2.62293	4.64328	3.33342	4.0018	4.22265	4.1819	3.94767	4.56803	3.55213	4.64847	2.40599	4.20398	4.71425
ANKRD53	0	0	0	0	0	0	0.389567	0	0	0	0	0	0	0	0.0976108	0	0	0	0	0	0	0	0	0	0.594549	0	0.378512	0	0	0	0	0	1.4489
ANKRD54	4.59515	5.16471	5.75862	6.75288	4.87135	5.8716	5.57107	5.72247	5.70929	5.74201	5.55919	5.43263	5.11936	4.83794	5.83466	6.33324	5.39506	5.4522	4.64731	5.70183	3.73227	6.09614	5.53854	4.58256	5.1815	4.47703	5.90038	4.52356	4.30086	5.67835	3.61471	5.488	5.9465
ANKRD55	0	0	0	0	0	0	0	0	0	0	0	0	0	0	0	0	0	0	0	0	0	0	0	0	0	0	0	0	0	0	0	0	0
ANKRD6	1.15704	2.89336	2.32193	2.7137	3.0036	2.84197	2.80529	1.94486	2.01436	2.48285	2.1635	2.11437	2.42761	1.34483	2.12102	1.32769	1.48027	2.13093	1.58976	3.53107	4.22574	2.12102	0	1.75702	2.5008	2.25399	0.604071	2.50589	2.93546	4.30086	2.75061	2.94111	1.12433
ANKRD62P1-PARP4P3	0	0	0	0	0	0	0	0	0	0	0	0	0	0	0	0	0	0	0	0	0	0	0	0	0	0	0	0	0	0	0	0	0
ANKRD63	0	0	0	0	0	0	0	0	0	0	0	0	0	0	0	0	0	0	0	0	0	0	0	0	0	0	0	0	0	0	0	0	0
ANKRD65	2.78031	4.63343	3.36877	5.90111	5.88801	2.01436	3.22497	0	0.863938	5.46107	5.53169	4.40463	5.13545	0.201634	2.53107	2.82579	0.650765	1.54102	0.739848	3.42358	5.79805	1.4957	0	1.51602	0	5.13996	3.80529	6.77386	5.60199	4.48285	4.84197	4.7866	0.238787
ANKRD7	0.432959	0.731183	0.731183	0.201634	0.722466	0	1.97085	1.09085	0	0	0	0.275007	0	0.555816	1.1635	0.925999	0.0285692	0.464668	0	1.59455	0	1.12433	0	0.367371	2.17632	0.641546	0	0	0.505891	0.356144	0	0	0
ANKRD9	4.10518	3.86295	5.34518	2.95977	3.44228	2.87381	4.43563	3.78764	5.19928	1.79077	3.49185	4.55029	3.28836	3.19061	3.51223	4.98504	5.52951	3.62994	3.0054	3.89627	1.35614	5.53045	4.62936	3.1375	3.86493	3.80116	3.25701	3.49953	2.58736	3.69822	1.41684	3.05311	3.80529
ANKS1A	2.488	2.92029	3.33342	3.36036	4.0027	4.02414	3.24031	3.96255	4.23802	3.34908	3.28688	3.58496	3.88069	3.33771	3.14078	3.01792	3.23573	3.32193	2.86394	3.82579	4.34767	3.55949	3.49825	3.42089	4.21101	4.17632	3.86987	4.49697	2.32193	4.20163	3.33485	4.40259	4.2891
ANKS1B	2.9241	4.41886	3.01614	5.07895	4.41414	2.926	3.40735	3.59574	3.29866	7.1236	3.34483	5.12887	2.73985	2.9982	1.63227	2.89918	3.8125	3.35755	3.20006	1.79909	4.39369	3.848	1.42761	1.15704	3.45418	1.0635	3.83592	0	0.411426	3.90014	2.18587	4.13175	2.40054
ANKS3	2.68482	3.19377	3.41819	3.48543	3.59574	4.51159	3.64616	3.65076	3.87676	3.65306	4.41954	4.38267	3.96625	4.06867	3.88264	4.8125	4.04002	3.81865	3.37156	5.3799	3.31325	4.77821	3	2.84599	4.49378	3.39369	5.95931	3.69599	2.99095	5.73985	2.72683	4.30816	5.13422
ANKS4B	5.49025	5.05658	4.80529	5.67214	6.16692	5.07082	5.70377	4.29499	0	6.17233	5.47119	4.67243	4.916	2.91073	4.94064	1.44361	1.52607	4.20242	2.01078	3.25096	0	0	0	0	0	2.67807	0	5.23879	0	0	0	0	0
ANKS6	2.51349	3.19061	2.62527	2.41414	2.04264	3.39917	3.16672	3.35614	3.33199	1.09761	3.50208	3.0321	1.91073	1.80323	3.08406	0	2.71149	2.48285	2.81967	3.45022	2.14731	3.37573	0	2.4957	1.51602	2.02148	2.41684	2.65306	0.847997	3.50208	1.32769	1.28096	0.0840643
ANKUB1	1.19535	0	0	0	0.263034	0	0	0.526069	1.97453	0	0	0	2.37295	0	0	0	0	0	0	0	0	1.11103	0	0	0	0	0	0	0	0	0	0	0
ANKZF1	3.61235	4.27202	5.0027	4.66448	4.40463	5.03694	5.05832	6.55105	6.82184	5.00225	4.42492	5.37086	4.8535	4.72846	5.01436	5.89336	5.54473	5.67723	4.65478	5.43229	3.06695	6.69042	4.34767	4.38612	5.01703	4.58075	5.75515	5.615	4.32265	6.77821	3.14241	6.43112	6.23074
ANLN	2.55827	0.495695	2.41954	0	3.18903	1.28688	1.95606	1.0635	0.918386	0	2.40054	0.757023	3	1.5008	0	0.815575	2.24184	0.516015	0	0	0	0.807355	3.92505	2.82375	0	2.79909	0	1.31034	0	0	0	0	0
ANO1	2.8339	1.1635	3.7366	2.96162	1.63227	4.51854	2.88947	3.46336	3.66221	1.56071	4.11187	3.68032	5.02326	3.09085	2.98368	3.07724	4.63169	3.8679	2.25399	4.53232	0	3.74739	3.40735	3.79286	3.26003	3.15866	2.76977	1.72683	0.214125	3.20163	0.137504	3.61706	4.24031
ANO10	4.65019	3.52982	4.64962	3.02326	4.37921	3.98732	4.62702	3.65878	4.15056	3.67356	5.30961	3.38819	4.10182	4.01703	3.30012	4.18269	3.64039	3.63691	3.57046	3.49442	4.02414	3.19219	4.04439	3.74201	4.20867	3.88557	4.17393	3.87086	3.29719	4.39025	2.61353	4.45615	5.51128
ANO2	0	0	0	0	0	0	0	0	0.124328	0	0	0	0	0	0	0	0	0	0	0.0426443	0	0	0	0	0	0	0	0	0	0	0	0.250962	0.790772
ANO3	1.71809	1.22033	0	1.94486	3.79286	3.23726	3.02326	0	0	0.367371	3.38128	3.0635	1.93357	2.83996	3.30012	0	2.95047	3.03914	0	0.555816	0	0	0	0	0	1.65076	0	0	0	0	0	0	0
ANO4	0	0.9855	2.74201	0.263034	0	0	1.31034	4.23879	4.26003	0	0	0	0.411426	0	0	0	0	0	0.903038	0	0	0.0426443	0	0	0	0.536053	0.0426443	0	0	0	0	1.61353	4.73498
ANO5	2.31034	3.21412	1.97085	2.45154	2.25701	2.0635	3.49825	1.5008	2.39232	2.18587	3.04439	2.73985	1.87578	0.85599	1.92979	0.584963	1.59932	1.86394	2.62293	1.37295	2.64155	2.43563	0	1.18269	2.84197	2.51349	1.90689	3.69822	3.09085	3.27798	1.30451	3.64039	2.48027
ANO6	4.42694	3.21101	3.95884	2.50335	3.97085	2.63691	3.94673	2.64847	3.58616	0.910733	3.23419	2.72247	4.60466	1.20163	2.854	2.10434	3.72901	3.2765	3.58736	3.6837	1.04963	2.70487	2.8953	2.94111	3.7866	4.57954	0.85599	0.895303	1.26303	3.40463	0	2.94298	6.19042
ANO7	0	0	0	0	0	0	0	0	1.37851	0	0	0	0	0	0	0	0	0	0	0	0	0.0285692	1.47508	0	0	0	0.565597	0	0	0	0	0	0
ANO8	4.02237	3.25701	3.86295	3.84398	4.36527	4.63343	4.82324	4.06178	4.15218	2.72247	4.66789	4.10769	3.63343	3.29425	3.68257	3.99639	3.9514	3.80219	4.59276	4.03386	1.49057	4.11103	3.71918	4.53356	3.73877	2.89142	3.80323	3.01614	1.50589	3.52231	2.08406	3.81762	4.34837
ANO9	0	3.17313	1.42223	0	0	0.400538	3.59216	0	1.08406	0	0.659925	1.9782	3.42895	0	0.226509	1.04963	0.823749	2.07382	3.90593	1.4957	0	2.18587	6.10287	0.85599	0	4.14893	0.378512	4.59036	0	4.03298	0	0.782409	1.87184
ANP32A	6.37799	5.24298	5.36667	5.67582	6.8125	5.2292	6.22362	5.06996	5.80555	5.86196	5.69014	5.13134	6.15117	6.32211	5.03782	5.93192	5.66278	5.22535	5.1469	6.09719	5.95257	6.39849	7.80974	6.17033	5.83643	6.52403	5.23304	7.80019	5.69153	6.05441	3.89045	6.34074	6.18051
ANP32A-IT1	0	0	0	0	0	0	0	0	0	0	0	0	0	0	0	0	0	0	0	0	0	0	0	0	0	0	0	0	0	0	0	0	0
ANP32AP1	0	0	0	0	0	0	0	0	0	0	0	0	0	0	0	0	0	0	0	0	0	0	0	0	0	0	0	0	0	0	0	0	0
ANP32B	6.96266	7.09117	6.64169	6.92707	6.68047	6.79468	6.47411	7.23141	7.48896	6.96578	7.13093	7.05517	7.38223	7.23993	6.82235	6.28762	6.93923	6.89166	6.81506	6.83706	6.24584	7.27585	6.90581	6.89336	6.28133	6.88496	5.77926	7.18011	6.45088	6.78803	5.1981	7.30003	6.55459
ANP32C	0	0	0	0	0	0	0	0	0	0	0	0	0	0	0	0	0	0	0	0	0	0	0	0	0	0	0	0	0	0	0	0	0
ANP32D	0	0	0	0	0	0	0	0	0	0	0	0	0	0	0	0	0	0	0	0	0	0	0	0	0	0	0	0	0	0	0	0	0
ANP32E	4.10014	3.41684	3.72683	3.90207	4.03474	4.41481	3.52732	4.2765	4.83238	4.18269	3.62644	3.74093	4.56742	4.15299	3.37851	4.46728	4	4.11686	4.50906	4.54288	3.32481	4.849	4.73823	5.13093	5.2902	5.46728	4.56864	6.36685	4.40054	4.41549	3.13914	4.24793	5.76075
ANPEP	0.356144	0	0.495695	1.02148	0.250962	2.0635	2.10098	0	1.4957	0	1.15704	2.40327	1.97085	0	2.31904	0	1.39506	0.613532	2.81558	1.71809	1	1.31615	2.94486	2.33056	0.250962	2.79077	0	0.9855	3.18903	4.26679	0	1.54597	1.65992
ANTXR1	4.0781	3.08236	4.85499	2.76977	2.84197	3.41414	3.95791	3.46467	4.40667	1.29278	3.51979	4.27426	5.62176	3.14893	4.39575	1.89142	5.05311	5.0365	2.9279	5.31796	0.782409	4.05137	2.88557	5.00854	3.65076	5.91097	0.790772	1.81147	1.70487	5.09719	3.04439	4.56682	4.65535
ANTXR2	1.23266	0	2.47508	1.67807	3.10266	2.16993	0.925999	1.09761	2.47508	0	2.95606	1.82782	2.82985	0.992768	2.0036	0.632268	2.68706	2.37851	0.722466	2.62527	0	1.37295	0	1.72683	1.01436	3.3799	0	0	0.321928	2.02148	0	1.46989	4.16269
ANTXRL	0	0	0	0	0	0	0	0	0	0	0	0	0	0	0	0	0	0	0	0	0	0	0	0	0	0	0	0	0	0	0	0	0
ANXA1	5.82604	3.88069	6.26115	5.83845	3.91265	5.04089	5.02281	5.04002	6.35738	4.17393	5.04658	6.95175	7.17802	4.61471	6.43879	4.38474	6.86369	6.46303	5.15259	7.71466	3.07039	6.41498	4.65363	6.69251	5.16912	6.86084	2.22342	4.23573	6.58526	6.52951	3.91361	5.94603	7.79357
ANXA10	2.47508	4.93876	3.03914	3.38819	5.10182	4.50208	2.51349	4.28392	1.72683	4.57833	3.31759	4.90352	2.45943	5.18943	4.08831	2.56316	4.70266	4.62	5.92647	0.367371	0	0	0	0.62293	0	0	0	0.226509	0	0	0	0	0
ANXA11	5.09381	5.03518	5.78581	5.12722	5.05007	6.01212	6.40395	5.48768	5.72955	5.50589	5.19022	5.08491	6.12928	5.34376	6.00203	5.13381	5.2709	5.21762	5.41954	6.32319	4.82985	4.8525	6.85037	5.63807	5.61765	5.96278	4.35966	6.13648	5.51916	6.19219	5.55213	6.38888	4.89821
ANXA13	4.89869	4.23113	0	5.43929	6.31379	2.62527	4.56621	7.23888	0	0	5.19377	0	7.77755	2.80941	5.59604	0	3.5097	5.81992	5.34127	8.76782	0	0	0	0	0	2.41684	0	0	0	1.31034	0	0.687061	0
ANXA2	7.29011	5.37191	8.0735	6.58796	7.2914	6.84009	7.79338	6.24831	7.35482	5.06695	5.99865	7.44137	8.13396	6.75435	7.95884	8.31796	8.06948	7.39874	7.2854	8.08449	7.18874	7.28383	9.64847	9.74	7.95565	8.49913	7.09054	10.0698	7.45475	8.26205	6.74025	6.96578	8.76341
ANXA2P1	0	0	0	0	0	0	0	0	0	0	0	0	0	0	0	0	0	0	0	0	0	0	0	0	0	0	0	0	0	0	0	0	0
ANXA2P2	2.40871	0.344828	3.1635	1.7137	2.55582	1.87578	2.94111	1.65992	2.33914	0.163499	1.02857	2.32193	3.28983	1.98914	3.10434	3.17473	3.22805	2.56316	2.44361	3.33342	2.55827	2.32193	4.72901	5.01569	3.08236	3.73335	1.7137	5.31542	2.58976	3.19377	2	2.3505	3.91456
ANXA2P3	0	0	0	0	0	0	0	0	0	0	0	0	0	0	0	0	0	0	0	0	0	0	0	0	0	0	0	0	0	0	0	0	0
ANXA3	0.83996	1.07724	0.464668	1.94486	4.65707	0	3.37573	0.903038	0	0	1.30451	1.17632	1.13093	3.40463	3.35191	0	2.65764	1.20163	1.13093	2.854	5.23151	1.65535	0	3.10434	0.0426443	2.80116	0	0.0426443	0.505891	4.01881	0	0	1.83592
ANXA4	6.31976	6.24508	5.88753	5.48349	5.65907	5.33128	6.5097	5.69683	4.87184	5.27053	6.20594	4.81147	6.16952	6.03364	7.43846	4.851	5.43463	5.13709	4.95838	5.3512	4.37851	3.9855	5.20281	5.89603	4.16027	5.23573	2.66448	7.10821	3.17792	7.02525	1.85997	4.39506	4.79857
ANXA5	7.49665	7.42004	8.182	7.40599	8.20256	7.36903	7.74685	8.31029	8.00287	8.27198	7.76315	8.00191	8.76597	7.34722	8.22463	7.51964	8.08587	7.70881	8.27086	7.90929	7.3077	7.97888	7.7237	8.30738	8.93103	8.29494	6.66477	8.52705	7.83378	7.81845	6.09698	8.90944	8.90219
ANXA6	8.3933	7.79435	7.17093	6.6453	7.79064	6.8632	7.37121	7.93239	7.44394	7.17692	6.80452	6.76713	7.16672	8.5002	7.52787	6.69042	7.68328	6.66959	7.88856	7.42585	7.84197	8.22482	7.26153	6.83048	6.69738	7.20026	7.41937	5.43696	7.46761	6.62073	4.7148	6.53947	7.62139
ANXA7	6.84449	7.283	6.65507	7.04647	7.14883	7.1128	7.19308	6.29701	7.03881	8.17268	6.81788	6.89227	7.02314	7.3594	6.63401	6.42576	6.66874	6.70473	6.83048	6.97648	7.46499	6.73593	7.18557	6.70943	7.83964	7.5256	5.96694	7.69558	7.35165	7.55697	5.71425	7.85649	7.26379
ANXA8	0	0	0	0	0	0	1.63691	0	0	0	0	0	0	0	0.111031	0	0	0	0	0	0	0	0	0	0	0	0	0	0	0	0	0	0
ANXA8L1	0	0	0	0	0	0.0703893	0	0	0	0	0	0	0	0	0	0	0	0	0	0	0	0	0	0	0	0	0	0	0	0	0	0	0
ANXA8L2	0	0	0	0	0	0.0565835	2.18587	0	0	0	0	0	0	0	0.871844	0	0	0	0	0	0	0	0	0	0	0	0	0	0	0	0	0	0
ANXA9	2.79286	4.92315	3.10769	3.65076	3.13093	2.72901	3.31759	1.67356	1.79909	4.32841	3.45154	2.18903	3.0072	3.61471	3.19535	2.45943	0.948601	1.32193	2.4957	2.66903	1.22033	1.90689	2.87578	3.78136	1.42223	1.05658	2.07039	3.2765	1.97085	3.0268	0.505891	2.38681	1.80735
AOAH	1.09761	0	0.933573	1.45943	0	0.704872	0	0	1.53107	0	0	0.9855	2.52607	0	0.137504	0	0	1.19535	1.1177	1.81147	0	1.10434	0	0.925999	1.62293	4.79909	0	1.19535	1.22033	0.815575	0	1.70487	1.12433
AOC2	1.73118	3.72137	2.37851	3.79597	3.04614	0.83996	4.30597	2.32769	1.30451	2.69153	3.53605	1.58496	0.918386	2.25701	0.765535	3.32048	1.78241	1.74416	3.12763	3.28244	0.298658	3.33485	2.20789	0.124328	1.73552	0	0.992768	0.214125	0	2.42492	0	1.48027	0.773996
AOC3	1.84398	2.50843	3.58856	2.38681	1.83188	2.68706	3.10266	1.67356	3.48671	1.93734	2.78031	3.61117	4.51286	0.978196	3.53978	1.94111	3.69153	2.93168	2.92029	4.93782	0.526069	2.56316	2.36737	2.47249	3.70377	4.71039	0.321928	1.69599	0.83996	3.73118	1.91073	3.904	4.28688
AOC4	0	0	0	0	0	0	0	0	0	0	0	0	0	0	0	0	0	0	0	0	0	0	0	0	0	0	0	0	0	0	0	0	0
AOX1	1.88753	3.65076	4.47119	4.32481	3.49313	4.27873	4.80529	5.05224	5.71699	3.36036	3.2032	3.16027	2.51096	3.76871	4.65764	2.17313	4.62936	4.52857	2.82782	4.2854	0	0	0	0.687061	0	3.43829	0	0.659925	0	3.33914	0	1.15704	0.367371
AOX2P	0	0	0	0	0	0	0	0	0	0	0	0	0	0	0	0	0	0	0	0	0	0	0	0	0	0	0	0	0	0	0	0	0
AP1AR	4.41414	5.84197	4.97774	4.69933	5.55275	4.99639	4.98596	4.88704	5.0635	5.749	5.04133	4.84649	5.43162	5.83592	4.81762	5.04614	4.60822	4.96947	4.82985	3.52356	3.43962	4.93026	4.22728	3.51602	5.33949	4.34767	1.89142	4.2891	3.74524	3.04789	2.20163	3.83289	5.14731
AP1B1	5.6659	5.88679	5.44394	6.04745	6.07895	5.63488	6.31161	5.04745	5.82043	6.10748	6.14954	5.53605	6.02569	6.00966	5.32373	6.31379	5.01792	5.02768	4.765	5.50779	4.8953	5.79597	5.9674	5.51412	5.91121	5.95373	6.06048	6.05961	5.43129	5.44162	3.49825	6.30998	6.12226
AP1B1P1	0	0	0	0	0	0	0	0	0	0	0	0	0	0	0	0	0	0	0	0	0	0	0	0	0	0	0	0	0	0	0	0	0
AP1G1	4.52607	4.8166	4.22188	4.75328	4.93687	4.49249	4.97865	4.38267	4.74846	4.97085	5.06091	4.66846	4.59872	6.03298	4.37851	4.8268	4.41954	4.31325	4.56194	5.42156	4.48543	4.83238	4.61471	4.49313	4.7939	4.71864	4.69655	5.36247	4.22728	5.16027	3.17951	5.1469	5.32517
AP1G2	5.99752	7.30925	5.87135	6.16108	6.61824	7.69676	7.62914	6.76421	6.97842	5.30159	7.7097	7.47395	7.48261	7.88252	6.9397	7.38249	6.28392	6.45286	7.52254	7.33459	4.02237	7.13381	5.36982	5.36702	6.64126	5.52763	7.14792	6.91265	4.98778	8.43517	4.45352	7.2148	7.65478
AP1M1	5.58796	6.06005	5.70957	5.51916	6.36947	5.6659	6.11061	5.80632	6.06178	5.36527	6.4348	5.61058	5.36527	5.95163	5.32229	5.75061	5.90304	5.70653	5.83289	5.29609	4.32769	5.57168	5.76129	5.65163	5.60229	5.24755	5.52669	5.40973	4.3427	5.54442	4.09339	5.95931	6.61633
AP1M2	6.93404	7.15411	6.56682	6.41464	7.18616	6.61073	7.49097	5.80916	6.85885	6.4048	7.16922	6.62877	6.50462	7.35597	6.27705	6.48977	6.27761	6.21548	6.85387	4.0505	5.32553	6.51712	7.04494	6.19908	6.32787	5.85025	5.84122	7.47913	5.59842	6.53496	4.78293	5.90063	0
AP1S1	7.76155	7.23324	7.05279	6.87492	8.03886	7.35014	8.05458	6.9493	7.39103	6.64544	7.42936	7.20144	7.22352	7.55727	6.99966	7.22949	7.27109	7.12784	6.29902	6.16007	6.00809	7.26332	7.22333	7.606	6.63038	7.02846	5.83693	6.59171	5.95536	6.12949	4.83744	6.12701	6.41633
AP1S2	5.99118	6.62249	4.91695	4.58075	5.80271	6.52246	6.38716	3.92125	4.42358	3.81352	4.55397	4.35685	5.35438	4.24565	5.17632	3.7939	4.10852	4.63517	3.32625	4.14405	2.71809	4.04701	2.89336	3.97911	3.75275	5.24375	2.56803	6.06867	3.28688	3.6565	0.910733	4.70708	5.79546
AP1S3	1.1375	1.68706	1.34483	1.87971	2.14405	1.64155	1.47508	0.823749	1.30451	1.95233	2.22342	1.51096	2.26003	1.63691	1.87578	1.26303	0.632268	0.790772	1.5008	2.35614	0.632268	1.51096	1.31615	2.86196	2.37295	1.55582	2.39506	4.50589	1.4957	2.86394	0	2.25096	0.604071
AP2A1	5.99299	6.23074	5.83061	5.52168	6.37591	5.98071	6.21315	6.1079	6.24736	5.56682	6.29957	5.35931	5.60674	6.17951	5.11103	5.86666	5.85873	5.71067	5.86987	5.48382	4.4957	5.47541	6.71521	5.63836	6.28003	5.73363	5.22458	5.5435	4.69822	5.15218	3.80941	5.71699	5.60229
AP2A2	4.68201	4.62117	4.62176	4.70432	4.8953	5.06781	4.82782	4.83491	5.04614	4.81198	5.21645	5.16108	4.84549	5.24375	4.54967	3.82069	4.95047	4.70764	4.5008	4.94486	3.77926	5.16832	5.29719	4.2426	5.21956	5.98094	4.28762	5.40531	4.55275	5.2604	2.90304	5.47151	6.14303
AP2B1	6.71576	7.62395	6.34501	6.46205	7.86363	6.7926	7.05376	6.86233	6.88899	6.6279	6.88911	6.39094	6.28448	6.94953	6.53496	6.56331	6.68032	6.44211	7.031	6.42055	5.56071	6.85848	6.89905	7.79967	6.89942	6.73376	5.71315	7.18418	5.84549	6.17473	4.65707	7.03144	5.08704
AP2M1	7.87412	7.54952	7.44344	7.41337	8.3619	7.85842	7.70044	7.38655	8.0813	7.84474	8.21854	7.48172	8.3353	8.58079	7.08343	7.4872	7.69042	7.51971	7.15502	7.42744	8.28748	7.94615	8.45364	8.02918	8.4051	7.65198	7.84279	8.61191	7.40088	8.14114	6.38405	8.53173	8.63912
AP2S1	7.74416	7.74906	7.52176	7.35966	8.00343	7.82024	7.7985	7.363	7.38327	6.7849	8.18383	7.63256	7.72629	7.48808	7.22574	7.41642	7.51924	7.23678	6.93322	6.75689	5.51885	7.33092	6.83491	7.04767	7.21772	7.37217	7.64789	6.80168	6.24146	7.15239	5.25739	6.81314	7.60415
AP3B1	4.75382	4.73769	4.68538	4.37365	5.39815	3.9855	5.1297	4.49953	4.77136	4.6792	4.64212	3.78241	5.10643	5.22265	4.35896	4.54226	4.1914	3.86691	4.74093	3.45681	6.71026	4.04352	3.73227	4.84147	5.34873	5.05745	2.89724	4.59813	5.52951	3.91073	6.08767	4.1127	4.4614
AP3B2	4.32265	4.44758	3.0072	4.04876	4.77294	4.41414	5.40088	3.79701	4.1334	4.66959	5.15259	4.11187	4.03034	4.58556	3.54102	5.26191	3.59932	4.05311	4.07039	5.18031	4.29719	5.29572	4.97636	4.78555	4.69933	3.6311	5.63894	5.39232	3.7866	5.87234	2.43029	5.32697	6.15279
AP3D1	6.53029	7.33566	6.41633	6.47557	7.46091	6.74913	7.40565	6.82744	6.72656	6.54272	7.33485	6.59066	6.59529	6.99299	6.27761	7.23592	6.45681	6.4019	6.70141	5.77584	5.22728	6.51475	6.06156	6.20006	7.04996	5.92719	4.8212	5.84624	5.30634	6.26585	4.68257	6.24584	6.72356
AP3M1	3.6792	4.01078	4.01257	4.08916	4.20789	3.62176	4.19377	3.99277	4.27053	4.54782	3.75916	3.79181	4.10769	4.32912	3.58616	3.57773	3.80941	3.77716	3.84699	3.76129	4.01614	3.52857	4.30597	4.34483	4.41414	4.36177	2.75702	4.72028	3.88947	4.14405	2.24489	4.87529	4.0917
AP3M2	4.63052	4.20242	4.62176	3.9991	4.47314	4.46728	4.38059	4.63052	5.10685	5.28651	5.57924	4.11603	4.82883	4.41481	4.0505	4.15623	4.43296	4.38957	3.70044	4.69766	3.27202	5.19456	5.64414	4.40871	5.32876	4.60881	3.77294	4.27426	3.13586	4.70377	1.94111	5.03474	4.08151
AP3S1	6.87406	5.89845	6.98766	5.8999	6.82553	6.06975	6.45286	5.897	6.26622	5.52074	6.66959	5.71918	7.06005	6.18963	5.779	6.27519	6.61132	6.24698	6.26978	6.01346	5.51538	6.65921	6.54751	7.17133	6.00225	5.83289	5.30561	5.70957	4.13504	5.81813	3.50462	5.67073	6.86629
AP3S2	5.04745	5.23726	2.94111	3.91648	5.60051	3.36457	5.0237	3.26003	3.45154	4.34625	4.63691	3.21878	3.98459	5.81609	3.96993	4.65363	3.0036	3.79597	4.0268	3.46728	4.55766	4.65707	5.01257	3.98277	4.05832	3.57168	3.81352	4.80787	3.28244	3.68032	2.28392	4.33128	3.29572
AP4B1	2.82985	2.81352	3.04089	3.36877	3.70044	3.55459	3.0635	2.71809	3.65306	3.27202	3.56925	3.42358	3.44228	3.31759	3.33771	3.90207	3.15056	3.35191	2.93357	3.91934	2.46205	3.52356	2.86592	2.90111	3.93452	3.94205	4.46205	4.08151	2.71809	5.1534	2.03914	4.92505	5.98868
AP4E1	2.46205	2.73985	1.51096	2.16672	2.9241	2.16993	2.96532	1.38405	2.33056	2.52607	2.93168	1.79494	1.80323	2.64616	1.48543	2.75061	1.54597	1.79909	1.38405	2.72028	1.73552	2.96532	2.32193	1.42223	2.01078	2.19535	1.27501	2.06005	1.23879	2.488	0	2.40599	2.33342
AP4M1	3.81044	4.19771	4.04701	3.97361	4.56316	5.35544	4.66959	5.05961	5.27314	4.67186	5.23726	5.40633	4.16269	4.41549	4.90497	4.83794	4.97315	5.05007	3.64039	4.42626	3.23879	5.30195	4.22342	4.20163	5.49378	4.48414	5.39197	5.2407	3.87774	5.38922	3.53107	5.16712	5.24108
AP4S1	2.4489	2.64386	2.46989	3.73444	2.4957	3.23573	3.23726	3.32193	3.06695	2.59694	2.89336	3.43696	3.38819	3.92505	3.37295	3.37851	2.63227	3.22805	3.1811	4.04439	2.81762	3.41549	1.20789	1.26303	3.52982	3.0993	3.1811	3.85699	2.58015	3.31759	0.748461	3.71589	3.28836
AP5B1	2.70487	3.41684	2.70929	3.50843	3.24184	3.19535	3.54844	2.73118	3.33914	3.03386	3.62761	2.96347	3.07724	3.17473	3.27352	2.79494	2.34199	2.6017	2.85	2.67356	2.05658	2.09424	2.13422	2.14731	2.82782	3.73118	1.10434	4.02945	2.51854	1.84398	0.847997	3.03914	2.854
APAF1	2.46205	3.31759	3.06523	3.52607	3.6792	1.83188	3.52231	3.53978	3.82171	3.86096	3.37434	3.17153	3.18587	3.22188	2.90304	3.07039	3.41143	2.95977	2.65076	3.10434	1.67807	2.89918	2.76977	2.38681	2.98732	3.44228	2.64847	3.1177	1.46467	3.0268	1.1177	3.25701	3.09255
APBA1	2.63459	4.05572	3.44361	3.36877	3.851	3.56071	2.61589	3.19535	3.34767	2.45943	4.43696	2.51602	2.78869	3.06005	1.852	1.79077	3.3147	3.0268	2.48027	2.30159	3.43962	3.77505	0	2.98368	4.09085	1.88753	2.91073	4.2765	2.18903	3.40327	1.18269	4.40735	4.78921
APBA2	0	0	0.367371	0	0	0.356144	0.250962	0	0	1.31615	0	0.584963	0.422233	0	0	0	0	0	0.263034	0.0143553	0	2.15381	0	4.25248	2.64847	2.35332	0.111031	3.08406	0	0.678072	0	0	1.27501
APBA3	4.39917	4.39094	4.44758	4.5552	4.67356	5.11811	4.7252	4.88166	4.9855	4.17313	4.67073	4.73227	4.22033	4.17712	4.35191	5.04701	4.76235	4.6893	4.3512	4.12184	2.29866	4.55766	3.80323	3.95513	4.32841	3.96532	3.91169	3.94953	3.03034	4.00988	2.66676	4.26454	4.7148
APBB1	6.70736	6.98687	6.93121	7.28429	7.00416	7.36475	6.97407	7.63459	7.5643	7.76507	6.66775	7.07938	7.48051	7.23974	7.18359	6.01279	6.99718	7.15593	6.28188	5.77795	6.58616	7.19338	4.39643	5.68342	7.70757	6.52842	6.22033	7.03298	6.15785	7.71864	4.75649	8.32809	6.61191
APBB1IP	1.81147	0	0.823749	1.64155	0.594549	1.59932	1.22033	0	0.632268	0	0.650765	1.72683	2.04614	0	0.604071	0	0	0.941106	1.81967	2.30451	0	0.201634	0	0.887525	0.650765	4.45022	0.344828	0.201634	1.77821	0.669027	1.68706	1.41684	2.28983
APBB2	2.18269	2.57046	3.20945	3.54967	2.9542	2.83996	3.14405	2.95233	3.26604	3.30743	3.18428	2.99639	4.19298	2.44361	2.91839	2.68706	3.80529	3.33914	2.92029	3.80323	2.40599	2.99458	4.52482	3.33485	5.14119	3.76022	3.52231	5.39163	0.941106	4.96763	0.963474	5.34305	2.76765
APBB3	4.74739	4.48671	4.92505	5.05485	6.19397	5.804	5.52388	5.48253	6.02813	4.7021	5.73308	4.81404	5.51096	5.65964	4.88362	6.30524	4.63981	4.62702	4.76288	5.36001	5.03122	6.55121	4.63227	5.28836	5.25588	4.2891	5.78477	4.47573	3.89724	5.83238	3.43829	5.43329	6.13443
APC	3.15866	2.88166	2.90497	3.94111	4.04002	3.74739	3.50335	3.04614	3.20006	4.16189	3.38128	2.32481	3.42895	4.23113	2.68032	3.07211	2.88557	2.86592	2.91265	2.66676	4.22265	2.7137	1.69599	2.73552	2.93168	2.94298	1.5008	3.82579	2.35896	2.22959	2.0072	2.90497	3.14731
APC2	0	0	0	0.536053	1.87184	0.443607	0	0	0	0	0.31034	0.575312	0.0565835	0	0	0.0426443	0	0	0	0	0	0	0	1.0635	0.201634	3.03562	0	0	0	1.81967	0	2.34767	4.03122
APCDD1	4.86443	2.51854	4.88753	3.90977	2.13093	5.98755	2.03562	4.97865	6.86666	4.40463	2.46467	5.12928	4.46728	5.21645	4.72356	3.21257	6.40105	6.07446	1.74416	3.70708	0.613532	4.86344	0	3.93546	3.86592	2.58496	4.42559	0.85599	0.15056	4.56255	0	0.765535	1.64155
APCDD1L	0	0	0	0	0	0	0	0	0	0.713696	0	0	0	0	0	0	0	0	0	0	0	0	0	0	0	0	0	1.74846	0	0	0	0	0.176323
APCS	0	0	5.64357	0	1.23266	2.69599	7.83466	0	0	0	0.970854	0	1.48027	0.263034	3.37434	0	0	1.09761	0	0	0	0	0	4.38819	0	0	0	10.3996	0	3.97728	0	0	0
APEH	6.75181	5.897	5.36632	5.57046	6.30268	6.1375	6.3733	5.54411	5.91073	6.04155	6.33324	5.65793	6.20359	6.33539	5.2384	6.25626	5.38163	5.1334	5.20633	4.76288	6.13566	5.77637	5.20163	6.00562	6.24127	5.64818	5.72792	6.17093	5.47054	5.9855	4.30451	6.16169	5.70984
APEX1	7.31143	6.98607	7.06598	7.57546	8.05631	7.10318	7.53551	7.38552	7.57713	6.45779	7.64097	7.13062	7.6489	7.91121	7.39857	7.1152	7.08587	7.23869	6.93263	7.68853	6.63256	7.26688	7.51278	7.02159	7.44477	7.00607	6.35614	7.11956	6.24413	6.83706	4.848	6.93286	7.09529
APEX2	4.54905	4.90063	4.45681	4.7137	5.0343	4.88996	5.61442	4.66107	4.95699	3.60051	5.41346	4.59574	4.02237	5.30743	4.42223	4.52669	4.55704	4.27426	4.61235	4.08916	3.05485	4.75114	5.13134	4.29719	4.44228	4.50016	3.74308	4.33199	3.52105	4.53854	2.19219	4.30086	4.30889
APH1A	6.74255	6.92136	6.47881	6.53621	6.96844	6.57743	6.67948	6.51838	6.82896	6.77808	7.17592	6.57803	6.8485	7.05268	6.34643	5.9507	6.45204	6.4888	7.17722	6.55428	5.67044	6.8392	8.01022	7.18706	6.67948	7.2635	5.79753	7.13412	6.57319	6.1534	4.87283	6.6893	6.28522
APH1B	4.31832	4.56742	4.24489	4.15623	4.20633	3.94111	5.07938	4.63517	4.99684	4.55275	3.88557	4.56499	4.0018	5.55213	4.25852	4.68313	4.53107	4.10601	4.23343	4.67073	4.76818	5.5552	3.51602	4.23955	4.9331	4.00988	3.98823	5.33521	4.66107	4.78346	2.69599	4.88655	4.11103
API5	5.53699	5.62936	5.37921	5.77689	5.92884	5.56346	5.7385	5.88166	6.20496	6.18051	5.62439	5.60377	5.78477	5.94275	5.40497	5.14975	5.43929	5.62761	5.29572	4.78241	5.05918	5.48896	6.08619	4.854	6.10308	5.88289	4.19613	5.98345	5.47962	5.90014	3.851	6.0063	5.58496
APIP	6.03804	6.19002	4.63285	5.64501	6.37643	6.42861	5.31397	4.7021	4.63865	6.43563	6.04505	4.75542	7.16551	5.61912	5.37121	3.24031	5.24375	5.09085	5.52262	5.20163	4.92029	5.14445	5.55029	4.1635	5.64443	5.32121	5.08831	6.21936	5.11811	5.38024	3.53481	5.92244	4.77189
APITD1	4.19928	5.0387	5.1914	5.87971	4.73715	5.53294	5.21607	5.7252	5.40599	5.66704	4.54102	5.0365	4.98368	4.76607	5.0237	4.84699	5.17113	5.29057	4.40122	3.71149	4.15947	5.10685	3.96532	4.22651	5.86913	4.03562	4.01614	4.76713	4.05137	4.50779	3.31325	4.67525	3.52105
APITD1-CORT	0.641546	1.07724	0.933573	1.35614	0.378512	0.250962	0.678072	1.73552	0.933573	1.8953	1.37851	0.298658	0.0703893	0.422233	0.731183	0.62293	1.10434	1.38957	0.201634	0	0	1	1.85599	1.0072	1.38957	0	0.389567	1.17632	0.0840643	0.790772	0	0.695994	0.704872
APLF	0	0.238787	0	0	0.214125	0	0.0703893	0	0	0.378512	0.871844	0.15056	0.298658	0	0	0	0	0	0.263034	0.321928	0	0	0	0.176323	1.1635	0.422233	0	0	0	0	0	0	0
APLN	2.59455	3.51854	7.63009	3.52231	3.27202	2.69599	4.72738	8.06964	8.5364	1.93734	3.29425	0.163499	2.57046	2.79286	1.39506	2.35332	7.35861	5.99955	0.238787	3.79286	0	6.65062	2.54102	0.0703893	1.31034	2.33056	1.0635	0	0.823749	0.0285692	0	1.48027	5.8525
APLNR	1.69153	0.163499	3.81865	2.74846	0.765535	1.64155	0.250962	1.91839	0.963474	1.21412	2.10434	3.20789	4.02414	1.70487	1.76977	0	4.15137	3.42492	4.35262	4.93829	1.1635	1.43296	0.713696	2.6017	2.26303	6.48236	0	2.6017	0.536053	3.98823	0	2.97269	4.31759
APLP1	9.23336	9.44582	9.45426	10.4245	9.52802	9.72154	9.41806	10.3755	9.64411	10.5562	10.2174	10.4262	10.0267	9.83455	9.36709	9.61088	9.63952	9.63581	8.59111	8.04936	8.20521	9.39365	7.25181	8.98425	9.92227	8.19938	10.2188	8.75489	6.64458	9.52131	7.14343	9.85265	9.62905
APLP2	7.49801	7.76454	7.28253	7.10716	7.7172	8.20227	8.26233	7.2386	7.15573	7.98937	7.07671	6.55259	8.37526	7.29435	6.97258	7.79331	7.43605	6.86777	6.85649	6.83845	8.19933	6.87184	7.57781	6.65292	8.69766	6.91695	7.64429	7.98658	7.02724	7.52482	6.78424	8.25979	7.26482
APOA1	5.2407	4.38059	6.67624	3.30451	5.91934	7.59917	1.54102	0	0	7.90581	8.40382	0	5.0648	1.66903	0	2.82782	0	0.378512	0	1.62293	0	0	2.51349	0	0.0565835	0.15056	1	2.69153	1.61824	1.09761	0	0	0.807355
APOA1BP	7.45236	7.74839	6.97545	6.48285	6.96728	7.30113	8.00085	7.12236	7.18765	6.92801	7.9191	7.41785	7.32984	7.74739	6.75916	7.78274	7.37217	6.79142	7.74611	7.10654	6.09635	7.10203	7.65177	7.8525	7.90905	7.50279	7.7324	7.27408	6.62979	6.62688	4.53916	6.95803	6.32517
APOA2	3.82375	9.10347	0	0	6.08321	6.41886	0	1.40054	0	0	10.3057	0	5.66959	4.41684	0	2.8953	0	0	0	0	0	0	1.53107	0	0	0	0	0	0	0	0	0	0
APOA4	0	0	1.5509	0	0	0	0	0	0	0	0	0	0	0	0	0	0	0	0	0	0	0	0	0	0	0	0	0	2.4957	0	0	0	0
APOA5	0	0	0	0	0	2.18269	0	0	0	0	0	0	0	0	0	0	0	0	0	0	0	0	0	0	0	0	0	0	0	0	0	0	0
APOB	0	0	1.23266	0.790772	1.77821	1.02148	1.05658	0.298658	0	0	2.20789	0	1.68706	0	0	0	0.238787	0.400538	0	0	0	0	0	0	0.344828	0	0	0	0	0	0	0	0
APOBEC1	0	0	0	0	1.73552	0	2.10434	0	0	0	0	0	0	0	0	0	0	0	0	0	0	0	0	0	0	1.37295	0	0	0	0	0	0	0
APOBEC2	0	0	3.22497	0	0	0	0	0	0	0	0	0	0	0.910733	0	0	0	0	0	0.963474	3.30597	0.0426443	0	0.594549	0.555816	0	6.32193	2.87774	0.695994	1.32769	5.14119	8.00546	0
APOBEC3A	0	0	0	1.04264	0	0	0	0	0	0	0	1.56071	0	0	0	0	0	0	0	0	0	0	0	1.03562	0	3	0	0	2.83592	0	0	0	0
APOBEC3B	2.54102	0.83996	0	0.298658	2.51602	0.992768	3.48414	0.739848	0	0.773996	2.39506	0.594549	2.88947	0.773996	0	0	0.765535	1.01436	0	0	0	0.356144	5.88313	3.86096	0	2.12763	0	2.04614	0	0	0	0	0.411426
APOBEC3C	1.98185	0	2.67582	1.78241	1.0072	2.35614	5.17832	1.67356	2.85798	0.903038	1.85599	3.18745	3.0036	1.46989	2.42761	1.27501	2.25701	2.65076	2.31615	2.37851	0	2.66221	0.505891	1.98914	2	5.39438	1.83996	1.22651	1.43829	1.49057	0	1.59932	3.11603
APOBEC3D	0.111031	1.5656	0.604071	1.26903	0	0.970854	3.07553	1.05658	0.443607	0.790772	1.28688	1.45943	0.389567	0	0.137504	2.13093	0	1.03562	0.748461	0.344828	0	1.28096	3.15381	0	0	2.89918	0	0.678072	0	0.970854	0	0.15056	1.5509
APOBEC3F	2.80116	3.17632	2.51349	4.35614	2.02857	3.15704	3.39506	2.80941	3.10601	3.64155	3.7126	3.34056	3	3.14893	3.10936	3.9855	2.93357	3.68706	2.33914	3.33056	2.07382	3.09255	4.15704	3.17951	3.48027	3.6241	3.06523	2.58496	2.26903	2.15056	0.575312	2.38681	3.67694
APOBEC3G	2.63459	3.44758	2.42492	3.73118	0.978196	2.98185	2.37016	2.05311	3.26903	3.63575	3.78136	2.85997	2.28688	1.49057	3.36877	3.59813	1.95233	3.62176	2.65306	3.13422	0	2.38405	4.31976	3.85898	2.08066	4.90737	1.9782	2.08746	0.948601	2.85997	0.31034	1.96717	3.95327
APOBEC3H	0.15056	0	0	0	0	0	0	0	0	0	0	0	0	0	0	0	0	0	0	0	0	0	0	0.757023	0	1.29866	0	0	0	0	0	0	0.163499
APOBEC4	0	0	0.594549	0	0	0	1	0.782409	0	0	0	0	0	0	0	0	0	0	0	0	0	0	0	0	0	0	0	0	0	0	0	0	0
APOBR	1.09761	0	1.32769	1.42223	0.748461	1.60407	1.01436	2.37573	0	0	1.45943	1.26303	1.57531	0.344828	0.722466	0	0	0.584963	1.51602	0.823749	0	0	0.0285692	0.378512	1.19535	3.76129	0	0	1.32193	0.389567	0	0.799087	1.74416
APOC1	7.67546	5.50112	5.59544	7.13052	6.95919	7.33503	6.51475	4.18428	5.10852	3.3799	7.37008	5.16912	10.9403	5.11728	5.21374	5.47249	4.20633	6.02614	5.49601	4.67243	2.57289	5.36282	7.11977	6.88509	5.00675	8.57073	3.84097	5.41177	5.57682	3.97085	1.90689	5.01569	8.40535
APOC1P1	0	0	0	0	0	2.37573	0	0	0	0	0	0	0.189034	0	0	0	0	0	0	0	0	0	0	0	0	0	0	0	0	0	0	0	0
APOC2	3.17313	0	2.18903	0	3.16993	4.2765	2.98914	0.201634	2.3978	0.815575	3.73769	1.11103	6.77083	0.831877	2.64386	1.65535	0	1.32769	2.93168	0.321928	0	0	2.0072	3.07553	1.41143	2.75275	1.26303	2.4489	2.72247	1.30451	0	0.85599	0.545968
APOC3	6.04854	8.66661	5.51349	6.12887	4.85898	7.87744	6.87307	2.08746	0	8.82407	7.87891	4.54102	6.36142	0.555816	4.27501	3.0072	0	2.66221	0.344828	7.93127	0	0	2.51096	0	0	0	0	3.25399	0.948601	0	0	0	0
APOC4	0	0	0	0	0	1.58976	0	0	0	0	0	0	0.367371	0	0	0	0	0	0	0	0	0	0	0	0	0	0	0	0	0	0	0	0
APOC4-APOC2	0	0	0	0	0	0.250962	0	0	0	0	0	0	0	0	0	0	0	0	0	0	0	0	0	0	0	0	0	0	0	0	0	0	0
APOD	4.35826	2.39506	7.40778	2.93734	2.14078	2.43563	1.36177	1.82782	2.74416	0.613532	1.70044	6.96786	4.30232	3.23113	5.6865	2.19219	2.76129	3.81967	3.45022	6.14527	1.38957	4.0027	1.32769	6.7494	6.76275	5.83112	4.04439	10.0848	3.22497	7.87934	1.31034	4.75969	4.79025
APOE	8.39695	8.16998	7.93334	8.46903	7.38828	7.22968	7.66782	7.02115	8.92964	5.2765	8.79015	8.11333	11.4689	8.91683	5.96809	7.04472	8.82091	8.8041	7.47768	7.97108	5.50208	9.07924	7.31243	7.42257	6.70819	9.66447	5.45352	7.55727	6.90364	8.38211	4.79286	7.16962	9.69422
APOF	1.58976	1.57531	0.124328	0	0	2.22651	0	3.02326	1.70929	0	0	0	1.1635	1.61353	0	0	0	0	0.344828	0	0	0	0	0	0	0	0	0	0	0	0	0	0
APOH	9.95806	9.23213	7.7284	9.14519	8.92196	10.4219	5.67271	9.70722	6.14629	8.61934	9.22429	9.89517	9.03518	9.29554	9.41236	8.76646	8.85066	9.22127	9.35535	9.33166	0	0	0	0	0	2.36177	0	0	0	2.40327	0	1.74846	0
APOL1	6.15967	5.63865	6.55658	5.33949	5.36912	4.94345	6.62965	4.23573	3.7366	5.03078	5.25814	3.6893	4.76447	2.14078	4.87086	4.8535	4.00988	4.98413	5.10852	5.27798	0.992768	4.37226	6.6011	5.80426	4.0027	5.46761	4.0018	1.90689	3.43029	4.36737	3.75702	4.34127	4.84599
APOL2	5.61971	4.7301	5.61147	6.22207	6.30488	4.67864	6.48107	4.848	4.46074	4.42962	5.68986	4.02148	4.07125	4.64328	4.71094	6.08937	3.75382	5.34873	4.04963	5.14893	4.58856	5.44526	6.17652	5.39506	5.57682	4.59753	5.44824	2.65076	5.22072	4.95931	5.21529	5.22689	5.37226
APOL3	3.31325	3.08576	4.67129	3.49825	2.81967	3.97911	3.09761	3.10769	2.84197	2.52857	3.0268	4.32265	4.27128	2.84398	2.66903	2.39232	2.52607	3.32912	3.34908	4.42291	1.46467	4.19061	6.69293	3.17313	3.904	5.52136	1.29866	1.51602	1.43296	4.08491	1.73118	3.82171	4.02237
APOL4	0.0703893	0	4.81096	0	0	1.19535	0	0	0	0	0	1.83188	0.918386	0	1.27501	0	0	0	0	1.89142	0	0.956057	0	0.695994	0	2.07382	0.83996	1.09761	0.669027	0.739848	2.92979	0	0.176323
APOL5	0	0	0	0	0	0	0	0	0	0	0	0	0	0	0	0	0	0	0	0	0	0	0	0	0	0	0	0	0	0	0	0	0
APOL6	3.59335	3.03034	3.62644	3.91934	3.8846	2.40599	4.61883	2.47249	2.54844	3.30889	3.44361	1.51096	2.17951	2.60881	2.41414	4.61648	1.94111	2.21412	2.55336	2.74416	1.64155	2.96901	4.56864	2.67356	3.1375	3.43696	1.80735	1.848	2.70266	2.20163	1.05658	3.22959	2.75275
APOLD1	4.3978	3.92979	5.14323	5.62293	4.17073	5.83618	4.20633	5.30925	3.39917	5.5738	4.26078	5.70598	7.0247	5.42962	3.81455	4.72356	5.69404	5.43563	4.16269	6.32697	3.76553	4.17632	3.19692	4.11603	5.70543	4.20789	1.65076	2.85599	3.58736	3.03562	3.99277	4.33414	6.53029
APOM	2.08406	3	2.54102	2.0635	3.36317	4.21412	2.40327	2.25096	2.38405	2.69822	3.23726	1.84398	2.60407	2.99639	1.5656	2.57531	2.72901	2.30159	2.26303	2.08746	3.49185	2.69153	1.60881	1.73985	2	1.46989	3.32912	2.24793	1.848	4.3147	2.83188	2.14405	3.30889
APOO	6.20516	5.61383	5.6744	6.06113	5.33271	5.62527	6.38819	5.57924	5.64847	5.61176	5.90038	5.37365	5.11811	6.05572	5.46695	6.31759	5.54411	5.34979	5.26341	4.42492	4.89627	5.65621	5.20085	5.49378	5.8071	4.46271	5.59813	5.11894	4.29939	5.71754	3.76765	5.63372	6.21062
APOOL	4.22805	4.24565	3.29425	4.46989	5.12433	3.69265	4.69153	3.75596	4.05658	3.47508	4.06091	3.50335	3.68032	4.49313	3.43829	4.08831	3.72247	3.52857	3.63575	3.09592	2.24793	3.61589	2.67582	2.9542	3.58976	2.94486	1.98185	3.6241	2.82782	2.61589	0.871844	3.39506	2.66221
APOPT1	6.23688	5.88338	5.69014	6.10769	6.61985	5.73985	6.40071	5.23993	5.26228	4.9241	6.42223	5.8627	6.07767	6.36999	5.39985	5.88264	5.71287	5.57561	5.44195	5.54689	5.04177	5.71727	5.30342	4.849	5.81019	5.76022	5.46369	5.49185	4.38474	5.0009	3.17792	5.59991	4.94626
APP	8.40408	8.66661	9.81562	8.26636	8.94149	9.52519	8.43925	9.03634	9.70115	9.38539	8.44315	8.18388	9.68568	8.61298	8.03892	8.52709	8.75686	8.69509	7.96122	9.03105	9.00706	9.94184	8.25739	8.07906	10.4573	8.80819	8.21709	5.66221	8.1005	8.99005	7.78836	9.63098	9.79401
APPBP2	4.37226	4.92837	3.9855	4.51412	5.05007	4.19928	4.45286	4.40327	4.46271	4.71918	4.22959	4.21956	3.87283	4.749	3.88069	4.03562	3.9607	3.99005	4.48285	4.08491	2.97453	4.54473	6.30122	3.4957	4.60229	3.93734	2.854	4.35614	3.49697	3.80941	2.26003	4.10434	3.45022
APPL1	3.99548	3.94579	3.48671	3.65421	3.95977	3.30743	3.33771	3.40327	3.851	4.39643	3.94767	3.1127	3.6017	4.04876	2.8679	3.92884	3.54597	3.36317	3.07039	3.31759	3.73444	3.72574	2.85997	3.73877	4.39985	3.96347	2.62059	4.29499	3.79494	4.16027	2.40599	4.29131	3.42895
APPL2	5.67412	5.848	5.07425	6.51885	6.06695	6.55643	5.972	6.33521	6.06005	6.61677	5.05788	6.28928	6.30542	6.011	5.75916	5.81813	5.07253	5.85449	4.44626	4.96116	4.56742	4.83289	4.0781	3.48027	5.81275	4.59156	3.60051	4.51096	4.07468	4.50462	4.66278	5.67779	4.45549
APRT	6.34944	6.5472	7.06577	6.10497	6.5935	6.54257	6.70487	6.22284	6.49233	6.11686	6.90833	6.74241	7.1807	7.58721	6.46041	6.31143	6.9607	6.39335	6.45269	7.71644	6.14527	6.62015	8.897	7.45533	6.5598	7.96411	6.73078	7.41802	6.19948	7.12226	5.22728	6.60703	6.66619
APTX	5.23917	4.20945	5.16591	5.31034	4.80219	5.0781	5.29866	5.0018	5.14853	5.06437	4.32481	5.31397	4.9364	5.63052	4.93121	5.23074	5.1534	4.92932	5.0955	4.5656	4.57471	5.37712	4.51159	5.48478	5.11145	4.65935	4.96301	5.16752	4.22342	5.32769	4.44361	4.78503	4.89288
AQP1	5.22651	1.78241	6.5812	5.70321	3.10266	5.55152	5.72629	7.00101	5.47703	3.75382	4.42223	6.75409	7.57016	2.59216	4.69432	3.95327	7.30952	6.95548	5.47735	7.72294	4.53605	4.26003	3.45418	5.71918	7.13237	5.61117	4.774	4.97269	3.55949	6.54659	1.51096	6.22207	7.85929
AQP10	0.0143553	0	0	0	0	0	0	0	0	1.19535	0.748461	0	2.21723	0	0	0	0	0	0	0	0	0	0	0	0	0	0	0.594549	0	0	0	0	0
AQP11	1.40054	1.41684	1.57046	1.70487	1.17632	1.7866	1.80735	1.4489	1.80735	2.17313	1.19535	1.52607	1.60407	1.25096	1.46989	0.536053	0.286881	1.31615	0.863938	1.23879	1.01436	2.25399	0.111031	0.163499	1.99277	2.18587	1.24489	2.77821	1.50589	1.39506	0	2.30159	1.89142
AQP12A	0	0	0	0	0	0	0	0	0	0	0	0	0	0	0	0	0	0	0	0	2.28688	0	0	0	0	0	0	0	0	0	0	0	0
AQP12B	0	0	0	0	0	0	0	0	0	0	0	0	0	0	0	0	0	0	0	0	1.83592	0	0	0	0	0	0	0	0	0	0	0	0
AQP2	0	0	0	0	0	0	0	0	0	0	0	0	0	0	0	0	0	0	0	0	0	0	0	0	0	0	0	0	0	0	0	0	2.20789
AQP3	7.4446	7.27445	8.0486	8.08518	6.32912	8.46099	7.91133	5.74712	8.35606	6.75475	7.09824	7.42769	8.15957	8.0153	8.60292	7.51436	9.88489	9.02184	11.6971	6.17592	7.28965	8.02508	0.555816	7.95489	9.72468	6.50319	6.78947	2.86987	4.83137	5.79597	2.67582	5.77847	1.4489
AQP4	1.60407	3.6311	0	2.488	3.62059	1.89918	1.24489	0	0	2.32769	0.286881	0	2.94111	2.1375	1.5509	0.948601	0	1.75275	0	0	1.64616	1.55582	0	1.5008	2.97269	0	0	0	0.516015	0.0143553	0	0.124328	5.07468
AQP5	0	0	0	3.20633	0	0	0	0	0	0	0	0	0	0	0.0285692	0	0	0	0	0	0	0	0	0.799087	0	0	0	0	0	2.57531	0	0	0
AQP6	0	0.871844	0	0	0.545968	0	0	2.51854	0.226509	0	0	0	0	0	0	0	0.454176	0	0.799087	0	0.0143553	0.454176	0.333424	0	0.887525	0	0	0.565597	0	0	0	0	0
AQP7	4.2502	1.42761	4.06091	3.44758	3.57168	5.05137	4.64847	3.05658	1.99277	3.71809	3.2032	3.87283	5.50938	5.14486	3.48671	3.51349	4.01078	2.60644	3.5373	3.96347	0	0	0	0	0.263034	1.20789	0	2.56071	0.823749	3.20633	0	2.22342	0.378512
AQP7P1	0	0	0	0	0	0	0	0	0	0	0.475085	0.0565835	0	0	0	0	0	0	0	1.29278	0	0	0	0	0	0	0	0	0	0	0	0	0
AQP7P3	0	0	0	0.389567	0.992768	0	1.31034	0	0	0	3.18745	0	0.432959	0	0	0.0285692	0	0	0	1.10434	0	1.80323	0.298658	0	0	0	0	0	0	0.871844	0	0	0.948601
AQP8	0	0	0	0	0	0	0	0	0	0	0	0	0	0	0	0.782409	0	0.238787	0	0	0	0.0703893	0	0	0	0	0.356144	0	0	1.11103	0	0	0
AQP9	0	0	0	0.807355	0	0	2.20477	0	0	0	0	0.356144	1.37295	0	0	0	0	0	0	0	0	0	0	0.0840643	0.137504	3.69265	0	0	3.15866	0	0	0	0
AQPEP	0	0	0	0	0	0	0	0	0	0	0	0	0	0	0	0	0	0	0	0	0	0	0	0	0	0	0	0	0	0	0	0	0
AQR	3.58496	2.82782	2.64847	3.03914	3.852	2.4489	3.90785	2.67356	3.14241	3.3147	2.66221	2.50589	3.35755	3.96809	2.62293	3.66448	2.66903	2.80116	2.76341	3.58856	3.36317	3.83996	2.23573	3.1177	3.43563	3.72683	2.67356	4.1416	3.24336	3.41819	1.44361	3.72137	3.77189
AR	0	0	0	0	0	2.854	0	0	2.59455	0	0	0	0	0	0	3.18903	0.0703893	0.9855	0	0.286881	1.40599	0	2.89724	0	2.90881	0.678072	0	0	0	0.863938	0	0	0
ARAF	5.85175	6.32841	5.9479	6.05723	6.16088	6.64487	6.44526	6.52435	6.46532	5.2502	5.65306	6.49137	5.77742	6.47606	6.37469	6.71589	6.09571	6.08576	6.87713	6.68145	4.07724	6.21801	5.70183	4.77505	5.70764	5.51791	4.89579	6.0706	5.07639	6.27463	3.44626	6.06803	5.74416
ARAP1	5.21917	5.79025	5.16872	5.69877	5.85773	5.86096	5.71754	5.82426	5.84725	5.90545	5.78581	6.0072	5.8392	5.75435	5.57137	5.43962	5.53294	5.56712	5.15097	5.14649	4.25626	5.90087	4.71973	4.12184	5.63894	5.79442	5.42391	5.52293	4.8748	5.84649	3.31179	6.30597	6.99061
ARAP2	1.5008	0.748461	1.5008	1.98914	1.79077	1.1635	2.52105	0.214125	0	0	1.78241	0.604071	0.831877	0.731183	0.650765	0.555816	0	0.321928	0.704872	1.61824	0	0.31034	0	1.27501	0	2.45943	0	1.34483	0	0	0	0	1.01436
ARAP3	1.74416	1.43296	2.76765	2.15704	1.1177	3.49953	0.815575	2.81762	2.23573	1.66448	2.47768	2.61117	3.75809	1.70044	1.4489	1.69599	2.91456	2.69599	3.06695	6.416	0.0143553	2.16672	1.44361	3.94111	2.59216	2.76977	1.7137	2.44626	0.31034	3.72247	0.871844	2.48027	4.66959
ARC	0.15056	0	0.85599	2.04963	0	1.41684	0	4.31542	3.76447	0.464668	0	1.17632	0	0	1.02857	1.7137	4.29572	0.871844	0	3.75275	0	2.0072	0	1	0	2.17951	5.57803	0	1.81147	0.15056	0	1.75275	10.282
ARCN1	6.13072	6.10266	6.06437	6.03122	6.62732	5.8334	6.53761	5.92742	6.06329	6.61868	5.86171	5.8296	6.73471	6.36667	6.0751	6.2817	5.88313	5.68089	6.01592	5.47897	5.83592	5.57259	5.28762	5.5097	6.76818	5.73525	4.853	6.41988	5.80916	6.24831	4.64212	6.84373	6.54117
AREG	3.81558	5.34873	4.81198	3.62877	3.78346	5.65478	2.49313	3.34908	2.28096	2.64616	3.41549	4.17473	4.14405	3.28688	3.06867	3.60407	4.69488	4.16027	5.32373	4.26454	0	4.17073	1.70929	4.58316	2.23573	1.73552	1.28688	0	3.40054	4.25927	0	2.32769	3.30451
ARF1	8.58586	8.71822	8.86623	8.64645	8.44911	8.40323	8.98376	9.01081	8.98025	7.7322	8.89087	8.66594	8.91692	8.82788	8.55911	9.06988	9.04508	8.65853	9.59216	8.94246	8.25087	8.94805	9.53292	9.33351	9.33056	9.1127	8.83898	9.21055	8.13673	8.53664	7.32652	9.31938	9.59281
ARF3	7.43688	8.23731	7.4266	8.00445	7.6756	7.47654	8.19185	8.15381	7.93015	7.58849	7.4884	7.40472	7.638	8.32305	7.26463	7.22458	7.51444	7.31732	7.50279	6.71232	6.49089	7.96746	7.58789	7.46761	7.91343	7.42526	7.03683	7.33834	6.76421	7.24327	5.88923	7.61853	7.13494
ARF4	7.97613	6.31306	7.71225	7.17423	7.16862	6.52278	7.7039	7.01881	7.20359	6.9216	6.89263	6.92148	7.34287	7.21286	7.77063	8.02597	7.10371	6.92101	7.26379	6.67469	7.54767	6.71356	6.21587	8.25337	7.83624	7.17722	5.61235	7.14374	7.07436	7.23592	6.70377	7.68993	8.0124
ARF5	9.00177	8.99817	8.55121	7.72738	10.0214	8.70501	8.68127	8.52677	8.62965	7.76215	9.63045	8.3298	8.44415	8.99983	8.05593	8.36824	8.77208	8.44696	8.00343	8.26252	8.42706	8.436	9.12601	8.88203	8.19357	8.65109	8.87747	8.48824	7.7254	8.52144	6.82146	7.9905	8.94623
ARF6	5.67243	5.85922	5.28021	5.6907	5.97682	5.33307	5.74578	5.6985	5.71809	4.84699	5.52419	5.26716	5.85325	6.14893	5.53543	5.46956	5.55029	5.23993	5.40259	6.1536	4.18824	5.35226	5.60555	5.42291	5.45549	5.67243	3.19692	6.51317	4.43829	4.79181	3.15543	5.18626	4.95
ARFGAP1	6.29168	6.8586	6.5659	6.86109	7.4417	7.1808	7.62191	7.11541	7.4623	7.50748	7.55075	8.17078	6.61117	6.53512	7.37495	8.4345	7.0621	7.01603	6.70169	7.33083	5.04614	7.63387	6.26547	6.07553	7.1103	5.59096	8.26425	5.0018	5.48864	7.87277	4.4121	7.00876	7.56826
ARFGAP2	5.04002	5.30561	4.99548	5.28133	5.57894	5.67723	5.48253	5.2902	5.55949	5.69655	5.74201	5.56407	5.66619	5.70874	5.02857	4.88118	5.26303	5.20006	5.2791	5.47573	5.02636	5.81121	6.57289	4.6565	5.74819	5.82782	5.91528	6.22342	5.50716	6.43796	3.71699	6.33414	6.02658
ARFGAP3	5.76898	5.91576	5.62673	6.70404	6.26866	5.56651	6.61265	5.44128	6.00158	6.42038	5.91049	5.36632	6.38612	5.77373	5.58075	7.12588	5.62877	5.46793	6.06738	5.43196	4.33414	5.47314	4.14486	5.42559	6.14934	5.33163	4.66562	4.70598	4.83086	5.01436	3.92695	5.94486	6.01681
ARFGEF1	4.39163	3.92695	3.31759	3.47379	4.21412	4.26828	3.62877	3.53854	3.69599	4.79233	4.5472	3.28096	4.75649	4.11936	3.43162	3.77716	3.20633	3.31179	3.16189	3.68482	3.0018	3.22805	5.59276	4.32553	4.40803	4.6605	2.93734	4.78764	3.74416	3.91552	1.46989	4.18349	3.8339
ARFGEF2	4.61353	5.2902	4.32265	4.94158	5.31034	4.12267	5.01926	4.96301	4.95652	5.37955	4.87578	4.21101	4.62117	4.50462	4.46336	4.69321	4.48156	4.69321	3.56316	3.96993	4.10266	5.02414	3.86592	3.98185	4.62819	4.11686	2.59455	3.81044	3.54226	3.61235	1.89918	4.35403	4.11187
ARFIP1	4.26978	5.41177	5.07039	4.31542	5.34908	5.03166	4.31904	4.92458	5.27984	5.84699	5.02636	4.81865	5.58135	5.56773	4.78607	4.75114	4.95791	4.90641	5.2555	4.24869	3.926	5.0751	4.68594	4.03386	6.32067	4.63227	4.02768	5.20398	4.38612	4.39094	3.05137	4.87431	4.77452
ARFIP2	5.1981	5.38301	4.68818	5.34731	5.55305	4.88996	5.28281	5.42021	4.99413	5.3572	5.29829	4.96809	5.61412	5.29976	5.06695	4.35262	4.88264	4.80941	5.23266	4.51223	4.61176	4.68145	6.08428	4.35262	5.56041	4.98277	4.26903	5.77294	4.66619	5.62673	3.56438	5.93687	5.09001
ARFRP1	5.01792	5.58496	4.83744	5.58225	5.59694	5.30488	5.73904	5.17433	5.5549	5.24489	5.83794	5.63052	4.88362	5.03254	5.17513	5.96947	5.24831	5.18349	3.9782	5.30305	4.10434	5.84549	6.40837	4.6011	4.61824	4.79546	5.21762	4.2149	4.22959	5.30415	2.9222	5.16631	5.07724
ARG1	0	0	0	0.378512	0	6.35067	2.93923	0.0285692	6.26228	0	0	3.33771	0.632268	5.96947	3.51096	8.13011	1.99277	3.97269	2.20789	0	0.124328	8.25828	0	0	7.39481	0	0	0	0	0	0	0	0
ARG2	6.81288	6.96763	6.3906	4.79181	7.60837	7.09772	8.16184	7.80432	7.21791	6.26379	6.4143	6.44791	6.54597	6.70901	6.70543	8.55811	5.63894	6.33235	7.67384	3.15543	6.32589	7.62768	2.69377	5.07296	7.68916	2.93734	3.24489	2.70487	5.82094	5.08619	1.35614	6.53169	2.26903
ARGFX	0	0	0	0	0	0	0	0	0	0	0	0	0	0	0	0	0	0	0	0	0	0	0	0	0	0	0	0	0	0	0	0	0
ARGFXP2	0	0	0	0	0	0	0	0	0	0	0	0	0	0	0	0	0	0	0	0	0	0	0	0	0	0	0	0	0	0	0	0	0
ARGLU1	7.12122	7.28605	6.94099	7.40216	6.96151	7.43879	7.50422	7.56643	8.32836	7.49169	7.76148	7.81577	8.14323	8.76911	7.34421	7.24679	7.15279	7.43321	8.14914	7.44791	5.15056	8.6189	5.59455	6.03122	7.27994	7.192	7.1639	6.46597	6.36545	8.17123	5.77004	8.04592	8.71191
ARHGAP1	5.69683	6.00675	6.21276	5.51001	5.98641	6.18626	6.38922	6.73782	6.97945	5.76261	6.04308	5.82731	6.3766	6.82158	5.5741	4.61589	6.09571	5.14649	6.40242	5.63372	5.04614	5.11936	6.63662	5.07767	5.79805	6.20301	5.05572	6.18349	5.08874	6.26866	3.67356	6.26828	6.5803
ARHGAP10	2.39232	3.42358	3.14078	2.63923	3.07382	2.43296	2.13422	3.18745	3.28096	2.91073	4.81967	3.66221	3.72792	2.06005	3.52607	2.36737	2.56803	3.15543	1.76977	3.36597	0	2.18587	2.42223	1.83592	2.45418	2.42761	1.32193	0.275007	3.19849	3.31034	0	2.23266	3.18745
ARHGAP11A	3.07895	1.62293	1.25096	0.176323	3.92979	0.687061	3.15218	0.201634	0	1.22033	2.0635	0.176323	2.90689	2.02148	0	1.70487	0.85599	0.226509	0	0.495695	1.09761	2.24489	2.44095	2.21101	1.5509	2.22342	0	3.31759	0.713696	0.15056	0	0	0.137504
ARHGAP11B	0.0143553	0	0	0	1.18903	0	0.678072	0	0	0	0	0	0.823749	0	0	0	0	0	0	0	0	0	0	0	0	0.0976108	0	0.555816	0	0	0	0	0
ARHGAP12	3.76341	4.22188	3.84699	3.853	3.87578	3.28096	5.72028	3.19692	3.45154	4.10434	3.75382	5.10936	3.84097	5.19535	3.41007	5.80193	3.14893	3.91073	3.83289	3.76447	4.488	3.7866	3.7845	2.98003	5.98299	4.26303	2.91073	4.74039	3.17951	3.82477	3.37295	4.07553	3.45812
ARHGAP15	1.63691	0.0565835	2.85997	2.45418	0.757023	1.852	1.37295	0.799087	2.32193	0	2.29572	2.82985	3.90304	0.321928	1.9782	0	2.83592	2.94673	3.19692	4.11936	0	2.64155	2.37295	2.31325	2.45154	5.28503	0	1.79077	1.21412	4.29866	0	2.17951	3.83188
ARHGAP17	3.6792	4.02326	4.06781	4.01078	4.48607	4.08321	4.39438	3.88557	4.20398	4.22033	5.0009	4.21412	4.47184	4.22188	3.5373	4.16672	4.40054	3.94205	3.6311	5.56955	3.2765	4.13504	4.24184	3.87086	4.67243	5.38024	4.74093	5.71589	3.33628	5.60229	2.5435	5.17951	5.64875
ARHGAP18	3.8748	5.56224	4.31832	4.08746	3.64962	3.82375	3.15704	3.67129	4.64443	4.15462	3.52482	3.25701	4.36457	4.21878	3.06178	4.38819	3.80941	3.80632	4.84097	3.63807	5.00675	3.84699	3.55949	3.70708	5.11478	3.88362	2.08746	3.45286	4.84348	4.4822	3.61471	4.88215	4.56377
ARHGAP19	1.09761	0.992768	1.27501	1.81147	1.94111	1.36177	1.46989	1.74416	2.55827	1.97453	1.59455	1.64155	1.848	1.04963	1.24489	1.52607	2.15056	1.99277	1.68706	2.1375	1.1375	2.17313	1.59455	1.38957	2.38405	3	0.495695	3.20477	1.64155	2.27798	0	2.8953	2
ARHGAP19-SLIT1	0	0	0	0	0	0	0	0	0	0	0	0	0	0	0	0	0	0	0	0	0	0	0	0	0	0	0	0	0	0.0703893	0	0.992768	0
ARHGAP20	0	0	0	0.604071	1.07724	0.0703893	0	0	0	0	0	0	0	0	0	0	0	0	0	0	0	0	0	0	0	0.356144	0	0.400538	0	0.536053	0	0.176323	0
ARHGAP21	2.7845	3.17951	3.04439	3.43563	3.7939	2.7866	4.34908	2.97636	3.50716	3.33628	4.05485	3.63459	3.56316	3.78346	3.30012	3.86493	3.67469	3.40599	3.06523	5.29057	3.69488	3.59335	4.06005	3.8339	4.06695	3.66107	4.58376	4.80116	3.20006	5.07425	1.33342	4.87676	5.93805
ARHGAP22	0.176323	1.22651	1.23879	0.575312	0.903038	0.604071	1.20789	0	0.594549	0	1.21412	0.695994	1.35614	0	0.214125	0.815575	0.757023	0.275007	0.823749	2.64616	2.03562	0.344828	0.0143553	1.03562	0.739848	1.62293	0.594549	0	0.516015	2.17951	1.58976	0	1.90304
ARHGAP23	1.59932	2	3.3147	2.92029	1.85997	2.88557	0.722466	3.05658	3.47508	0.978196	3.22033	2.73769	2.89142	0.963474	1.68257	1.98185	3.28983	3.11603	3.68818	3.55949	0	5.20203	0.782409	2.36457	2.60881	4.29352	2.61589	0.201634	0.925999	2.41954	0	1.57046	4.59813
ARHGAP24	1.38957	2.74416	3.61941	2.24793	3.05832	1.85997	3.71589	2.58976	3.21412	0.887525	3.54597	1.45418	2.95606	1.73118	1.79909	3.12102	3.2854	2.52857	3.59455	3.30889	3.854	2.13422	0.526069	1.58015	6.24394	3.40599	2.93168	0.910733	2.926	3.37573	0	3.25248	3.20945
ARHGAP25	2.57531	2.26003	2.74631	2.50843	1.89918	2.70044	1.45418	1.70929	3.46336	0.941106	1.50589	1.82375	3.54226	2.64386	2.19219	0.731183	2.06695	2.35332	2.25399	3.10936	0	2.03562	1.09761	2.34483	2.6893	5.32948	0	3.21257	1.36177	1.57046	0.137504	2.07039	3.49057
ARHGAP26	1.41684	3.9542	2.22342	1.51096	6.15482	1.40599	2.72683	1.63691	1.7866	1.53107	2.30159	1.12433	2.61117	1.37851	1.95606	2.19219	2.32481	1.29278	3.66334	2.36737	0	2.19849	0	1.62761	3.34199	2.15704	1.7137	2.01436	0.925999	3.774	0.773996	3.42089	3.79286
ARHGAP27	2.26604	3.2032	3.36737	3.04614	2.72247	3.97636	3.53107	2.9241	4.1416	3.32912	3.66448	3.89821	3.5509	2.3978	2.91839	2.89724	3.22033	3.23419	3.88166	4.97774	0.879706	3.41007	3.21568	3.40054	3.8846	4.8485	3.41007	7.5659	1.81967	5.2211	2.27501	3.51602	4.49121
ARHGAP28	0	0	0	0	1.64155	0	0	0	0	0	0	0	0.111031	0	0	0	0.214125	0	0	0	0	0	0	0	0	2.57531	0	0	0	0	0	0	0
ARHGAP29	1.88753	1.61824	2.774	2.77821	1.55582	2.82985	1.926	2.774	2.93734	2.09761	2.16672	2.28096	3.88557	2.30743	1.852	2.12433	3.69153	2.65076	2.09424	3.62293	1.28688	2.37016	3.19377	1.18269	3.34056	3.853	1.20163	2.39506	1.12433	3.11936	0.555816	3.56438	3.79805
ARHGAP30	1.62761	0.454176	1.91073	2.05311	0.713696	1.90304	0.782409	1.02148	1.81147	0.594549	0.782409	2.31615	2.24184	0.584963	1.26303	0	0.485427	1.46467	2.62293	2.854	0	1.88753	1.44361	1.83592	2.06005	5.23802	0	1.43829	2.31034	1.27501	0	1.94111	2.54597
ARHGAP31	1.13093	0.799087	2.05658	1.51096	0.333424	1.7866	0.137504	1.45418	1.60407	0.739848	0.443607	1.68257	2.53356	0.773996	0.722466	0.333424	2.02503	1.91839	0.9855	2.53854	0	1.1375	0	1.16993	2.1635	2.61117	0	1.13093	0.333424	1.59932	0	1.58496	2.64386
ARHGAP32	1.62761	3.14241	1.78241	2.42761	2.62059	1.91839	2.72901	2.47768	2.96901	2.56803	2.9486	2.19535	2.29572	1.82375	2.13422	2.71149	2.65306	2.29278	2.62059	3.47768	1.40054	3.19061	3.61471	1.65992	2.5008	1.8679	2.14731	4.74953	2.27798	3.69042	0.0285692	3.59216	3.47249
ARHGAP33	3.60051	3.91743	3.19377	3.12928	3.84197	5.03342	3.74631	4.40667	4.33199	3.82782	5.47541	5.05137	4.70708	4.27277	3.91265	4.82018	3.52607	4.29425	3.41414	5.06393	1.80735	4.48414	4.48156	3.8268	3.97177	3.08916	6.14893	4.34979	3.07724	6.71891	3.23113	5.82807	6.03672
ARHGAP35	4.68986	5.56742	4.63575	5.1918	5.49953	4.9814	4.96578	4.88704	5.30049	5.3579	5.56955	4.83188	4.50589	5.28281	4.49633	5.20828	5.19653	5.06523	4.27202	3.68032	3.78346	4.79233	2.47768	4.00899	5.63314	4.17632	3.46205	4.86493	4.05224	3.87381	3.09424	4.58796	3.926
ARHGAP36	0	0	0	0	0	0	0	0	0	0	0	0	0	0	0	0	0	0	0	0	0	0	0	0	3.95327	0	0	1.28096	0	4.52795	0	5.72247	10.9538
ARHGAP39	2.73985	3.49057	3.38267	3.86196	3.20633	4.45746	3.07211	4.44095	4.34767	4.24184	4.14323	3.64155	3.64501	3.08066	3.47897	4.62117	3.29572	3.9364	2.94111	3.4489	1.26903	3.69488	4.30889	3.04439	3.77926	3.43162	4.03386	2.28096	2.06695	4.14975	1.21412	3.93074	2.58736
ARHGAP4	2.926	1.36177	3.21878	2.8679	2.15704	3.94673	2.82782	2.01792	4.10936	1.774	4.41616	3.7939	4.02148	1.72247	2.52857	3.67807	3.5373	3.11603	4.10685	4.38198	1.8679	4.51286	3.0635	4.88899	3.50843	6.31179	5.52074	6.19081	2.59694	4.67976	1.9855	3.51979	5.89263
ARHGAP40	0	0	0	0	0	0	0	0	0	0	0	0	0	0	0	0	0	0	0	0	0	0	0	0	0	0	0	0	0	0	0	0	0
ARHGAP42	0.15056	0	0.879706	0.485427	0.443607	0.641546	0.757023	0.613532	0.454176	0	0	0.400538	2.6017	0	0.918386	0	1.73118	0.286881	0.189034	0.933573	0	0.226509	0	0.111031	1.29866	1.33342	0	0	0	0	0	0.823749	2.47768
ARHGAP44	3.23573	3.91743	3.76341	4.68032	3.65764	4.63459	5.66391	5.63662	5.29682	5.19967	4.34554	4.29278	3.95699	3.91169	4.45812	4.35262	4.34625	4.80323	3.54597	3.65076	3.56316	4.12681	0	3.18428	5.74093	3.30159	3.82171	3.78869	3.40599	5.06781	1.82782	4.56742	5.22574
ARHGAP5	4.2817	4.25475	4.27575	4.18745	4.63401	4.32409	4.55643	4.21179	5.14445	4.08576	3.93829	3.33485	4.27798	4.79286	4.40463	4.96209	4.68818	4.21412	5.16229	4.44692	3.53232	5.05441	2.32769	4.09085	5.55735	4.33485	3.67129	4.76818	3.55213	4.55397	1.80323	4.71973	3.61824
ARHGAP5-AS1	3.36737	2.69822	4.44095	4.09255	3.19849	4.4614	5.50462	4.45483	6.0009	2.22651	3.17951	3.57168	2.82375	3.00899	5.17552	5.36422	5.0917	3.88753	6.0766	5.43129	3.38128	6.1811	1.41684	4.30743	6.34749	4.29131	5.10308	2.97269	2.86394	4.78921	2.25096	4.61589	2.58015
ARHGAP6	0.485427	0	2.67129	0.815575	0	1.1635	2.10434	0.970854	0.790772	0	1.04264	1.48027	2.43029	0.505891	0.641546	1.51602	1.95606	1.30451	0.807355	2.84599	1.9222	0.963474	0	0	4.02237	2.56071	1.83592	0	0	2.36457	0	2.64386	2.74631
ARHGAP8	0	0	0.505891	0	0.378512	2.25399	0.669027	0	0.15056	0	0	0.333424	0.137504	0	1.71809	2.59455	0.286881	0.695994	0	0	0	0.575312	6.56056	2.02503	5.26228	1.9222	0	1.44361	0	0.85599	0	0	0
ARHGAP9	2.10769	0.895303	2.43829	2.58256	1.42761	2.53107	1.68706	0	1.52105	0	1.5008	2.66676	2.93734	0.226509	0.765535	0	0.124328	1.19535	2.81967	2.84599	0	0.495695	1.0635	2.32769	1.68706	5.1643	0	1.09085	2.43029	2.19219	0	2.8953	3.70377
ARHGDIA	8.78666	9.31084	8.04478	8.13514	9.27438	8.74329	8.66431	8.19977	8.4816	7.60955	9.41958	8.14481	7.90713	8.76082	7.99831	8.44373	8.12794	7.93664	8.80342	8.41469	6.60363	8.08746	8.81503	7.55651	7.88338	8.04418	7.41726	7.71418	7.14588	7.91061	6.45269	7.98761	8.12345
ARHGDIB	6.66732	5.42324	7.43304	6.46172	5.76394	6.81031	6.14445	6.41768	7.15684	5.58195	6.81967	6.79194	7.91121	5.86394	5.91743	5.74389	7.32301	6.73688	6.62337	8.03045	4.29793	6.82972	6.64212	6.09064	6.78751	8.71187	4.95652	5.23419	5.97384	6.93227	4.48414	6.42777	8.2006
ARHGDIG	0	0	0.111031	1.22033	0	3.42089	0	0	0	2.31034	0	0.765535	0	0	1.27501	0	0	0	0	3.38543	2.36177	3.91743	4.43563	4.80941	3.49442	1.852	4.5601	4.34837	0	5.80426	0	5.64703	1.83592
ARHGEF1	4.91169	5.53045	5.17313	5.7021	5.6792	7.03133	4.9782	6.0268	5.9507	4.86493	5.79103	6.50208	5.84248	5.28021	6.00697	5.72629	6.24755	6.11998	5.88972	6.33967	3.13093	6.27873	4.9991	4.91121	5.09001	6.23419	6.88179	5.18903	4.10434	6.27258	3.8268	5.88289	7.17832
ARHGEF10	2.25399	1.0072	2.63459	1.80323	2.19849	2.9542	0.15056	2.64616	2.79701	2.10769	2.07039	2.14731	3.22342	1.5509	2.10098	2.5008	2.86592	2.54844	2.14731	3.34483	0	2.37851	1.40599	2.21723	2.58976	2.4957	0.757023	3.71809	0.124328	2.81762	0	3.1127	2.04614
ARHGEF10L	4.59694	6.12825	5.83491	6.02724	5.94392	6.12722	5.21607	5.57289	5.89069	5.87823	5.94626	5.51254	5.72055	5.44128	4.8846	5.47832	5.59276	5.39746	5.78215	5.92837	2.10434	3.81147	3.92695	3.33914	2.44361	5.32301	3.75489	5.66477	5.0751	6.77056	2.35332	6.67313	3.57168
ARHGEF11	3.30743	4.05398	3.41954	3.89918	3.6837	3.91073	4.06091	3.8679	4.11437	3.98459	4.34127	3.88166	3.66789	3.76553	3.3147	3.77821	3.88753	3.58015	4.44162	4.76129	3.41278	4.14486	4.16591	3.99005	4.16672	4.15866	4.51854	4.68313	3.32481	4.22651	2.22033	4.7366	5.58225
ARHGEF12	4.40259	5.22304	4.95699	4.81044	5.32625	4.78921	4.69377	4.93263	4.98459	5.27724	4.56742	4.03474	5.42391	5.33414	4.23879	4.44029	5.0197	4.81404	4.83643	4.59036	4.24413	4.17473	3.83592	3.70377	5.1639	4.18507	3.28244	5.27612	4.47314	4.7126	2.72247	5.38853	5.05875
ARHGEF15	2.12102	1.1177	2.72247	2.90881	1.33914	4.12598	0.757023	2.57773	2	2.01792	2.27798	3.46728	3.30012	1.55582	1.36737	2.26003	3.22497	2.852	1.33342	4.47703	0.704872	1.93357	0.704872	0.948601	2.87381	2.79077	0.0840643	0.782409	0.298658	3.80323	0.464668	2.59932	4.15381
ARHGEF16	3.64731	3.65992	4.1152	3.98368	3.40599	4.79338	4.1127	3.74846	4.72192	4.21257	4.58556	3.74524	4.07639	3.91169	3.37851	4.37156	3.89627	3.41143	3.63575	4.59096	3.36317	4.50526	4.17792	4.53978	4.50653	2.68257	5.12887	5.49889	3.44758	4.07039	3.08066	3.08236	0
ARHGEF17	3.64847	4.43829	3.98094	4.79129	2.61824	5.39815	2.82985	3.6311	5.10476	5.03738	4.9472	4.51791	5.37121	3.50716	2.6893	3.70929	4.14241	3.63459	3.04439	5.61589	3.44493	5.21917	2.82579	2.11437	4.92172	3.47249	2.58976	3.85499	4.04352	5.23726	1.18269	3.77926	5.78973
ARHGEF18	4.47249	4.904	4.35755	4.46009	4.89821	4.47314	4.69377	4.4522	4.80374	4.33414	4.93593	4.42962	4.07296	4.67469	4.15543	4.36877	4.30816	4.25323	4.48156	3.4489	2.54102	3.9279	4.46858	3.7939	4.51412	4.79494	3.08746	4.81404	3.20633	4.02945	2.56071	4.20163	4.16832
ARHGEF19	0	0.176323	0.918386	0.565597	0	0.0285692	1.17632	0	0	0	0.389567	1.20789	1.65992	0	0.201634	0.83996	1.60881	1.07039	1.62293	1.69153	0	0	3.43296	1.46467	0.189034	2.01436	1.53107	1.87184	0	2.0072	0	0.298658	1.02857
ARHGEF2	2.62293	3.87873	3.8166	5.17273	2.49057	3.98368	3.23419	3.20163	3.68482	2.70266	3.85499	4.06781	3.95233	2.47249	3.02503	4.35755	4.42761	4.01703	4.87529	4.94205	0.584963	3.75489	2.36457	3.11936	3.02503	5.24641	5.0072	2.06005	1.91073	6.45582	1.07724	6.25795	4.02326
ARHGEF25	3.3799	4.96993	4.31542	3.7137	3.28244	4.8679	4.75489	4.04527	4.74093	3.97728	4.71589	4.91409	4.99865	4.44626	3.93829	3.82477	4.07382	4.19692	4.09845	6.36859	2.18269	4.82375	4.12763	4.02059	5.16189	4.67016	5.56163	3.42492	3.29719	5.27053	2.69153	4.30159	5.53574
ARHGEF26	2.27798	3.76022	1.35614	1.80735	4.52669	2.38128	1.85599	0	1.7137	2	2.70044	0.389567	3.61706	0	1.31615	1.07724	1.57046	1.83188	2.21412	2.59932	0	0	3.20945	0	0	0.669027	0	4.40531	2.63923	4.02148	0	2.95977	3.62176
ARHGEF26-AS1	0	1.84398	0	2.45943	1.0072	1.80323	0.454176	1.1375	1.70044	0.163499	0.887525	0	0.678072	0	0.555816	0	1.41684	1.67807	0.748461	0	0	0	1.76553	0	0	0.389567	0	3.7939	2.0036	2.61117	0	0.887525	3.30305
ARHGEF3	5.0197	4.86295	4.1152	4.28096	4.95373	3.80839	4.24565	2.70487	3.08576	3.82579	4.39643	3.46336	4.28318	4.71644	3.23726	2.98914	3.73335	3.02148	2.25701	3.74739	5.89966	3.91552	2.53605	3.91169	5.46956	4.29793	4.45022	5.81865	3.853	4.65992	4.01436	4.51602	6.40956
ARHGEF33	0	0	0	0	0	0	0	0	0	0.475085	0	0	0	0	0	0	0	0	0	0	0	0	0	0	0.782409	0	0.613532	0	0	0	0	0	1.35614
ARHGEF35	3.69265	3.70598	3.5656	2.23266	2.26003	3.88557	3.61353	3.91456	4.36527	3.30012	4.85699	3.86096	4.60288	3.41414	3.59574	4.32984	3.36737	3.71809	4.98914	1.64616	1.33914	2.27501	4.03738	2.43563	4.84398	1.53107	0	4.60644	2.95233	2.12102	0.400538	2.13093	0
ARHGEF37	4.0045	4.0045	5.11395	4.3505	5.43429	5.29094	4.99095	4.64559	5.16027	4.57228	3.58376	3.23573	5.24831	5.75809	3.34483	4.87823	4.81609	3.79597	3.69488	2.88166	4.41278	5.24641	2.25096	3.28244	4.86394	1.19535	2.58496	3.57894	2.97636	2.39506	2.09085	1.94486	3.12928
ARHGEF38	0	1.58976	1.9222	0	0.799087	0	2.21412	2.65076	3.30012	0	0	0	0	1.39506	1.09085	1.1177	1.25096	1.852	2.9542	1.07039	0	0	0	0	0	0	0.0840643	3.19849	0	0.604071	0	0	0
ARHGEF4	0	2.8339	1.85997	4.54473	4.50589	3.41278	0	3.49313	1.20789	3.81762	2.08746	2.41143	0	0	2.30159	0	0	2.74416	0	1.08406	0.0426443	5.37782	0	3.58736	4.70708	0.879706	4.96209	5.97361	0	5.88093	0	4.94064	6.17652
ARHGEF40	4.32193	4.92552	4.48414	5.03826	3.97545	4.80478	5.07425	4.10685	3.61824	3.36877	5.63952	4.47444	5.11312	5.18943	4.88606	3.86196	4.61883	4.21257	6.49889	5.17113	3.47768	4.33985	2.98368	4.21568	4.10434	5.44659	3.99548	4.38405	2.88166	5.14405	1.18903	4.38336	5.25096
ARHGEF5	3.83895	4.78084	2.91456	1.98185	2.926	3.58496	4.27053	4.1811	4.65019	3.62877	3.86592	3.65764	3.62761	4.42761	3.36877	3.87086	2.79494	3.80219	3.69377	2.9982	2.93546	3.52607	3.91648	2.06005	5.30706	1.26903	1.38957	3.53232	2.51854	2.54597	1.43829	2.66448	0
ARHGEF6	2.28096	0.250962	3.06523	1.74846	1.31034	2.20789	1.59932	1.41143	2.44361	0.555816	2.34767	2.11103	3.24641	0.799087	1.61353	0.575312	2.62994	1.91073	1.94111	3.14893	0	2.53356	1.83592	1.54597	2.16993	4.18269	0.669027	1.28688	0.176323	2.09761	0	1.91839	3.17632
ARHGEF7	4.59694	5.34376	4.98596	5.31615	5.52795	5.58796	4.55213	5.44128	5.65421	5.31433	6.11458	5.58767	6.25663	5.99571	4.9991	5.07895	5.3345	5.23611	5.5735	5.81634	3.25701	5.38094	4.02326	3.68257	4.95699	5.03386	5.1815	4.51728	3.76022	5.29646	3.53232	6.07146	5.62585
ARHGEF9	4.28318	5.89748	4.21878	6.01033	6.67539	3.95327	5.31832	5.56986	4.74093	4.70598	4.1375	4.60999	4.45812	4.50462	4.26078	3.95233	4.22959	4.64674	3.57894	4.17632	5.06178	5.03298	3.6565	3.52857	5.13011	4.04439	3.93074	4.5741	4.47897	5.41752	3.51854	6.29223	5.61353
ARID1A	3.58015	4.20006	3.7126	4.20242	4.23113	4.07211	3.60763	3.65306	3.95699	4.70266	4.28021	3.89045	4.27798	4.29499	3.58616	3.72465	3.82375	3.98368	3.64039	3.77189	2.99639	3.71918	3.15218	3.97911	4.20789	4.72738	3.28688	5.24755	3.6792	3.94298	2.03562	5.18269	4.28983
ARID1B	3.03914	3.10434	2.854	3.10769	2.97453	3.30889	2.91073	3.01614	3.12598	3.77189	2.97453	3.0036	3.32625	3.38267	2.80529	2.90689	2.93168	2.92979	2.87184	3.69042	3.10769	3.0993	2.46205	2.6893	4.45746	3.77926	3.24184	4.73498	3.848	4.01436	2.29866	4.46793	4.12102
ARID2	2.1177	3.09255	2.38128	3.26903	3.15056	2.76341	2.926	2.67129	3.27501	3.08746	3.1811	2.68257	2.76341	3.09255	2.72247	2.87774	3.08746	2.91073	2.72028	2.89724	1.67356	3.04789	2.94673	2.01078	3.35332	2.76341	2.53356	3.50843	2.02857	3.26153	0.773996	3.45418	3.36737
ARID3A	2.79701	2.74201	2.76553	2.9855	3.07895	2.26003	3.42358	2.96532	4.08236	3.8166	3.0268	2.27798	2.77821	2.62994	2.86196	2.61353	2.99458	3.2854	2.64155	1.83996	1.82782	3.07382	2.23266	2.0321	2.17313	2.71149	0	2.65076	2.79494	0.632268	1.0635	1.96717	1.98914
ARID3B	2.54102	3.36177	2.21723	2.24489	3.36457	2.45943	3.34767	2.50335	2.88166	2.73769	3.19377	2.18903	2.58496	3.32481	1.98914	3.45154	2.3505	2.72901	2.41414	3.46205	2.16027	3.45549	3.4019	0.918386	1.9222	2.47249	2.38405	4.11437	1.36737	3.79701	0.713696	4.27352	3.16511
ARID3C	0	0	0	0	0	0	0	0	0	0	0	0	0	0	0	0	0	0	0	0	0	0	0	0	0	0	0	0.925999	0	0	0	0	0
ARID4A	2.88557	3.12763	2.87578	3.82782	3.61824	3.68482	3.24184	3.21878	3.61235	3.35896	2.926	3.18903	3.76553	3.69153	2.79909	3.07895	3.1635	3.26903	2.90304	3.65764	3.21568	3.76235	2.5656	2.93734	4.65478	3.0635	2.29278	3.12928	2.74846	3.51979	1.47508	3.92029	3.78031
ARID4B	2.81147	3.23419	3.34625	4.03122	3.34908	3.6837	3.14078	3.36177	3.65306	3.60407	3.3505	3.5373	3.66221	3.79077	3.09592	3.49697	3.59096	3.53978	3.75809	3.90593	3.28688	3.67469	3.0018	3.71589	4.72301	4.20477	3.59574	4.59036	3.71149	4.03474	2.0321	4.79649	5.01837
ARID5A	3.89918	3.79805	4.46074	3.42492	3.64039	2.848	4.82375	3.23113	3.74631	3.26303	4.33557	4.91791	5.02015	1.95977	3.29131	2.70929	3.98277	3.97911	3.44361	4.61176	3.12598	3.1177	3.26003	4.14812	3.94953	4.61294	3.24184	1.66903	3.16189	3.70487	2.16672	3.79494	6.05137
ARID5B	2.20163	1.33342	3.03386	2.33342	2.32481	2.28688	2.18903	2.02857	2.42223	2.81762	2.16027	3.44626	3.36877	2.10434	2.47508	1.91839	2.70708	2.40327	1.73118	4.13175	3.849	2.82375	2.69822	3.74953	3.58856	4.02945	2.08066	0.925999	3.08236	3.5008	2.45681	4.94953	5.43162
ARIH1	4.3875	4.65306	4.16993	3.9279	4.6153	3.70044	4.68201	3.65764	4.20398	4.4121	4.20477	3.7939	4.31615	4.5601	3.60407	4.46728	3.70598	3.58496	3.88753	5.03122	4.4121	4.65019	4.77241	4.30451	4.46336	4.35755	3.77294	4.78869	3.87578	4.52544	2.38681	5.09508	5.02989
ARIH2	5.46041	5.39541	4.96671	5.33628	5.45088	6.03078	5.24527	5.26191	5.81634	5.33521	5.92053	5.851	5.37156	5.53823	5.15097	6.2854	5.32409	5.20281	4.94205	5.41177	4.92315	5.44758	4.02237	4.80323	6.15906	5.06609	6.56818	5.59634	4.75862	6.69363	4.65421	6.09824	5.83517
ARL1	6.9005	6.92505	6.58241	7.20398	7.11832	6.49873	7.50208	7.23324	6.91109	6.83466	6.34323	6.74766	7.0974	7.08576	6.9292	7.47711	6.69181	6.56575	6.74039	5.77004	5.77373	6.85835	5.42089	6.16712	7.32202	5.94556	5.1918	6.02525	5.46956	6.04396	5.07895	6.06156	6.32517
ARL10	0	1.30451	1.53605	2.22651	0	0	0.918386	3.24641	3.54967	2.90304	0	0.978196	0.659925	0	0.713696	0.321928	1.1177	2.64847	0	1.8953	0.575312	2.3505	0	0	2.11437	1.16993	0	0.765535	1.43829	0.367371	0	1.59455	1.4489
ARL11	0	0	0	0	0	0	0	0.31034	0	0	0	0	0	0	0	0	0	0	0	0	0	0	0	0	0	2.07724	0	0	0	1.48027	0	0	0
ARL13A	0	0	0	0	0	0	0	0	0	0	0	0	0	0	0	0	0	0	0	0	0	0	0	0	0	0	0	0	0	0	0	0	0
ARL13B	1.58496	2.48285	2.44361	2.55827	1.86394	1.79077	2.6893	2.69822	2.79286	2.51349	2.68032	2.14405	2.51349	2.84197	2.34483	2.16027	2.45154	2.12433	2.38128	2.17313	0.933573	2.09761	1.23266	1.45943	2.01078	2.36457	1.848	2.89336	2.38405	3.68032	1.72247	3.43162	3.55336
ARL14	0	0.321928	1.09761	0	0	0	0.475085	0	0	0	0.0426443	0	0	0	0.189034	0	0	0	0	0	0	0	0	1.5656	0	0	0	0	0	1.40054	0	0	0
ARL15	5.46565	5.48929	4.55152	5.58736	6.26903	4.52482	5.14119	4.49185	4.88509	5.53792	5.32876	4.62352	6.26134	5.47476	4.80993	3.92979	4.39575	4.56316	4.60881	4.01346	4.65764	4.09845	2.36177	4.87676	5.04221	3.86493	1.91073	5.57561	3.58736	3.14893	1.90304	4.33985	4.01703
ARL16	5.86369	6.52309	5.90038	7.05376	6.26153	6.0691	6.0036	5.84172	5.81532	5.9486	5.43663	6.21762	5.45319	5.47832	5.85748	6.21704	5.30925	6.0781	5.29168	5.97659	5.58886	6.27631	6.34199	5.08534	5.84674	7.07093	5.46891	5.65935	5.69265	6.28633	5.10811	5.86962	6.17393
ARL17A	3.0072	5.09001	3.22497	4.30961	3.98003	4.41684	3.7845	4.55213	5.68482	4.47573	4.57773	4.44758	3.74739	4.17313	4.12763	4.55213	4.06867	4.44427	4.47768	5.38059	2.67582	5.22574	4.43496	3.99548	4.37504	3.849	4.83845	4.16027	2.93923	5.06652	3.70044	4.04264	3.28244
ARL17B	3.08406	4.29866	3.0036	4.0321	3.81762	2.5435	3.69599	3.85499	4.17073	3.4957	3.35614	2.75275	2.51854	3.37156	2.19849	3.82579	3.10266	3.0197	3.43563	2.96532	2.22651	4.13258	3.46074	3.64155	3.37712	2.02148	2.70266	2.75489	1.96717	2.52857	0	3.16672	2.81352
ARL2	6.55105	6.28429	6.90797	6.68061	6.89748	7.49985	6.93168	7.06232	7.38042	6.25588	7.60014	7.18745	7.31687	7.40071	6.68243	7.22747	7.17941	7.18259	6.94813	7.5741	6.90448	6.83466	5.40769	6.80903	7.32427	8.0499	8.5263	7.36623	6.55136	7.9263	5.34696	7.46826	7.79824
ARL2-SNX15	0	0	0	0	0	0	0	0	0	0	0	0	0	0	0	0	0	0	0	0	0	0	0	0	0	0	0	0	0	0	0	0	0
ARL2BP	5.54535	5.93452	5.9855	5.71425	5.73823	5.69572	5.38785	5.69655	5.85599	6.01391	5.75542	5.71672	5.90231	5.94158	5.74578	5.64501	5.7703	5.66676	5.52607	5.72028	5.39232	5.66562	6.3107	6.0607	6.49825	5.98413	5.47249	5.89312	4.91695	5.79546	4.12433	5.9357	6.78529
ARL3	4.14323	4.08151	4.45943	4.68538	4.32409	4.07211	4.49633	4.63052	4.76818	5.27873	3.854	4.27575	4.48864	4.35403	4.18031	4.19219	4.55888	4.64328	3.848	4.03914	4.45812	4.37643	4.04089	4.91265	4.98641	4.25323	4.29425	5.06221	4.02237	5.07639	2.58976	5.39883	4.16189
ARL4A	4.08916	4.36177	4.29352	4.43229	4.79077	3.41143	4.19849	3.8885	3.52982	3.02503	4.4489	4.09255	4.15381	4.41752	4.16511	3.99005	4.53107	4.33342	3.41143	3.44361	1.29278	4.12928	3.2555	3.13586	3.84499	3.77505	2.01792	3.774	2.30451	2.90881	1.58015	2.23573	3.25852
ARL4C	3.73769	0.925999	4.75328	4.71918	2.62761	3.79077	2.81558	6.03738	4.83693	3.70377	3.28392	3.80632	5.39541	3.07724	4.42291	3.7761	4.58075	3.47508	3.88557	5.07682	1.99639	3.94017	2.07039	4.4363	5.40803	5.79442	2.47249	3.58496	3.1375	2.15704	2.62527	3.94205	5.49121
ARL4D	5.7046	6.20379	4.5472	3.90304	7.98868	7.13699	7.08725	2.57046	4.52607	2.73985	4.73227	2.73118	3.82069	5.31433	4.72083	6.26115	3.13422	3.36877	3.5097	3.03562	2.78241	5.0009	4.06178	2.50589	2.67356	5.72683	0.565597	2.33914	6.06221	3.33485	0.15056	3.30012	3.61824
ARL5A	4.61412	4.72738	3.96625	4.50462	5.19574	4.22497	3.81044	4.02237	4.51728	4.69432	3.854	3.70377	4.74416	4.49313	3.68257	3.77716	3.84499	4.01436	4.0063	4.42761	3.48027	4.21335	3.86888	4.06005	4.24869	4.35332	2.34199	4.83693	3.61117	4.20789	2.22342	5.17592	4.04089
ARL5B	2.23573	3.40871	1.87971	2.26003	2.69599	1.43296	2.71589	1.68257	1.774	2.44095	0.713696	0.978196	2.91265	2.7761	1.74846	2.4957	1.36177	1.73118	1.83996	1.85997	1.23266	1.47508	2.10098	1.91839	2.28983	2.06695	0	3.34908	1.21412	1.24489	0	2.69377	2.18903
ARL5C	0	0	0	0	0	0	0	0	0	0	0	0	0	0	0	0	0	0	0	0	0	0	0	0	0	0	0	0	0	0	0	0	0
ARL6	2.43296	2.70487	2.9486	2.67807	2.6017	2.13422	3.04264	2.62527	2.93546	2.82985	2.23573	2.07382	2.69599	2.9982	2.14731	2.15381	2.10434	2.18269	1.84398	1.46467	3.0036	2.93734	0.933573	2.82375	3.56803	2.30743	0.722466	2.83188	2.03914	1.63691	1.848	2.70487	3.30012
ARL6IP1	7.53317	6.96081	7.32571	6.86493	7.77182	6.69112	7.17063	7.34207	7.28623	7.3435	7.70901	6.35685	7.67426	7.63793	6.19731	7.25512	7.1635	6.97338	6.47671	6.51869	6.43246	7.22352	8.99203	7.02326	7.8896	7.49697	5.95047	7.34136	6.50526	6.86183	4.49057	7.19574	7.15391
ARL6IP4	8.07943	8.35341	7.97676	7.94544	8.30766	8.02851	8.36571	8.06657	8.233	7.68222	8.23635	8.21446	8.31796	8.47994	8.18616	8.59014	8.21679	8.01201	7.64962	8.07216	7.76865	8.7896	7.45376	7.45984	8.35306	7.74463	8.31994	7.83933	7.7019	8.1916	6.53263	7.69613	7.79805
ARL6IP5	7.1014	6.17013	6.20203	6.43413	6.62029	6.38405	5.65449	6.22072	6.66249	6.72383	6.69794	6.31325	6.80916	7.1983	6.06178	6.97545	6.30506	6.32229	5.55182	5.79312	6.92113	6.75676	5.44128	6.63909	7.32211	7.10119	5.8334	6.73525	6.21179	6.74631	5.77979	6.64703	7.22891
ARL6IP6	2.09424	2.57289	2.66221	2.7866	3.0072	2.52356	2.37851	3.01792	3.19849	3.20163	2.08066	2.54597	3.0054	2.5435	2.16672	2.26903	2.79701	2.852	2.20477	3.38405	1.04264	2.96532	2.95977	2.58256	3.70487	3.69153	1.33914	3.47119	2.17632	2.96347	0.910733	3.49697	3.43296
ARL8A	5.80967	6.2948	5.57622	5.67158	5.43229	6.09508	5.8525	5.69432	5.87578	6.07767	6.87713	5.8525	6.0581	6.45352	5.48639	6.08852	5.54813	5.58346	6.23936	6.33557	4.93876	6.05311	6.51096	6.14405	6.04352	5.94322	5.84725	6.35878	5.31216	5.77426	4.17393	6.52388	6.60585
ARL8B	6.62059	5.67751	5.86938	5.51854	6.29811	5.31179	6.18725	5.37156	5.69599	5.51791	6.43996	5.39541	6.14057	6.49233	4.94767	5.87381	5.33521	4.95093	5.31216	5.01748	5.71836	5.6372	5.96625	5.25134	6.27687	5.85449	5.37191	6.06932	5.54998	5.68482	4.31034	6.34127	5.88411
ARL9	0	0	1.45418	0	0	0	0	0	0.15056	1.69153	0	0	0	0	0	0	0.15056	0	0	0	0	0	1.11103	0	1.09085	0	0.422233	0.956057	0	1.45418	0	0	0.275007
ARMC1	5.37016	4.46663	4.03386	4.33842	4.65992	4.05224	4.25172	3.76765	4.03474	4.99548	5.16631	3.7666	4.91648	4.55213	3.60881	4.53605	3.86394	3.774	3.77294	4.12763	3.80116	4.15137	5.6837	4.87971	5.02148	5.16952	4.13668	4.74362	3.73769	4.5472	2.38681	4.51979	4.47962
ARMC10	4.43829	4.55152	5.0237	4.05658	4.39917	4.6241	5.11478	4.71809	4.85	4.07468	4.50398	4.32912	4.17792	4.90159	4.22265	4.66505	4.38198	4.82171	4.23189	4.27426	4.10852	4.25776	4.91886	5.17792	4.39917	4.74739	3.07039	4.49825	3.70487	4.29793	3.19219	4.70432	3.92029
ARMC12	0	0.238787	0	0	0	0.201634	0	0	0	0	0	0.263034	0	0	0	0.250962	0	0	0.739848	0.895303	0.0426443	1.0635	1.85997	1.57046	1.852	0	4.08661	3.50589	0	5.00045	0.575312	1.37851	2.53605
ARMC2	0.356144	2.04614	2.02857	2.63227	1.07039	2.40054	2.11437	2.99458	2.81967	3.10266	0.659925	1.77821	1.49057	0.536053	2.53605	0.918386	2.0635	2.16027	0.485427	1.60881	1.09761	1.39506	0	2.09761	3.3978	1.21412	3.00899	1.57046	1.54102	3.02326	1.39506	3.33914	3.14893
ARMC3	0	1.07724	3.52482	2.99639	0	1.29278	0	5.21062	4.44758	2.81967	0	1.01436	0	0	3.74524	0	3.08066	3.48156	0	0	0	0	0	0	0	0	0	1.4957	0	0	0	0	0
ARMC4	0	0	1.63691	0	1.12433	0	2.44095	1.53107	1.1635	0	0	0	0	0	0.298658	0	0.367371	0.250962	0	0	0	0	2.54102	0.678072	0	0	0	0	0	0	0	0	1.5008
ARMC5	2.75702	3.26003	3.19849	3.45681	3.25399	3.83895	3.64501	3.80323	4.09592	3.55336	3.81147	3.84599	3.07724	3.86096	2.98914	3.49057	3.56316	3.51096	3.06178	3.9855	3.26604	3.88264	3.41954	3.30012	3.9542	3.50589	3.46074	3.8748	3.04264	4.50906	2.27798	4.04002	4.88069
ARMC6	5.48446	5.60051	5.19731	5.33914	5.82604	5.41244	5.93805	5.47735	5.64386	5.27053	6.21956	5.38991	5.0917	5.73796	5.05268	5.53232	4.96578	5.4121	5.03254	4.73227	3.99095	5.07382	5.21451	4.76075	5.02237	4.55336	4.14975	4.94953	4.33914	4.91025	3.37434	4.5435	5.5598
ARMC7	3.61117	4.43429	3.49313	3.24793	4.61648	3.77189	4.15543	3.35473	3.66448	3.29866	4.16189	3.82883	2.93734	3.75168	3.52482	3.41278	3.76235	3.28096	4.17233	3.45812	1.67356	4.43696	5.58976	2.59216	3.52732	3.55213	2.24184	3.29278	2.12433	3.06867	1.74846	3.09085	2.02503
ARMC8	3.95233	3.9486	3.5472	3.43429	4.13011	3.68257	3.68818	3.67356	4.19771	4.0054	3.70487	3.48929	4.1102	4.44294	3.38128	3.3799	3.57652	3.62761	3.36177	3.59455	3.95047	3.8885	4.02059	3.7148	4.85649	4.08406	3.35473	4.80323	3.62527	4.52795	2.83188	4.80064	4.77347
ARMC9	1.98185	2.52857	3.23266	2.3978	2.91456	2.47249	2.80323	2.94486	3.17313	2.84197	2.09424	2.16672	2.68482	2.15056	2.85599	2.18269	2.46728	2.66903	1.97085	2.59216	1.28096	2.55336	3.2854	2.81558	3.08746	2.87578	1.90689	3.16993	2.05658	2.64155	0.739848	3.14078	5.52795
ARMCX1	6.09993	5.69265	5.42828	5.68846	5.19377	4.83441	5.93074	5.53325	5.31578	5.30961	6.16551	5.54813	5.8495	7.09265	5.4663	5.47962	5.2555	5.34554	5.95629	5.06781	4.02768	5.55305	3.81558	5.45812	6.15563	4.82375	5.35438	5.63952	4.26754	4.98914	3.10601	5.64962	5.897
ARMCX2	5.90713	5.47444	5.44923	6.01525	5.62673	6.34944	6.38405	6.34731	6.24336	5.43796	5.44659	5.99232	5.52482	7.28475	5.71727	6.29554	5.74039	5.86022	5.94813	5.73579	4.48414	6.96278	1.60407	5.49217	6.76527	5.53232	5.90376	5.30451	4.9644	5.84348	4.25248	5.78738	6.01525
ARMCX3	7.17313	7.04789	6.83605	7.01067	6.83756	6.36492	7.47468	7.11925	6.96417	6.2589	6.97888	6.58886	6.82299	7.52787	6.59872	7.44741	6.36807	6.4266	7.09666	5.76288	5.02104	7.17712	2.09085	5.83693	7.11134	5.69153	4.79857	5.73444	5.16229	5.90617	4.02768	6.61736	5.5404
ARMCX4	3.04089	3.69377	2.60881	3.96347	2.90689	3.41954	3.8339	4.30012	4.47573	3.03386	3.12102	3.84197	3.48414	3.91934	3.93168	3.76765	3.41278	3.86096	3.60999	4.33056	2.76129	5.14364	1.74846	3.40735	4.18745	2.45154	5.07253	3.18587	3.74846	5.59753	2.60407	4.55949	5.80761
ARMCX5	4.48864	4.06005	3.71149	4.66959	3.92979	3.41007	4.58676	4.74147	4.61176	4.21412	4.49506	3.95606	3.88362	4.82629	4.07724	4.7845	3.96532	4.0781	4.60822	3.74308	2.63459	4.68986	3.42223	3.0268	4.13586	3.18587	2.97636	4.18587	3.54967	4.03914	1.94111	4.35262	4.19613
ARMCX5-GPRASP2	2.80323	2.926	1.75702	3.50716	1.8679	2.29866	3.0036	3.05485	3.03738	1.86394	1.89142	3.1177	2.47249	2.89336	2.21723	3.5373	2.41684	2.80941	2.63923	2.94111	1.4489	2.27202	1.23879	1.76129	3.05485	2.25096	0	2.83794	1.98914	1.852	0.286881	3.27352	1.72683
ARMCX6	6.21315	5.41414	6.20731	6.04418	5.55857	5.32733	6.85773	5.94181	5.72219	5.0492	6.31705	5.83086	6.03254	6.71603	5.65134	6.17173	5.96232	5.73958	5.82604	5.76686	5.0027	6.35156	2.63691	6.16007	5.92505	5.81583	5.52136	5.25475	4.32769	5.43329	3.54102	5.69349	6.19436
ARMS2	0	0	0	0	0	0	0	0	0	0	0	0	0	0	0	0	0	0	0	0	0	0	0	0	0	0	0	0	0	0	0	0	0
ARNT	3.23113	3.84097	3.51349	3.21101	3.76871	3.51728	3.87086	3.32337	3.77189	3.80529	3.47638	3.71589	4.24945	4.23726	3.40735	3.32048	3.13258	3.22033	4.05224	4.60585	2.75061	3.33056	3.58976	3.52482	4.14893	4.4822	3.32625	4.60348	3.61235	4.15785	1.79494	4.91409	4.65019
ARNT2	4.31759	5.21179	3.07211	4.36387	5.55428	3.80323	5.70625	4.16027	3.41954	5.72601	5.2114	4.48414	4.42358	5.97797	3.17473	4.36597	2.42223	3.6311	3.34199	5.16712	2.36737	3.58015	3.18903	3.41278	3.73444	3.59932	3.04963	5.28059	4.64904	4.2891	0.250962	4.56986	3.05311
ARNTL	3.53232	3.98368	3.55213	3.14078	4.27575	2.74631	4.19849	3.06695	2.9241	3.34908	3.58015	2.94111	3.89045	4.36177	2.22651	2.6893	4.73552	3.42895	1.98185	3.83794	3.42626	4.42021	3.01614	2.83794	4.749	3.89336	2.89724	4.41684	2.34483	3.22959	0.659925	4.78136	3.53356
ARNTL2	2.53356	3.06867	2.99458	2.97085	2.26303	1.89918	3.36737	2.63227	2.7137	2.56803	3.15543	2.01436	2.41414	1.0072	1.58496	1.774	1.43296	2.1635	1.65535	1.70929	0	2.09085	0	1.36737	2.31034	0.0426443	0	0	0	1.0072	0	2.22959	2.5509
ARPC1A	6.8062	6.81301	6.90869	5.90953	7.26115	6.76699	7.14792	6.72819	7.14211	6.2151	6.86505	6.51791	6.7137	7.48051	6.16932	7.03606	6.95478	6.66775	6.27798	6.67087	6.71644	6.5127	7.6017	7.35808	7.17083	6.67962	5.44659	7.52074	6.4888	6.56301	5.00764	6.85437	6.7137
ARPC1B	6.85087	7.04549	7.21849	5.87922	6.90857	7.28891	8.03353	5.73498	6.42291	5.45319	7.55903	6.77729	7.34749	7.21199	6.60229	5.68594	6.50573	6.58706	6.70141	6.49697	5.33271	5.79986	7.17542	7.29747	6.70915	8.4446	4.37156	6.30342	6.31234	6.16631	4.20163	5.65105	6.51349
ARPC2	7.81577	7.28086	7.75315	7.2635	8.57777	7.29581	7.46001	7.13422	7.37626	7.60133	7.48357	7.22853	8.61346	7.6522	7.20565	6.58661	7.58293	7.0635	6.99944	7.66846	6.56056	7.18011	7.79935	7.72069	7.37104	8.5716	6.04876	8.19712	7.35456	7.78333	5.26716	8.20506	7.90857
ARPC3	9.46203	9.37239	8.9107	8.77946	9.29678	8.80336	9.45481	8.67916	8.96073	8.51061	9.51507	8.7493	9.53962	9.21849	8.76271	8.44543	8.73166	8.58736	8.30278	8.27174	7.82069	8.70536	9.5113	8.39849	8.80255	9.3844	7.9689	8.92264	7.73633	8.98934	7.07114	8.39729	9.21145
ARPC4	7.83327	7.12959	6.99944	6.78188	7.04045	6.68398	7.23064	6.3087	6.77518	6.25342	7.99628	6.89397	7.08587	7.39154	6.35861	7.16289	6.62892	6.51538	6.57213	6.65964	6.63096	6.76354	7.52615	6.86864	6.84825	7.53667	6.85487	7.26922	6.6311	7.37547	5.59305	7.04909	7.55758
ARPC4-TTLL3	0.831877	2.51096	2.16672	3.06695	1.7866	3.29572	3.01436	2.87578	3.34056	2.56071	4.66732	3.84097	2.44626	3.08746	2.97636	3.11437	2.44626	2.84398	3.05311	4.2426	0.505891	3.3147	3.36597	2.83794	3.26303	2.58976	5.05355	3.86096	1.73552	5.36527	2.54597	3.14078	5.1534
ARPC5	7.25437	7.19042	7.21975	6.74443	7.63481	6.66704	7.35993	6.52873	6.83124	7.22497	7.34172	6.83555	7.51499	7.43404	6.63009	6.42173	6.82858	6.67779	6.8802	7.011	5.69572	6.43763	6.92908	6.78777	6.46532	7.86518	5.82375	7.69592	7.02757	6.37972	5.06996	6.93782	6.98448
ARPC5L	6.95059	7.64465	7.09032	6.59887	6.99921	6.90244	7.23016	6.60763	6.92362	6.62483	7.65928	6.87209	6.71218	7.20789	6.3658	5.86121	6.56818	6.39266	6.10329	5.48993	5.88679	6.68566	6.61883	7.00315	6.11207	6.03914	5.69738	6.66377	5.84248	6.18725	5.28762	6.27631	6.57818
ARPM1	1.55582	0.584963	0.823749	0	1.38957	0	0.731183	0	0	0	0	0.389567	0	0	1.87184	0	0	0	0.0703893	0.0565835	0	0.910733	0.650765	0	0.669027	0.918386	0	1.07724	0	0	0	1.94111	0.214125
ARPP19	6.44493	6.47314	5.72438	5.88704	7.05311	5.36317	6.74335	5.89603	6.00607	6.4632	6.23688	5.45779	5.83769	6.49841	5.16189	6.99853	5.71507	5.54936	5.42223	6.2724	7.1234	7.10852	5.71507	5.78477	6.94521	5.71094	5.05007	6.09782	5.82655	6.374	4.36737	7.60652	5.81121
ARPP21	0	0	0	0	0	0	0	0	0	0	0	0	0	0	0	0	0	0	0	0	2.45154	0.176323	0	5.15826	1.09761	0	4.9364	0	0	0	0	0	0
ARR3	0	0.565597	0	0	0	0	0	0	0	0	2.83996	0	2.47768	0	0	0	0	0	3.97911	0	0	0	0	0	0	0	0	0	0	0	0	0	0
ARRB1	1.54597	3.1177	3.45681	3.17632	1.82782	3.06695	1.88362	3.53978	3.4489	1.89142	3.13422	2.51349	2.62293	3.51854	2.32193	3.75061	4.42895	3.7137	4.0009	3.24184	0	2.93357	3.17473	2.7866	2.7866	4.02768	3.66676	4.15218	0.0143553	3.50208	0	4.54597	2.0072
ARRB2	5.84348	5.62644	4.96023	5.75542	5.65363	5.59991	6.06652	5.54535	6.25001	5.29536	6.19731	6.02414	6.20183	5.64443	5.52136	6.04527	5.69933	5.43062	5.48059	6.22882	3.39094	5.25058	4.8475	5.13463	5.90111	6.16048	5.02104	4.80323	4.7447	5.49889	2.66676	5.73118	6.35014
ARRDC1	5.1334	6.52215	5.35544	5.30415	4.75649	5.88606	6.14445	5.28799	5.69877	5.62702	7.1644	6.01748	5.54659	6.59857	5.65449	5.4851	5.24907	5.47314	6.16852	5.24907	4.33342	6.00607	6.54659	5.77768	5.29976	5.51854	6.51191	5.9514	4.60229	7.17163	4.91743	5.45154	6.16952
ARRDC2	6.62176	8.82988	5.72738	6.26472	7.79246	5.91576	7.4489	5.95559	6.48688	5.28429	6.62629	5.92908	7.37478	6.43979	5.98048	6.30177	6.42021	5.82883	6.46189	7.10706	2.73552	6.11312	5.23304	4.82782	5.26153	5.10852	5.62469	4.93546	3.96347	6.49265	4.96486	4.78555	5.6453
ARRDC3	6.81698	6.36894	6.29149	5.58946	6.41633	5.25927	5.10852	6.86059	7.46271	5.77979	6.0751	5.38716	6.36964	6.74927	5.79701	5.7137	6.88521	6.34891	4.95373	5.24641	4.3978	7.00214	4.47703	5.43396	5.18428	5.19535	2.89918	4.19613	3.94392	5.0343	2.39232	5.65507	5.73064
ARRDC4	6.80761	6.77123	5.31759	6.56879	6.96521	5.8802	6.14832	5.34163	5.53138	7.24308	6.35913	6.4451	4.68986	7.96018	4.89482	4.85947	4.60881	5.40769	3.63343	6.72137	4.08491	5.59932	4.43896	2.59932	3.82782	3.40599	4.03562	4.69488	1.7137	3.49442	4.1334	3.93923	6.10518
ARRDC5	0	0	0	0	0	0	0	0	0	0	0	0	0	0	0	0	0	0	0	0	0	0	0	0	0	0	0	0	0	0	0	0	0
ARSA	2.81352	4.9982	4.6241	4.93499	4.13422	4.2817	6.35067	4.29278	3.28392	4.849	5.55674	5.11811	5.5404	5.42358	4.85798	5.02459	3.22188	4.34554	4.90785	4.749	3.66676	4.78398	4.77452	3.76447	5.23496	5.24298	6.01302	3.59813	3.57046	4.99141	2.95606	5.39438	4.82579
ARSB	2.63227	1.74416	2.4489	2.79077	2.21101	2.47508	2.48285	2.81352	3.04089	2.20477	2.85	2.23879	3.00899	2.68257	2.80941	2.26903	2.63227	2.44361	2.72683	2.53605	3.5008	2.81762	1.58496	3.02857	3.05485	2.58736	2.18587	2.10098	1.79909	2.0036	1.63691	1.99639	2.1375
ARSD	4.32265	4.41075	1.08406	3.21723	4.02326	4.09845	4.74039	4.56682	4.0027	3.55827	4.91025	4.62527	3.2854	4.82528	4.60051	3.71809	5.26716	4.59574	4.24031	4.72846	2.5656	4.25399	4.70653	3.51475	2.44626	4.42223	3.92029	7.17891	3.2032	5.08576	2.36177	3.29278	4.23343
ARSE	6.07425	5.71864	0.344828	2.9241	5.90665	5.60644	7.10255	5.12433	3.34908	5.9855	5.93876	6.78829	4.24793	4.91743	6.83567	0	5.47054	6.29902	4.91743	5.57471	0	0	0	0.790772	0	1.94486	0.970854	5.74739	0.0285692	5.32012	0	6.31922	2.29572
ARSF	0	0	0	0	3.92505	0	0	0	0	0	0	0	0	0	0	0	0	0	0	0	0	0	0	0	0	0	0	1.97085	0	0	0	0	3.35896
ARSG	3.23113	4.24565	3.27947	2.81352	3.34483	1.78241	3.42089	4.11853	4.16511	3.61353	2.60407	3.5472	3.55582	3.77926	2.33342	3.92884	3.72465	2.72247	4.15866	0.485427	2.41684	3.79805	3.58376	3.62761	2.85997	2.6017	1.70044	3.35614	1.31615	2.52356	2.31325	3.05832	1.40054
ARSH	0	0	0	0	0	0	0	0	0	0	0	0	0	0	0	0	0	0	0	0	0	0	0	0	0	0	0	0	0	0	0	0	0
ARSI	0	0	0	0	0	0	0	0	0	0	0	0	0	0	0	0	0	0	0	0	0	0	0	0	0	0	0	0	0	0	0	0	0
ARSJ	0.411426	1.05658	3.12433	0	0.275007	0.871844	1.83996	3.37434	1.03562	0	0.555816	0.464668	0	0	2.25399	0	3.81147	2.42223	1.29278	3.23113	0	0.956057	0	0.250962	0	0	0	5.20672	2.02503	0	0	0.584963	0.226509
ARSK	2.488	2.83794	3.10936	3.46858	1.91839	3.58616	3.08916	3.16027	3.35332	2.99639	2.06005	2.53107	2.72683	2.61824	3.08066	3.30597	2.81558	2.05658	4.1127	2.47768	2.50589	2.95791	1.33914	3.74524	3.8748	1.81967	1.55582	1.90304	0.910733	2.0635	0.765535	2.5656	1.28688
ART1	0	0	0	0	0	0	0	0	0	0	0	0	0	0	0	0	0	0	0	0	0	0	0	0	0	0	0	0	0	0	0	0	0
ART3	0	0	0	0	0	0	0	0	0	0	0	0	0	0	0	0	0	0	0	0	0	0	0	0	0	0.9855	0	0	0	0	0	0	0
ART4	0.31034	2.17951	1.67356	0.948601	0.201634	0.963474	2.14405	2.04264	2.71149	0.286881	4.1635	1.66448	2.86987	1.79077	2.23879	0.298658	1.80323	2.05311	2.29572	3.09255	0	3.13586	1.33914	1.23879	0	2.78241	0	0.432959	0	2.61353	0	2.82375	1.07724
ART5	0	0	0	0	0	0	0	0	0	0	0	0	0	0	0	0	0	0	0	0	0	0	0	0	0	0	0	0	0	0	0	0	0
ARTN	0	0.0840643	1.49057	0	0	0.613532	0.526069	3.65421	2.38405	0.879706	2.22033	0	0.124328	0	0	0.201634	1.58496	3.22805	0	1.66903	0	0.613532	3.47897	2.40871	0.333424	0	2.32481	1.70487	0.263034	2.50589	0	1.40599	0.584963
ARV1	4.76022	4.12019	4.86592	5.17832	4.61941	4.38474	4.9782	4.87086	4.89676	3.55827	4.60822	4.35544	4.70929	4.75007	4.33914	4.75382	4.71918	4.37573	5.2149	4.90014	4.41616	4.80219	4.85549	5.67553	4.852	4.64039	4.92077	5.67892	4.1635	5.19692	3.76553	5.25361	5.77821
ARVCF	4.64731	5.83061	4.30451	6.56148	6.25588	5.29902	6.76871	4.71534	4.97636	6.6011	6.2854	5.60585	5.67412	6.27612	4.7761	6.44708	3.46989	5.40973	3.37295	7.22139	4.03298	5.75836	4.1102	3.58256	4.40259	3.91456	4.68257	3.95233	5.37851	6.19239	5.26454	5.53916	7.81218
ARX	6.82998	5.05572	5.31506	7.11842	2.73118	7.52912	6.10455	6.40531	5.76553	6.89785	7.18874	6.95629	6.74792	7.01814	6.93133	5.93168	6.7699	6.73809	5.81916	5.69766	0	7.51191	0.275007	6.81877	0	0	7.44087	0.298658	0	0	0	0	0
AS3MT	0.83996	3.91743	2.59216	0	0.782409	2.58976	2.06695	3.08916	2.91839	2.83592	3.71589	1.43296	1.27501	1.29866	1.64616	1.09085	0.992768	1.60407	1.0635	4.4363	1.8679	2.35614	4.1914	4.01436	3	3.64962	3.54226	6.82706	0.815575	3.39369	0	2.60407	3.47638
ASAH1	8.4124	7.51199	6.94802	6.79116	7.27417	7.10297	7.44609	6.39609	6.65921	7.57357	7.95977	6.14486	8.25347	7.13299	6.58796	7.18359	6.64789	6.32283	6.6489	6.20203	5.17832	7.21111	6.40548	7.61993	7.66228	7.55934	5.83491	6.43346	6.3336	6.17752	4.67864	6.92754	7.23276
ASAH2	0.978196	0.807355	0	0	0	0	0	0	0	3.44228	0	1.18269	2.45154	0.505891	1.34483	0	0	0	0	0.799087	0	1.79077	0	0	0	0	0	0	0	0	0	0	0
ASAH2B	2.72683	2.87381	1.5656	1.93734	3.40599	1.852	2.48285	1.20163	2.69377	3.01792	1.8953	1.12433	3.21412	3.60763	1.82375	0.333424	0.933573	1.25701	2.06695	3.06005	1.81967	1.37295	0.505891	2.20477	3.10769	2.0036	0	3.01078	2.37573	1.7137	0.31034	2.25701	0.454176
ASAP1	4.64155	4.12102	3.45812	3.85599	4.50016	3.44493	3.62761	3.39369	3.02857	4.49057	5.26641	3.76235	5.44559	3.40871	3.61471	3.36317	3.1635	3.22497	3.01078	4.13914	3.81558	2.98185	3.17632	3.51728	4.43229	4.80684	2.15704	2.91648	3.96809	4.90159	3.774	5.44493	5.11853
ASAP1-IT1	0	0	0	0	0	0	0	0	0	0	0	0	0	0	0	0	0	0	0	0	0	0	0	0	0	0	0	0	0	0	0	0	0
ASAP2	2.57531	2.73552	3.13258	3.07382	4.66448	2.38681	3.60526	3.41684	3.12102	2.67582	3.33199	2.1635	3.43162	1.57046	2.28392	2.15704	3.26754	2.87381	2.41414	3.9222	3.19849	2.4957	4.82731	2.19849	2.82782	2.70487	2.45681	3.41954	0.443607	3.75702	0.782409	3.17473	4.42962
ASAP3	0.15056	1.852	1.90689	1.9782	0.584963	1.59932	2.21723	0.641546	1.69599	2.14405	1.46467	2.26003	1.31615	0.432959	1.59455	1.52607	0.731183	1.62761	2.75275	2.79909	0	1.28096	3.83086	3.49057	1.40054	2.51602	0.669027	0	0	3.37712	0	0.604071	0.400538
ASB1	2.35614	4.0036	3.12598	3.79909	4.62059	3.40871	3.96901	3.69711	3.77505	4.13586	3.48285	3.55827	3.38819	3.97085	3.13258	3.11437	3.55704	3.30597	3.22033	3.59574	3.91648	3.82375	2.01436	3.15218	4.65249	3.01792	2.89336	4.42761	3.52982	3.6565	2.43296	4.78973	3.34056
ASB10	0	0	0	0	0	0	0	0	0	0	0	0	0	0	0	0	0	0	0	0	0	0	0	0	0	0	0	0	0	0	0	0	0
ASB11	0	0	0	0	0	0	0	0	0	0	0	0	0	0	0	0	0	0	0	0	0	0	0	0	0	0	0	0	0	0	0	0	0
ASB12	0	0	0	0	0	0	0	0	0.0703893	0	0.948601	0	0	0	0	0	0	0	0.613532	0	0	0	0	0	0	0	0	1.63227	0	0	0	0	0.263034
ASB13	3.24641	2.64386	3.77294	3.1811	2.58736	2.9279	4.17712	3.45154	4.46271	5.39506	4.3067	3.1127	4.26454	3.1375	2.89142	3.7126	4.0054	4.02857	4.10434	4.36807	3.09761	3.35473	4.61412	3.92315	4.53232	4.0798	3.67243	9.15472	4.08066	5.22766	1.4957	5.08364	3.66107
ASB14	0.111031	0	0	0	0	0	0	0	0.137504	0.0285692	0.214125	0	0	0	0	0.0840643	0	0	0	0	0	0.0703893	0	0	0.422233	0	0	0	0	0.432959	0	0.516015	0
ASB15	0	0.941106	1.88362	0	0	0	3.40871	0.948601	1.68257	0	0	0	0	0	0	4.50462	0.669027	0	1.41143	0	0	1.11103	0	0	3.15381	0	0	0	0	0	0	0	0
ASB16	3.32193	5.25965	2.78869	2.9486	5.15015	3.92505	4.36807	2.57046	3.37295	4.00899	3.75382	4.06437	2.99095	4.58556	3.81762	3.8268	2.35332	3.31325	3.29572	3.8748	2.50589	3.67356	2.49825	3.36177	4.76447	2.9982	3.49313	2.60881	3.00899	2.52356	1.7866	3.61589	0.847997
ASB17	0	0	0	0	0	0	0	0	0	0	0	0	0	0	0	0	0	0	0	0	0	0	0	0	0	0	0	0	0	0	0	0	0
ASB18	0	0	0	0	0	0	0	0	0	0	0	0	0	0	0	0	0	0	0	0	0	0	0	0	0	0	0	0	0	0	0	0	0
ASB2	0	0	0	0	0	0	0	0.941106	0	0	0	0	0	0	0	0	0	0	0	0.263034	0	0	0	0	0	2.95047	0	0	0	0	0	0	0
ASB3	3.23113	3.07211	2.68257	4.2149	3.53605	3.7761	3.14568	2.97636	3.64731	3.92979	2.73118	3.85499	3.53356	2.774	2.83188	3.21723	2.9982	3.28244	2.31325	2.91648	3.45418	3.5435	3.60763	2.65764	4.54535	3.8268	3.88166	3.49185	2.854	3.22188	2.63691	3.31179	4.25852
ASB4	1.26303	2.16993	3.94486	4.47897	0	2.47508	2.76977	5.37539	5.79286	2.66903	4.58736	4.08236	1.05658	0.432959	3.61235	2.88557	2.44361	3.29278	3.58135	0	5.6893	1.848	0	4.90593	5.38819	0.163499	2.64155	5.31433	0	4.26454	0	5.66534	0
ASB5	0	0	2.14731	0	1.30451	0	2.86196	0	0	0	0.807355	0	0	0.669027	0	0	1.04963	0	0	0	0	0.422233	0	5.58256	1.51602	0	0.687061	0	0	0	0.298658	0	0
ASB6	4.62936	5.22535	4.20945	4.82883	4.95233	5.41007	4.91839	4.53169	5.06048	4.45549	5.52356	5.02326	5.02503	5.2114	4.72738	4.32841	4.59036	4.57228	4.13504	4.29719	4.19298	5.26078	3.97636	4.72465	4.48993	4.19849	5.06695	5.20006	3.29131	4.80839	3.56438	4.43162	4.52732
ASB7	2.62059	2.64386	2.27798	2.51349	3.12763	2.0635	3.32048	2.39232	2.5435	2.46989	2.97636	2.07039	2.12433	3.10601	1.82375	3.17153	2.5008	2.06005	2.02503	2.82375	2.5008	3.41684	3.37156	1.97085	2.79909	2.62293	2.26604	2.93546	1.86394	2.83794	0.704872	2.74416	3.20789
ASB8	5.51822	6.01302	5.21451	5.80012	5.76633	5.24869	5.54257	5.66306	5.64443	5.6008	5.68734	5.33557	5.57137	5.9855	5.0492	5.28577	5.40871	5.32012	5.23573	4.63575	3.9542	5.19022	4.22651	4.40803	5.80245	4.79077	4.0036	5.13955	4.18507	4.48864	3.21257	4.88753	4.59455
ASB9	1.70487	1.33342	4.95838	2.08066	4.04789	1.32193	2.81147	0.505891	1.25701	4.58195	0.632268	0.432959	2.1375	0	0.739848	0	0.765535	1.4489	0	0.687061	7.57939	0	0.650765	0.555816	5.44526	4.0036	0	0.286881	8.59175	0	5.60526	0	0.238787
ASB9P1	0	0	0	0	0	0	0	0	0	0	0	0	0	0	0	0	0	0	0	0	0	0	0	0	0	0	0	0.555816	0	0	0	0	0
ASCC1	1.76553	3.2032	3.21257	2.8953	3.29572	2.94673	3.26003	3.12763	3.55213	3.5741	2.94486	3.04963	3.50462	3.30743	2.96162	2.91648	2.62761	2.87578	2.88362	3.60999	3.33914	3.14893	3.34908	3.55949	4.35755	3.97636	3.04439	4.55459	2.60644	3.42089	2.09085	3.56316	3.24641
ASCC2	4.78084	5.20984	4.96116	5.85823	5.38509	5.26228	6.15076	4.73173	5.12681	4.84549	5.69738	4.92172	5.90761	5.38612	4.91265	6.32012	4.86047	4.84298	5.40667	6.19259	4.70543	5.33128	6.0813	4.46336	5.55888	5.08916	6.19495	4.68145	4.81198	6.22843	3.77189	5.52857	7.05344
ASCC3	3.23266	3.05485	2.86394	3.15543	3.853	3.09761	3.60526	3.0635	3.50589	3.70819	3.05832	2.37851	4.12102	3.28096	2.61117	2.62527	2.75061	2.88753	2.99095	2.90497	3.13258	2.62994	2.08406	2.8339	4.24108	3.36317	1.54102	3.60407	2.94111	2.71589	1.67356	3.45812	3.5656
ASCL1	3.47638	8.66927	7.48365	4.02503	5.00225	0.226509	6.24298	0	3.66903	0	4.24108	0	1.41143	4.3512	0	1.78241	7.14751	4.69098	5.05528	1.96347	1.11103	7.4522	4.59216	6.05246	6.57516	4.28836	7.72465	0	2.29278	3.19061	0	4.37295	6.49057
ASCL2	0.887525	0	2.65764	0	0	0	0	0	0	0	0	0	0	0	0	2.05311	3.5373	0	0	0	0	0	0	0	0	7.14241	0	6.48591	4.95977	7.88698	2.51854	7.79889	0
ASCL3	0	0	0	0	0	0	0	0	0	0	0	0	0	0	0	0	0	0	0	0	0	0	0	0	0	0	0	0	0	0	0	0	0
ASCL4	0	0	0	0	0	0	0	0	0	0	0	0	0	0	0	0	0	0	0	0	0	0	0	0	0	0	0	0	0	0	0	0	0
ASF1A	3.10936	2.97453	3.34199	3.81967	3.30159	3.48929	3.35614	2.67582	3.29425	3.81762	2.80116	3.18903	3.14893	3.62761	2.95606	3.45022	3.46336	3.07724	2.70708	3.67469	3.95233	3.52482	3.57046	3.58015	4.02591	3.87283	3.1177	5.02901	3.58256	4.08491	2.33914	4.09339	4.67129
ASF1B	3.9982	2.07382	3.54473	1.02148	4.95466	2.23573	4.32121	2.45943	1.38957	0.963474	4.36807	1.64155	4.1177	1.9222	0.475085	2.79909	3.52231	2.03562	1.43829	0.687061	0	1.98914	5.92006	4.62527	1.17632	3.36036	0.910733	3.79805	1.1375	0.632268	0	0.565597	1.25096
ASGR1	0.0703893	2.1635	5.4851	3.08406	2.9542	5.85375	1.9782	3.854	3.41549	2.18269	4.95838	2.97269	3.71039	0.389567	2.9279	1.34483	3.8846	2.92979	2.29572	3.48027	0	2.21723	0	0.15056	0.201634	1.46989	1.69153	1.7137	0	3.93546	0	1.47508	2.64616
ASGR2	1.0635	0	0.475085	0	3.1811	2.26003	1.94111	0	0	0	4.0917	0.15056	2.09085	0	0	0	0.0565835	0	0	0	0	0	0	0	0	1.61824	0	0.15056	0	2.24184	0	0	0
ASH1L	2.53107	2.91265	2.6893	3.36597	3.24945	2.79701	2.96347	3.30743	3.66448	4.2426	2.67807	2.69822	3.40599	3.58256	2.76129	3.03562	2.9241	3.25701	3.82985	3.83188	2.98368	3.20477	2.31034	3.42626	4.1035	3.78346	2.53605	4.31615	3.78241	3.07724	1.45418	4.43296	3.32048
ASH2L	5.26491	4.45812	4.43095	4.3512	4.86938	4.99594	4.43696	4.23802	4.47573	5.54381	5.28096	4.22728	5.71067	4.84348	4.12184	4.76288	4.34837	4.34908	4.17473	4.76129	3.9486	4.28614	5.5373	4.93074	5.10852	5.70044	3.90689	5.43496	4.72629	4.61117	2.26003	4.79181	4.72738
ASIP	0	0	0	0	0	0	0	0	0	0	0	0	0.15056	0	0	0	0	0	0	0	0	0	0	0	0	0	0	0	0	0	0	0	0
ASL	5.47314	5.15259	5.14445	5.27687	5.98596	5.63023	5.82069	5.65592	5.93357	5.16712	5.89918	5.86666	5.67356	5.07253	5.58556	6.1058	5.45845	5.15947	4.51791	5.97751	4.67186	6.23132	5.26078	4.98641	5.8674	5.12928	4.45154	4.46663	4.15462	5.44328	3.16672	5.11437	5.60615
ASMT	0	0	0	0	0	0	0	0	0	0	0	0	0	0	0	1.26903	0	0	0	0	0	0	1.91073	0	0	0	1.41143	0	0	1.52607	0	0	1.44361
ASMTL	4.7021	4.7241	4.80271	5.06652	2.42761	4.53792	5.47541	5.69516	5.05918	5.14608	5.43329	4.60822	5.31288	4.73823	4.75328	5.02768	5.97062	4.80581	5.48993	5.20046	5.17752	4.63981	4.23573	4.01703	5.40054	4.85499	6.30597	5.80684	4.76977	5.62439	3.51223	5.88118	5.80116
ASMTL-AS1	1.76553	3.0018	2.30159	1.52105	1.62293	3.21412	2.61117	2.82985	3.02326	1.79909	4.41481	4.31107	4.56071	1.90689	3.40871	2.488	1.94111	2.04264	3.30451	4.46205	1.90304	3.05832	3.19692	1.18269	3.67694	2.16993	6.50621	1.8679	1.84398	5.54504	1.46467	4.52419	5.50843
ASNA1	7.60637	7.98436	7.46287	7.11634	7.94808	7.01123	8.02774	7.06512	7.1234	6.99254	7.51672	7.00169	7.18953	7.69321	7.15634	7.11426	7.0864	7.02857	7.4465	6.27034	5.8711	6.93852	7.40735	6.91827	7.15553	6.76739	5.89263	6.97384	6.0268	6.2804	5.23611	6.67342	6.78895
ASNS	7.59276	6.5256	6.18765	5.3345	6.82668	7.14517	7.03199	5.91265	6.55336	5.62059	7.18686	6.17632	6.26866	6.63198	6.54179	8.19205	6.44609	6.142	6.64775	6.50827	5.79675	6.89893	5.75221	6.96047	6.89191	5.28244	6.49554	5.74739	4.72792	6.2651	5.14037	6.03166	6.4545
ASNSD1	5.26716	4.75489	4.81711	5.14282	5.43729	4.99639	4.98959	4.80529	5.06005	5.09128	4.93121	4.60407	5.19692	5.20281	4.76129	4.46989	4.96301	4.79649	4.27501	5.24451	3.92695	4.78084	4.52042	4.93121	5.69988	5.16752	3.904	5.27761	4.94158	5.07382	2.9279	5.17672	5.1127
ASPA	0	2.28392	1.59932	0	0	0.485427	0	0	0.83996	0.516015	1.29278	1.33342	0.887525	0	0	0	0.485427	0	0	2.17313	0	0.505891	0	0	0	2.24793	0	0	0	1.7137	0	0.124328	1.54597
ASPDH	7.54666	6.44394	3.11603	5.70432	7.62278	6.61559	2.59216	6.83643	5.86468	2.9241	8.32993	7.17742	5.85873	5.49538	6.35279	5.98596	6.15137	5.85499	2.07382	6.68832	1.36177	7.57924	0	0	7.40472	5.37816	7.22824	0	2.73552	6.13525	0	3.29131	5.2854
ASPG	0	0	0	0	0	0.0426443	0	0	0.214125	0	0	0	0	0	0	1.62293	1.09761	0	0	0	0	0	0	0	0.176323	0	0	0	0	1.08406	0	0	0
ASPH	5.8071	5.25739	6.3665	4.47249	5.01569	3.93546	5.57168	3.79181	4.64616	4.9331	6.08661	5.27501	5.36177	2.82375	5.1206	4.45943	5.53232	5.47216	4.86047	5.04221	5.37191	6.53962	4.0027	6.75822	7.60844	6.64429	4.9782	5.15623	5.58346	4.91313	3.91361	3.71809	5.72055
ASPHD1	5.18428	5.52544	5.06566	5.68678	5.50748	5.87922	6.33128	6.65134	5.56133	5.59066	7.10727	5.60229	5.91839	5.88338	5.71232	6.21859	5.53792	5.75729	5.55367	6.38733	5.31252	5.50494	6.43212	6.09276	5.40973	5.92576	5.85499	6.6865	5.45746	6.2213	3.48285	6.38128	5.98687
ASPHD2	2.89724	3.59932	3.59216	3.49185	3.33342	2.84599	3.96255	5.31034	3.65421	2.36737	3.0635	1.54102	1.60881	1.5008	2.62293	3.36457	4.42962	2.88166	2.88947	2.16027	1.26903	4.49121	1.69599	2.62059	2.70266	2.33056	2.09085	2.1177	0.0426443	1.48543	0	2.73769	3.00899
ASPM	0.238787	0	0	0	1.14405	0	0.0976108	0	0	0	0.516015	0	1.28096	0	0	0	0.15056	0	0	0	0	0	1.93357	1.87578	0	1.39506	0	0.941106	0	0	0	0	0
ASPN	4.24489	1.76129	5.2791	3.30305	2.34767	4.24184	3.32193	3.49825	2.35614	2.51854	5.12309	4.62936	6.82158	3.18903	4.56925	2.56071	5.93923	4.84549	2.74416	5.70377	0	4.93687	5.23917	5.50653	3.8885	5.27612	1.0635	3.7366	1.82782	4.54411	0.659925	3.72792	6.64487
ASPRV1	0	0	0	0.895303	1.09761	0.0143553	0	1.1635	0.411426	0.226509	1.18269	1.24489	0	0.782409	0	0.545968	0	0	0	1.32769	0.111031	0.263034	0	0.613532	2.31615	1.40599	3.22033	1.52607	0.536053	2.66221	0	1.61353	3.71918
ASPSCR1	5.97934	6.97154	5.72656	5.60851	5.9521	6.39077	6.6858	5.35014	5.74819	6.02945	6.72996	6.01681	5.13914	6.17433	5.61883	6.02591	5.13914	5.43095	6.23707	6.29149	4.12846	5.7866	5.77083	4.90304	5.46172	4.62877	6.22612	4.43162	4.02237	5.68313	4.10936	4.5509	5.28318
ASRGL1	2.3978	4.5097	3.98914	3.43162	4.99186	2.4489	3.63923	1.86394	3.8166	2.15056	3.16993	2.52356	4.05311	2.21101	3.58376	1.03562	2.07382	2.42223	3.44758	2.15056	1.65076	1.54597	3.46074	3.62176	4.3067	5.0268	4.21257	5.95768	3.84197	5.25776	0.739848	5.74846	4.19849
ASS1	9.27347	9.01664	6.7339	7.8525	6.37504	8.23463	8.23271	7.02104	6.72096	8.64872	9.82332	7.05235	8.9644	7.87449	7.7019	4.54473	6.31379	6.54566	5.96139	4.71699	2.08066	7.24935	4.54473	6.59857	4.78607	5.65707	1.74846	3.80426	2.87381	4.73877	2.57046	1.52105	7.14445
ASTE1	1.50589	1.67807	2.16672	2.85798	1.58015	2.46205	1.84398	2.71149	2.5008	2.42492	2.20477	2.41684	1.67356	2.36737	2.43029	1.71809	2.07382	2.31615	1.53605	2.16993	2.07039	2.46728	2.55827	2.14405	2.61117	2.73985	2.30743	2.22342	2.26303	3.23266	1.59455	3.12433	3.34625
ASTL	0	0	0	0	0	0	0	0	0	0	0	0	0	0	0	0	0	0	0	0	0	0	0	0	0	0	0	0	0	0	0	0	0
ASTN1	1.9855	2.95791	0	2.64386	3.35896	2.67129	2.39506	3.94017	3.31615	3.80529	1.78241	3.03386	3.04963	1.34483	2.83996	2.33628	2.60407	2.82985	0	0.422233	0	3.21878	0	4.64674	4.5404	3.84599	3.38267	0	0	2.87578	0	2.97453	5.24451
ASTN2	3.90014	4.09085	3.16189	3.44626	5.22265	2.96717	3.97177	2.67807	2.20477	1.53605	5.30342	2.18269	3.81865	1.10434	2.17313	1.33914	2.9782	3.03738	1.85599	1.83188	1.7866	4.02857	4.8679	4.88069	3.27947	2.97269	6.01502	6.71383	0	4.35403	0.695994	4.65306	4.86641
ASUN	3.80116	4.26078	3.84699	3.91361	4.5373	3.90881	4.78188	3.53854	3.77189	3.70266	3.89918	3.64962	4.31179	4.41886	3.5008	3.48027	3.30597	3.0993	3.08916	3.7148	2.67129	4.01792	3.66562	3.10266	4.11853	3.48543	2.74416	3.49057	2.72028	3.88947	2.46728	3.10098	4.22265
ASXL1	3.70819	4.34837	3.66903	4.26153	4.8089	4.64155	4.46793	4.31687	4.82934	4.82069	4.61412	4.96763	4.80478	4.02326	4.23496	5.13011	4.66619	4.53294	3.62527	5.63459	3.15381	4.96717	4.40803	4.1819	4.64616	3.96809	4.1177	3.71918	3.98914	5.1918	2.76129	4.90785	5.55735
ASXL2	1.49057	2.26003	1.93734	2.35614	2.70044	1.28688	2.09424	1.8953	2.14078	2.9855	0.545968	1.30451	2.28688	2.27202	1.60881	0.831877	1.37851	2.0072	1.65992	1.91073	1.52607	1.5008	0.400538	2.68706	2.88753	2.81967	0	3.29719	2.42761	0.992768	0	3.20789	1.32193
ASXL3	7.60437	8.16621	6.01302	0.485427	6.97476	3.9644	6.82197	0.0565835	0	3.27501	6.55382	3.64039	5.85649	8.62344	2.78031	5.86171	0.594549	1.61824	1.30451	0.298658	1.30451	3.07382	0	0.565597	2.29866	0	1.48027	0	0.687061	0	0	1.37295	0
ASZ1	0	0	0	0	0	0	0	0	0	0	0	0	0	0	0	0	0	0	0	0	0	0	0	0	0	0	0	0	0	0	0	0	0
ATAD1	5.33628	5.6792	5.03386	5.41616	5.07168	4.66619	4.99095	5.15502	5.41109	5.58436	4.96717	4.83036	5.32733	5.4121	4.60585	4.86987	5.05355	5.13258	5.00675	4.83693	5.05918	6.17532	4.93923	4.82985	5.83895	5.08491	3.86096	4.9241	4.48478	5.05961	3.13422	5.35156	5.25927
ATAD2	2.61589	2.95233	1.83592	1.66448	2.86987	2.26303	2.57531	1.22651	1.9782	3.70377	3.36737	2.74416	3.95233	2.62527	2.43829	3.26003	1.60407	1.19535	4.40667	2.40327	2.28983	3.53232	4.68145	3.54597	5.06781	3.19849	1.10434	3.65764	3.9279	4.8953	0.505891	1.8679	2.79077
ATAD2B	0.941106	0.933573	1.14405	1.58496	1.9782	1.57531	1.18903	1.09085	1.73552	2.28096	1.70929	1.44361	2.19219	1.58976	1.30451	1.40599	1.19535	1.33342	1.16993	2.97269	0.389567	1.31615	1.99277	1.50589	1.80323	2.08066	1.32769	2.14405	1.43296	3.0321	0	3.0321	3.08406
ATAD3A	4.35896	4.29646	4.10182	3.88166	4.86096	4.40054	4.90641	3.47119	4.10098	3.90689	4.71425	4.12102	4.44427	4.41414	4.13422	4.93499	3.90977	3.76553	3.7845	3.59813	3.76553	4.28762	5.22574	4.80168	4.82375	4.07125	4.54535	3.87873	3.39506	4.30524	2.60407	4.11437	4.67807
ATAD3B	3.43696	3.76871	3.40599	3.5008	4.31615	4.76765	4.40395	3.97361	4.08236	3.56682	5.05918	4.95977	4.60466	4.1643	4.3512	5.51538	4.02059	3.98732	4.04876	4.8535	3.0054	4.51096	4.70487	4.17712	4.92029	3.89724	5.68004	3.36877	3.41819	5.01212	3.2555	4.62527	5.91862
ATAD3C	0.344828	3.52982	1.27501	0	3.31904	3.5509	4.1635	3.90593	3.63575	2.23573	4.29939	3.46205	3.87381	3.89336	2.96162	4.95606	3.33199	3.18587	3.79597	4.62059	2.92029	3.93923	0.879706	0.422233	4.52982	2.58736	4.35403	5.02104	2.51096	3.03914	1.87971	3.35473	0
ATAD5	0	0.555816	0	0.871844	0.505891	0	0.613532	0.389567	1.07039	0.695994	0.378512	0.111031	0.275007	0	0.263034	0.400538	0.226509	0.748461	0.263034	1.59455	0	1.15704	0.83996	0.0976108	0.847997	0.389567	0	0.641546	0	0.704872	0	0.0703893	0.124328
ATAT1	2.51854	2.72465	3.31615	3.42223	4.01257	4.55459	3.89045	3.61471	4.13422	3.53605	4.63981	3.73769	4.22497	3.97269	3.41007	3.87971	3.19061	3.75596	3.61589	4.54164	3.33342	4.18982	3.98368	3.45286	4.76129	2.82985	4.97774	3.35332	3.42895	5.27947	3.08406	4.96901	4.76765
ATCAY	3.61824	4.93074	0.505891	0	6.45236	4.78503	4.08066	5.56407	0	2.04614	5.86121	5.14405	3.08746	3.74524	3.36597	0	0.799087	5.03122	0	4.04177	0	5.44956	0	0	5.51033	4.8166	4.98641	0	0	4.34554	0	4.63343	5.79207
ATE1	2.77189	3.35755	2.4957	2.88362	3.26604	2.56803	1.62293	2.96347	3.00899	3.8339	1.53605	2.05311	3.83491	3.07211	2.49057	1.57531	2.08406	2.82782	2.53605	2.34483	2.55582	2.14731	2.20163	2.65306	3.94017	3.65421	0.286881	3.79181	2.98003	1.26903	0.0976108	3.41278	2.85997
ATF1	4.25852	4.83895	4.0072	4.27053	4.32265	3.96255	4.39094	4.13996	4.28836	4.52356	3.24031	3.90881	4.34625	4.60703	3.55827	3.90785	3.92029	3.9514	3.71039	3.64962	3.04439	4.33414	3.01257	3.10098	4.82018	4.24031	2.47768	3.50716	3.66562	3.13914	2.11103	3.84699	4.1819
ATF2	4.04002	4.61176	4.26903	4.4363	5.18547	4.08406	4.37573	4.53045	4.57894	4.89627	4.30524	4.05918	5.0781	4.55582	3.84499	4.45549	4.17951	4.30743	4.36247	4.93074	3.73985	4.65421	4.66562	4.06264	5.1177	4.89093	4.0781	5.0036	4.50526	4.99367	2.93734	5.22381	5.43196
ATF3	6.61515	7.85941	4.67694	4.07553	4.99594	4.28096	4.63517	4.26604	2.76341	3.04264	4.19061	5.82934	7.2556	2.81558	5.10266	4.34483	4.53543	4.60644	3.7761	4.87971	2.33914	4.26454	6.46744	6.22805	3.98823	5.39849	4.91265	1.25096	1.80323	2.85798	2.63923	6.5694	4.8166
ATF4	8.75686	8.81845	8.52391	9.33349	9.1914	8.85303	9.15135	7.79863	7.60585	8.83838	9.04884	8.71404	9.40761	8.05045	8.81938	10.6226	8.64281	8.26744	8.24854	9.03205	7.70901	9.34627	9.20464	8.33575	8.85795	8.37994	8.43196	7.72772	7.53535	8.62304	7.26332	9.01427	9.39165
ATF5	6.18626	7.47978	6.76885	6.63256	10.3516	8.68692	5.33664	5.60437	7.10119	5.49889	8.10659	5.40361	9.24646	5.72819	6.38405	8.90035	5.35191	8.23893	6.73877	4.44758	3.71149	7.60792	5.51412	4.38819	4.43962	4.97315	3.84097	5.00045	4.14812	6.9622	2.79909	6.13011	4.3512
ATF6	3.78031	4.36807	3.68594	4.1643	4.12267	3.5509	3.85699	4.02591	4.52356	4.24184	3.27053	3.54226	4.1811	4.47897	4.10518	4.51728	3.6017	3.77083	5.04089	4.78555	3.43696	4.04876	3.16832	4.48929	4.51538	4.46858	2.20477	4.33128	4.04002	3.71918	1.95606	4.14893	3.60881
ATF6B	5.56742	5.49857	5.76155	5.12309	5.60466	6.29902	5.96394	5.99095	6.25682	5.83061	5.81198	5.68285	6.24717	6.33342	5.65878	6.00809	5.72547	5.62527	6.15421	6.01614	5.66135	6.41075	7.00932	5.65134	6.18725	6.37226	6.12122	6.36929	5.31397	6.20496	4.80064	6.6953	6.10873
ATF7	3.76447	4.69988	4.3067	4.07468	4.31687	3.8748	4.97591	3.75275	4.36807	4.35473	4.02945	3.94205	5.36177	4.67299	4.25399	4.13093	3.849	3.9241	4.22882	4.09424	3.47638	3.62059	4.3978	3.57652	4.75061	4.47249	2.94298	5.18785	3.76235	4.32337	2.89336	4.73931	4.65191
ATF7IP	3.29866	5.36107	3.82579	4.40054	5.67553	3.62994	5.27687	4.13258	4.08576	4.7241	3.97085	3.44758	4.25172	4.75435	3.57289	2.96162	3.14568	3.88753	2.12102	2.79701	3.17632	3.46597	3.60407	2.73552	4.08236	4.02945	1.09085	4.63343	2.9855	2.48543	1.5509	3.98641	3.48543
ATF7IP2	0	0	0	0	0	0	0	0	0	1.44361	0	0	0.432959	0	0	0	0	0	0	3.8953	0	0	0	0	0	1.69153	1.20789	2.59932	0.739848	2.0036	0	0.0565835	1.53605
ATG10	1.73985	2.07724	2.18269	3.01257	1.7137	2.42223	2.7866	2.73985	2.65306	2.89724	3.28096	2.33914	2.6017	3.82273	2.07724	2.30451	2.53107	2.12102	2.31325	2.76129	3.35191	3.0321	1.5008	3.18903	3.38128	1.62761	2.29572	3.02326	2.01436	1.81147	1.91073	2.26303	2.57046
ATG12	4.71754	4.4489	4.75007	4.74039	5.10685	4.30232	4.99639	4.64155	4.82171	4.70708	4.99005	4.02857	4.97957	5.21374	4.42895	4.90014	4.43162	4.21335	4.64789	4.52982	4	5.08279	3.91073	4.749	4.393	4.0063	3.8166	4.04876	3.28096	4.71094	2.63691	4.8846	5.11686
ATG13	3.9607	4.67864	4.30816	4.95838	4.51854	4.81455	5.11728	4.8535	4.99503	5.29094	4.40939	4.851	4.50653	5.03254	4.50589	4.25475	4.83845	4.69321	4.70598	3.75702	4.14649	4.91982	5.15218	3.69711	5.79286	4.7137	4.9982	5.1807	4.49057	5.35191	3.12267	5.54009	5.16912
ATG14	3.45681	4.26228	3.52607	4.67751	4.08491	4.11437	4.01436	4.6153	4.65821	3.65421	4.88947	4.64097	4.43095	4.42425	4.05745	4.48929	4.23189	4.06867	4.12681	4.69153	2.99277	4.97636	3.58376	3.04963	4.73715	3.38267	4.63749	3.60407	3.01257	4.94345	1.51096	4.10685	4.61235
ATG16L1	3.0321	3.47379	4.01257	3.62293	4.33557	3.83491	3.75809	3.87283	4.05224	3.55704	3.9241	3.74201	3.60881	3.49953	3.43962	3.66676	3.53978	3.42895	3.50335	4.8885	2.83592	3.60644	4.61176	3.50335	3.83086	4.05832	4.05485	4.18982	3.3147	4.82171	2.04963	4.79077	5.85972
ATG16L2	3.32048	4.30086	3.43429	4.14975	3.17951	5.36842	4.0018	4.25626	4.58736	3.9241	4.39438	5.1127	4.65707	3.88264	4.47249	4.59932	3.9644	4.12763	3.86493	4.9241	1.70929	4.90352	4.16511	2.96717	4.00988	5.36457	5.11395	4.12019	3.41819	5.40565	3.01078	5.53605	5.84549
ATG2A	3.5435	4.17871	2.81967	3.69933	3.73769	3.76129	3.61941	3.49825	3.60644	4.01703	0	3.80012	3.51349	4.52544	3.05137	4.53854	3.48156	3.39232	3.17951	3.26003	3.55704	0	2.37851	2.19219	3.64731	3.65535	3.64386	4.25248	3.5097	3.9241	1.64155	4.0365	4.12019
ATG2B	3.01257	3.79805	3.49825	4.0993	3.34483	3.61471	3.34908	4.14893	4.18428	3.38128	3.64731	3.71589	3.50462	4.16672	3.40599	4.24031	4.06867	4.10936	3.95791	4.41684	2.9241	4.21023	2.70708	2.66676	4.22497	3.52482	3.51728	3.71589	2.61589	4.1035	1.1375	4.34127	4.70764
ATG3	6.0119	5.62293	5.77083	5.84624	6.06889	5.43829	5.84298	5.13052	5.52325	5.74093	5.81686	5.14812	6.32337	6.34465	5.27761	5.56499	5.11312	5.11061	5.53978	4.77716	5.91073	5.40701	5.58976	5.85025	6.32409	6.27743	4.16672	6.35332	5.54751	5.77215	4.52231	5.94626	6.32012
ATG4A	5.00675	5.10559	4.93546	4.79494	4.63343	3.65191	5.46303	4.49378	4.80735	3.71918	5.02857	4.49889	4.10182	5.09085	4.0321	5.29094	4.5601	4.44692	5.10098	4.15299	3.10098	4.22188	3.55827	3.47508	4.24717	3.7845	3.22959	5.38853	3.03914	4.83137	2.70929	3.96625	4.8679
ATG4B	4.39369	4.75114	4.58376	5.15826	5.68846	5.88631	5.4822	4.7241	5.09381	5.17552	5.5601	5.38198	5.36912	5.34483	4.69265	5.90231	4.86443	4.97682	4.66846	6.01324	4.03826	5.48704	5.25852	4.72792	5.28503	4.85798	5.91433	5.92291	4.63633	6.4793	3.51223	6.08215	6.15765
ATG4C	2.67129	2.55582	2.91648	3.04089	2.71149	2.61117	3.00899	2.76977	3.05137	2.72028	2.32769	2.60881	2.99095	2.58976	2.46989	2.62994	2.98185	2.72247	2.49825	2.56803	1.774	2.83996	2.57773	2.79286	3.52482	3.43829	2.01078	2.96717	2.26003	2.17632	1.31615	2.79909	3.24793
ATG4D	6.08895	6.37173	5.80168	5.62322	5.98778	6.31288	6.29682	5.75141	6.27184	5.55919	7.09835	6.01346	5.57107	6.20887	5.61206	6.23515	6.12329	5.66278	6.05767	4.71315	4.11686	5.88679	5.77716	5.56803	6.12205	4.48929	5.85499	5.48704	4.49057	5.83794	3.92695	5.50016	5.38405
ATG5	4.9241	4.54164	4.15704	4.52168	4.62702	4.79442	4.59872	4.06005	4.10852	4.14975	3.98914	3.79805	4.69432	4.1416	4.13175	4.19771	4.01257	4.12598	4.06091	3.853	3.74308	3.86987	3.37295	3.97085	4.36597	4.40599	3.41278	4.26828	3.60526	4.32769	2.7761	4.29352	4.04177
ATG7	3.52356	2.76129	3.12267	2.77821	3.47249	2.48027	3.70708	3.40327	3.40735	2.5509	3.17473	3.03914	3.45943	3.73118	2.82375	3.11437	2.90881	3.03386	2.79286	3.47508	3.11103	3.41143	3.05658	3.04614	3.50843	3.45549	2.82579	3.39506	3.05137	3.44228	2.26003	3.37434	3.83592
ATG9A	4.89772	5.48929	5.12681	5.19022	5.90641	5.4002	4.87971	5.37086	5.99186	5.51791	5.58316	5.32625	5.21839	5.42727	4.90448	5.20672	5.30159	5.41109	5.30925	5.20867	3.90207	5.65821	4.99186	4.56377	5.22651	4.7866	4.85748	5.95303	4.64904	5.59813	2.83188	6.03606	5.20046
ATG9B	1.3505	0.443607	5.21762	0	3.71039	1.20789	3.75382	5.91313	7.00293	1.17632	3.03386	1.1375	2.42223	1.31615	2.45418	4.45418	4.68538	5.91982	2.82985	1.19535	0	7.09687	2.34483	2.68032	6.02658	0	3.42223	2.1375	0	1.42223	0.275007	1.04963	5.26978
ATHL1	0.918386	0.189034	2.90497	1.76129	0.584963	4.39506	2.14731	1.18903	3.60763	0.918386	2.66676	3.82985	4.65249	0.925999	3.15218	2.28096	2.13422	3.14241	3.94392	4.5741	3.85997	2.51096	4.99594	2.61824	2.67582	5.0268	1.87971	7.15157	1.58015	5.8382	0.925999	3.41954	5.54535
ATIC	4.69153	4.89385	4.57713	5.10978	5.75942	4.21956	5.5345	4.23573	5.04002	5.3067	5.11936	4.59515	4.68762	5.31976	4.66903	4.06091	4.75168	3.50843	4.66619	5.36422	4.94251	5.0268	6.10706	5.63343	5.39815	5.26941	4.82985	3.90304	4.39985	4.58616	3.10936	4.15543	5.05007
ATL1	2.87184	3.65992	4.94953	3.73552	3.73877	2.78869	4.08066	4.8515	4.5373	3.24945	3.29425	3.01614	2.49057	3.48027	2.57531	2.53605	5.07253	3.66334	3.05658	5.24945	3.67582	3.91648	0.176323	3.96347	4.14486	3.66448	2.80116	5.28318	3.76022	3.90977	1.37295	4.73823	4.31832
ATL2	3.48156	4.15785	3.93357	4.08576	4.50526	4.02768	3.91552	4.11103	4.42291	4.63459	3.96532	3.90111	4.36036	4.04439	3.67582	3.81044	3.6017	3.92125	4.15543	5.36457	3.32625	4.18349	4.22728	4.12516	4.46271	4.6427	3.49697	4.36457	3.59216	5.06953	2.59694	5.03782	5.48382
ATL3	0.505891	1.29866	2.72901	2.48543	0	0.389567	0.214125	0.757023	1.848	2.73552	1.26903	1.52105	2.76129	1.42223	2.21723	1.96717	2.02503	1.33342	2.06005	1.45418	2.06695	0.226509	1.67807	1.02857	2.9782	3.26604	0.111031	4.51728	2.5656	1.03562	0	3.14405	1.9855
ATM	2.11103	2.13422	2.63923	3.41684	2.9982	2.86196	3.40463	3.13258	3.61353	3.59096	2.15056	2.90111	3.08406	2.69599	2.79701	3.43429	2.67356	3.03914	2.63459	3.71039	2.87381	3.47638	1.46467	2.27202	3.85898	3.8125	2.74631	3.66221	2.84398	4.28244	1.62293	4.45154	4.50335
ATMIN	3.9222	4.42358	3.853	4.50398	4.61294	4.0365	4.1375	4.01078	4.1235	4.76977	4.30889	3.99095	4.1635	4.77821	3.96901	4.15704	3.79805	3.99639	4.25323	4.27873	4.19928	4.42156	4.90833	3.7845	5.04701	4.67016	3.89627	4.64847	4.17393	4.15218	2.23573	4.54782	5.04571
ATN1	5.75729	6.79688	5.98573	6.16611	6.17393	6.99232	7.0798	6.67793	6.7849	6.24793	6.55059	6.55643	6.77571	7.14456	6.00383	6.75462	6.09107	6.26472	6.41227	7.25333	5.53823	6.53216	6.09022	5.64414	7.32391	6.14608	7.28457	6.83933	6.13278	7.52842	6.08406	7.59373	7.85748
ATOH1	0	0	0	0	0	0	0	0	0	0	0	0	0	0	0	0	0	0	0	0	0	0	0	0	0	0	0	0	0	0	0	0	0
ATOH7	0	0.344828	0	0	0	0	0.389567	0.189034	0	0	0	0.214125	0	0.201634	0	0.422233	0	0	0	0	0	0.85599	0	0.176323	0	0	0	0.321928	0	1.64616	0	0	0
ATOH8	0	1.70929	2.43563	3.15543	0.0285692	2.93168	0	3.45681	4.43095	0.226509	0.765535	2.25399	0.137504	1	0.757023	2.0635	3.86888	2.57289	1.02857	5.16631	0	1.51602	0	1.72683	1.19535	2.28688	0.516015	0.263034	0	3.01436	1.15056	1.13093	0.516015
ATOX1	7.72451	7.678	7.47411	7.86814	7.83662	7.73755	7.52638	7.12164	7.15289	7.27566	7.11405	7.31533	7.76069	7.7658	7.21956	7.99373	7.55313	7.21801	7.33289	7.51072	6.58691	7.48027	7.43379	8.14512	7.26125	7.47306	7.85674	6.71342	6.3906	7.59029	4.8339	7.30597	7.66747
ATP10A	0.400538	0	1.31615	0	0	2.02503	0.367371	1.09085	0.739848	0	2.32481	1.56071	2.61824	1.23879	0.378512	0.713696	1.5509	1.32193	0	2.90881	0	1.83996	0.963474	0.713696	0	1.41684	0	0	0.695994	2.72901	0	0.739848	1.81147
ATP10B	0	0.815575	1.97453	0	2.32769	0	2.46728	0	0	0	1.98914	0	0	1.96347	0	0	0	0	0	0	0	0	0	0	0	0	0	0	0	0	0	0	0
ATP10D	4.16027	4.41616	3.94579	4.0268	4.60051	3.45812	4.62877	4.83238	4.30743	4.7137	3.49953	3.49442	4.07639	4.42021	3.89142	3.43563	4.24565	3.8953	2.80116	3.07211	2.51096	3.72792	0.31034	3.36457	4.5097	3.41819	1.85997	2.70044	2.72683	2.97636	0.978196	3.9222	2.64616
ATP11A	3.14405	3.55827	3.20006	3.71039	4.46923	3.61941	2.60644	2.99095	3.61824	3.57531	3.98094	2.98368	3.71039	3.30012	2.9855	2.83996	3.73552	3.48156	3.40463	3.08406	2.27501	3.08746	0.344828	2.06695	3.11603	3.70266	1.13093	2.39506	1.66448	3.13586	1.24489	3.10936	3.04264
ATP11B	2.78031	3.59694	2.90881	3.45943	3.26153	2.78031	3.26454	2.97453	3.41278	3.75809	3.20006	2.79909	3.24641	3.31904	2.88166	2.67582	3.04089	3.18745	3.25399	3.07553	2.61117	3.0268	0	2.43563	2.95606	3.60881	0.941106	3.84699	3.27947	3.14893	1.68257	3.22342	3.5097
ATP11C	0.411426	0	1.41143	1.18903	0	0.722466	0.790772	0.823749	2.16993	0	1.38405	1.45418	1.91839	0	0.773996	0.286881	1.81147	2.01078	1.46467	1.67807	0	1.59932	0	1.28688	1.61824	2.69599	0	1.09761	0.765535	2.23266	0	2.67356	3.7366
ATP12A	0	0	0	0	0	0	0	0	0	0	0	0	0	0	0	0	0	0	0	0	0	0	0	0	0	0	0	0	0	0	0	0	0
ATP13A1	6.27053	6.48832	5.95443	5.91576	6.09339	6.68664	7.01981	6.04418	6.03782	5.47411	6.5694	6.44228	6.05094	6.35191	6.00899	6.95489	5.54319	5.82043	6.0027	5.8936	4.43829	5.81558	6.06134	5.03694	5.78057	4.82934	5.77241	4.58976	4.07724	6.22381	4.44427	5.48059	6.23209
ATP13A2	4.45943	4.49761	4.49506	4.38059	4.61058	5.04352	4.70432	4.41616	4.84549	4.99322	5.20672	4.83036	3.88264	4.70819	4.17473	4.79909	4.67356	4.67186	4.56438	4.32265	3.78555	4.76713	4.94813	5.10852	6.2555	4.59096	5.40871	4.63169	3.6241	4.69042	2.24489	5.16511	6.03562
ATP13A3	3.98094	4.91025	4.50589	4.41752	4.32697	3.93263	4.74631	4.32337	5.0365	4.95513	4.36667	3.9222	4.03298	5.20828	3.89627	3.82579	3.70377	4.34056	5.23419	4.02768	4.32337	4.35403	4.851	4.38612	3.65421	4.29572	3.71918	4.29719	4.42559	4.56071	3.33199	5.53107	4.94813
ATP13A4	0	0	1.40054	0	0	0	0	0	0	0	0	0	0	0	0.238787	0	0	0	0	0	0	0	0	0	0	0	0	4.0197	0	1.33342	0	0	0.321928
ATP13A5	0	0	0	0	0	0	0	0	0	0	0	0	0	0	0	0	0	0	0	0	0	0	0	0	0	0	0	0	0	0	0	0	0
ATP1A1	7.21432	8.94418	8.01592	8.84141	8.90298	6.91564	8.47419	7.1643	7.23285	8.64144	6.97739	7.1235	7.5979	8.28244	8.32567	7.31497	6.66732	6.94017	7.58609	7.26688	9.22855	7.62841	5.88289	7.28475	8.61523	7.56841	7.20438	9.10999	8.67175	8.24489	7.36964	9.45619	9.01455
ATP1A1OS	3.25248	3.70929	3.69488	3.56316	2.82579	3.12267	2.6017	3.57531	3.30597	3.45943	2.91456	3.60644	3.11936	3.9514	3.07895	3.19692	3.02326	3.2854	3.07553	2.852	3.28836	3.94392	2.98003	1.83592	3.87184	3.05137	2.9222	4.43829	3.46858	3.67129	1.72683	4.96301	3.77716
ATP1A2	0	0	0	0	0	0	0	1.07724	0	0	0.250962	0	2.63227	0	0	0.250962	1.10434	0	0	1.78241	0	0	0	0	2.0635	0	0	0.250962	0	0.400538	0	1.5509	0
ATP1A3	6.8505	5.42089	6.43729	5.74604	6.02436	6.40854	5.7252	6.23324	6.21354	4.60051	7.88704	5.48446	5.75729	5.07253	5.01257	7.0863	7.46132	6.50541	5.14568	4.58135	4.32553	8.13484	3.71809	6.98539	8.85577	4.59753	6.94603	2	1.41143	5.51665	1.23879	6.54334	8.14685
ATP1A4	0	0	0	0	0	0	0	0	0	0	0	0	0	0	0	0	0	0	0	0	0	0	0	0	0	0	0	0	0	0	0	0	0
ATP1B1	8.71504	7.91612	8.05734	7.63125	7.96965	7.35271	8.04772	9.17729	9.71323	8.59092	7.90563	7.30086	7.87615	7.66718	8.04581	8.75425	8.70781	9.05333	8.58594	8.53177	8.36396	8.63887	5.87823	8.352	9.44768	7.54566	7.48921	7.07649	6.76315	7.57901	5.83567	8.40926	10.8885
ATP1B2	0.765535	3.10098	1.58496	6.44774	1.40599	4.75007	0.454176	3.86987	4.61941	4.63227	1.84398	3.33628	4.16832	0.722466	1.1177	3.39643	3.34908	4.40599	1.22033	3.69153	0.695994	5.30925	0	0	2.26003	2.9222	6.03034	1.80323	2.79286	5.91169	1.63227	5.17113	4.62877
ATP1B3	5.03078	6.38612	5.849	5.24184	5.23649	5.77847	5.44294	5.05181	6.0177	5.53481	5.75435	5.54195	5.80012	5.88387	5.03826	5.87209	5.71177	5.28503	5.94743	6.67624	4.83643	5.54442	6.28947	5.93876	5.35403	5.82833	5.26454	4.94579	5.59156	7.31442	4.63343	7.3812	7.14466
ATP1B4	0	0	0	0	0	0	0	0	0	0	0	0	0	0	0	0	0	0	0	0	0	0	0	0	0	0	0	0	0	0	0	0	0
ATP2A1	0	0	0	0	0	0	0	0	0	0	0	0	0	0	0	0	0	0	0	0.485427	0	0	0.111031	0	0	0	0.62293	0	0	2.41684	0	0	0
ATP2A2	6.66647	7.80516	6.69961	6.85087	7.0766	6.50859	7.18388	6.49297	6.66434	7.20222	6.60185	6.51602	6.97957	7.53675	6.3361	6.65878	6.21665	6.29664	6.44112	6.28817	4.83592	6.08661	5.51791	6.47508	6.61809	6.3087	4.23955	6.60006	6.01212	5.58225	4.50589	7.09212	5.95582
ATP2A3	7.75789	9.65816	7.774	9.2673	6.50589	8.10003	8.86505	8.2878	7.61963	9.99452	7.93068	8.79886	6.20026	8.42995	8.6611	7.34323	8.59197	8.00489	7.67553	7.98948	5.59991	2.78031	4.43563	6.897	6.25229	8.92813	6.86901	9.13116	7.96492	7.3572	7.95983	7.76447	3.81967
ATP2B1	5.78503	5.91385	4.74255	5.7845	5.19061	5.43129	5.24375	5.44394	5.2765	6.3565	5.92861	4.99865	5.94181	5.57592	5.06738	5.59544	4.86443	5.37678	4.81711	5.19495	3.78031	5.29609	2.87381	4.78188	5.24031	4.80993	4.01792	6.13402	3.90881	4.66391	2.99458	5.15502	4.53169
ATP2B2	4.80323	3.99005	2.94673	1.5509	6.11811	0.432959	4.1102	5.09803	4.53916	3.26303	4.69488	0.475085	4.69042	5.65478	0	5.13463	4.63749	3.97636	3.30889	5.12681	0	1.77821	0	4.41075	0	0.918386	0.956057	2.75275	0	0.687061	0	0	1.0635
ATP2B3	0	0	0	2.90881	0	0	0	1.81558	0	2.24489	0	0	0	0	0	0	0	0	0	0	0	0	0	2.49825	0	0	0	0	0	1.29866	0	0	2.39232
ATP2B4	4.62994	3.77716	4.23419	4.70598	5.13791	3.65421	5.09592	4.04089	4.39575	4.9528	3.89336	3.92029	5.38301	5.83213	3.14731	4.18824	3.57046	3.43296	4.46989	5.32517	0	3.66789	4.50906	3.45681	3.37573	4.47379	2.9241	5.50112	3.26303	3.32193	0.9855	4.67694	5.94556
ATP2C1	5.08066	6.12516	5.25475	6.34572	6.12039	5.34056	5.41853	5.53138	5.36982	5.73579	4.96532	5.40361	5.92624	5.95606	5.14649	5.23496	5.12391	5.16672	4.92362	5.3194	5.31216	5.37782	5.53947	5.10685	6.07296	5.67892	4.73715	6.36212	5.59753	5.62556	4.03474	6.64544	6.90845
ATP2C2	0	0	3.04089	4.6011	0	3.77294	0	4.27277	1.92979	3.8166	0	3.22342	0	0	1.9222	0	0	0.214125	6.92612	0	0	0	3.31179	2.17632	0	1.48543	0	3.62994	0	2.37851	0	0	0
ATP4A	0	0	0	0	0	0	0	0	0	0	0	0	0	0	0	0	0	0	0	0	0	0	0	0	0	0	0	0	0	0	0	0	0
ATP4B	0	0	0	0	0	0	0	0	0	0	0	0	0	0	0	0	0	0	0	0	0	0	0	0	0	0.422233	0	0	0	0	0	0	0
ATP5A1	9.77589	9.13111	8.70584	9.52011	9.7042	9.05482	8.77162	8.54032	9.22366	8.77093	9.54127	7.94492	9.54923	9.29549	9.19328	8.75405	9.39051	9.06792	7.99836	7.67179	9.29508	8.74288	8.83343	9.19569	9.60222	8.60659	8.38487	8.71418	8.01056	8.55167	6.50541	8.93416	9.25446
ATP5B	10.3437	10.0745	9.48132	9.92224	10.3725	9.10722	10.1706	9.11759	9.60803	9.42662	9.9295	9.03864	9.93449	9.92136	9.17794	9.21793	9.91713	9.25529	9.5865	8.90878	8.55915	9.48388	8.41206	9.60598	10.0625	9.59143	7.89348	9.67687	8.29999	8.83706	6.82477	9.58705	9.00977
ATP5C1	8.2902	7.56071	7.67285	7.6252	8.10355	7.16501	8.30943	7.03947	7.38871	7.78202	8.07173	7.10266	8.14262	8.37573	7.03793	8.13289	7.65557	7.31343	7.20212	7.4564	8.09908	7.55651	8.11338	8.15213	7.65141	8.03859	7.04778	8.42114	6.9364	8.02879	5.66249	7.69467	8.37086
ATP5D	8.76431	8.10889	8.07307	8.02292	8.82241	8.56567	8.4187	7.39197	8.15522	7.56331	9.23422	7.90611	8.25809	7.92291	7.71692	8.54659	8.38802	7.75422	7.80316	7.76785	6.34767	8.17293	8.21709	8.30337	8.16012	7.36413	7.67497	7.33396	6.83719	8.68548	6.29112	7.98743	9.58648
ATP5E	12.0641	12.3133	11.8205	11.5234	12.8479	10.2645	11.6748	10.345	11.3157	11.802	11.6286	11.237	12.4247	10.9302	11.0848	12.4192	10.8576	11.2484	9.98758	10.2034	11.0487	10.2999	11.4487	11.3336	11.8145	10.6899	10.4932	9.85131	8.31461	11.1388	7.94965	10.8424	10.778
ATP5EP2	3.5509	4.06609	3.15704	2.87381	4.39575	1.81967	3.38681	1.49057	2.5656	3.56682	3.23573	2.97269	4.0505	2.28392	2.65076	3.96162	2.34767	2.93546	1.83188	2.01792	2.78031	1.04963	2.28983	2.33342	3.29425	2.10434	1.54597	1.01436	1.45418	2.81147	0.669027	2.58256	1.76977
ATP5F1	7.37669	6.45582	6.76474	6.95268	7.28771	6.40276	6.7028	6.30579	6.6311	6.94568	6.83782	6.50224	7.16732	7.0321	6.1534	6.51286	6.60288	6.35438	6.10852	5.87553	6.50446	6.75836	6.44973	6.41971	7.21383	6.98789	6.02392	7.31061	6.39249	6.24051	4.78973	6.97177	6.66021
ATP5G1	9.41193	9.072	8.96368	8.72305	9.22006	8.30182	8.953	7.98054	8.24041	7.92671	9.53568	7.90707	8.07403	8.4261	7.80219	8.42312	8.61291	8.08693	8.63481	8.54063	6.94462	8.15482	9.21211	8.23988	8.30939	7.9384	7.91952	7.4363	6.52748	8.10119	6.14873	7.55275	7.32903
ATP5G2	9.12745	9.24665	8.73451	9.52342	9.38584	9.33827	9.20621	9.18128	9.12665	9.02876	9.41238	9.2124	9.65962	9.19697	9.00862	9.27882	9.38767	9.08098	9.35841	9.56274	8.27277	9.58585	9.80413	9.02904	9.41528	9.04849	9.53908	9.45689	8.36475	9.61673	7.80755	9.37691	9.56925
ATP5G3	7.34145	6.38076	6.69766	6.80374	7.82005	6.22246	6.9659	5.59276	6.18804	6.47897	7.11499	5.58105	6.90388	6.65335	5.50748	5.74066	6.33718	5.81275	5.94439	6.18368	5.89433	6.29554	6.4941	6.90557	6.86357	6.50494	6.10727	7.02148	6.04089	6.34092	4.17313	6.77755	6.99729
ATP5H	9.81674	9.63572	9.41872	9.18923	9.68099	9.0056	9.34702	8.76275	9.27195	8.44617	9.53352	8.50144	8.70023	9.10024	8.82817	9.24733	9.48927	8.7922	9.43298	8.98425	8.03689	9.30367	10.5762	9.1899	9.29779	8.61202	8.89806	8.59006	7.56628	8.95873	7.34181	8.65177	8.58718
ATP5I	10.922	10.0783	9.56643	10.6519	10.581	10.3187	10.5711	9.45998	9.80679	9.78931	10.8857	9.872	10.267	10.1535	9.6037	10.486	10.5008	9.84331	9.62509	9.56944	8.55666	10.7081	9.20369	10.0873	10.1295	9.56742	10.4842	9.31045	8.37977	9.46775	7.3386	9.36811	10.2891
ATP5J	7.90105	6.77558	8.48022	7.48631	7.55635	7.85717	7.50906	6.76765	7.90635	7.23372	7.47289	7.06652	7.52669	7.3087	6.66448	7.40122	7.1152	6.98664	6.58195	7.29609	7.62666	8.23506	7.32238	7.83914	7.64017	7.37895	7.36903	7.65728	6.60407	7.38586	6.21257	7.40242	7.83908
ATP5J2	10.1855	9.40352	9.49749	8.42631	10.1153	9.25129	9.85809	9.00386	8.98102	8.29742	10.1665	8.99393	9.34467	9.82026	8.87842	9.49147	9.24067	9.14486	8.50036	8.53496	8.48055	8.9131	9.45187	9.54257	8.89014	9.10179	8.99056	9.04565	7.99498	9.28374	7.14517	8.69804	9.21172
ATP5J2-PTCD1	0	0	0	0	0	0	0	0	0	0	0	0	0	0	0	0	0	0	0	0	0	0	0	0	0	0	0	0	0	0	0	0.0285692	0.765535
ATP5L	8.08778	7.35808	7.86746	7.98863	7.59895	7.41058	7.70363	7.04505	7.28059	7.76739	7.80903	7.58278	7.8485	7.32175	7.22439	7.49041	7.5016	7.45681	6.95536	7.0237	7.57871	7.71918	7.15714	7.4261	7.84097	7.61102	7.92529	8.30529	7.71877	8.54392	5.93286	8.31211	8.14949
ATP5L2	0	0	0	0	0	0	0	0	0	0	0	0	0	0	0	0	0	0	0	0	0	0	0	0	0	0	0	0	0	0	0	0	0
ATP5O	8.28822	7.00675	9.23774	7.81314	8.01195	7.8586	7.53169	7.31316	8.50732	7.38724	7.65456	7.33673	7.90497	7.48285	7.28429	7.01391	8.14843	7.68524	7.27743	7.96734	8.17448	8.55972	7.95902	8.69265	8.03227	8.44787	7.61699	8.33963	7.34305	8.48547	6.7343	8.26547	8.47123
ATP5S	4.01078	4.58436	3.65421	4.29057	4.37921	3.77505	4.89045	4.36247	4.27426	3.78346	4.04089	3.87184	4.26978	4.72574	4.0036	3.95699	3.44095	3.78555	3.93734	3.8846	3.75275	3.74953	2.53356	3.20633	3.76765	2.92029	2.7845	3.34767	3.31759	3.30889	1.82782	3.48929	3.32625
ATP5SL	5.87455	6.43329	5.53667	5.80245	6.40837	5.73091	5.66704	5.31252	5.774	5.58286	6.28355	5.76394	5.63604	5.91552	5.58496	5.83365	6.0387	5.74766	5.77505	5.30998	3.70487	5.75995	4.95	5.15583	5.69877	5.46923	5.01748	5.62088	4.50716	5.86691	3.78973	5.8936	5.51759
ATP6AP1	9.4365	9.42767	8.95137	8.73698	8.98647	8.271	9.3971	9.53887	9.09906	8.77459	9.65648	9.34651	8.68103	9.789	8.87354	9.53321	9.6311	8.95219	9.35795	8.06485	7.34767	9.73371	8.85655	8.27594	8.89603	8.01369	8.52595	8.53263	7.39635	8.19903	6.29591	8.55957	8.21388
ATP6AP1L	2.51602	0.863938	1.67356	3.10098	2.55582	3.28836	2.05658	2.63691	3.95977	3.22497	3.39506	2.58976	2.73335	2.42492	2.19535	3.81558	2.86987	2.60644	0.970854	3.72792	3.10601	4.50016	2.26903	3.51223	4.07382	1.61824	4.11353	1.22651	1.02148	2.48027	2.57531	0.910733	4.71149
ATP6AP2	9.04357	8.97286	8.26209	9.16842	8.37712	9.47573	8.51649	8.95437	8.49993	8.75348	8.33914	8.94213	7.97831	8.77781	8.48418	8.79181	9.05991	8.79266	8.0381	7.08012	6.76155	8.46593	7.68433	8.04701	8.90367	7.46679	6.39592	7.55436	6.80723	7.25607	5.37226	7.78999	6.90268
ATP6V0A1	6.96324	8.08964	6.28577	7.23016	7.85786	7.57939	6.90833	6.6946	7.13771	7.0054	7.54736	6.97808	6.58796	7.17083	6.51396	7.05929	5.95559	6.68215	7.19229	7.09424	5.83289	7.27072	6.26941	5.79649	7.35032	6.28003	6.59425	6.97441	5.47832	7.32256	5.18031	7.63865	6.01257
ATP6V0A2	2.98732	3.90111	3.30597	2.9241	3.53854	3.07553	3.74524	2.39506	3.45812	2.84197	3.53854	3.38681	2.79701	3.904	3.33342	3.36597	2.54597	2.88947	3.5373	2.80323	0.765535	3.22959	2.57046	2.19849	2.94111	2.70487	2.24184	1.95233	2.0635	3.41007	1.38405	2.6893	3.98185
ATP6V0A4	0	0	0	0	0	0	0	0	0	0	0	0	0	0	0	0	0	0	0	0	0	0	0.659925	0	0	0	0	0	0	0	0	0	0
ATP6V0B	9.6896	8.86576	8.96295	8.53819	9.10743	8.41121	9.06945	8.24484	8.01625	8.49761	9.36803	8.45471	8.85056	9.12453	8.24279	8.87443	8.04401	8.08995	8.17068	6.8947	8.70169	8.84656	8.99118	8.78784	9.31814	8.47837	9.54431	9.0555	7.74719	8.00815	6.38405	8.70584	9.11653
ATP6V0C	8.34447	8.68096	8.22858	7.97309	9.04325	8.55451	8.68675	8.19441	8.23659	8.25682	9.04734	8.30044	8.88136	9.02677	7.71884	8.53803	7.7847	7.89676	7.98715	8.21116	8.35979	8.85184	9.73708	8.23549	9.43204	8.53387	8.91749	8.64295	7.97665	8.85072	7.05137	9.30026	9.40133
ATP6V0CP3	0	0	0	0	0	0	0	0	0	0	0	0	0	0	0	0	0	0	0	0	0	0	0	0	0	0	0.111031	0	0	0	0	0	0
ATP6V0D1	7.28448	7.3427	7.1334	7.18309	7.5812	7.2635	7.68032	7.36203	7.33011	7.39857	7.72506	6.98846	7.02459	8.2328	6.72942	6.64039	6.60185	6.5435	6.83352	6.48864	7.05517	6.98664	6.84222	6.53869	8.14318	7.35482	5.83643	6.96751	6.69669	6.64918	4.84147	7.45228	6.7046
ATP6V0D2	0	0	0	0	0.333424	0	0	0	0	0	0	0	1.91073	0	0	0	0	0	0	0	0	0	0	0	0.367371	0.333424	0	0	0	0	0	0	0.263034
ATP6V0E1	9.64306	9.35158	9.19417	8.94822	9.73537	9.31965	9.2885	8.88771	9.31798	8.63354	8.68324	8.30634	9.27757	9.64909	8.47638	9.14776	8.72795	8.48575	8.89409	8.36514	8.79445	8.93849	9.05666	8.58387	9.04174	8.36676	7.52215	8.77498	8.18383	9.36488	7.2212	8.59943	8.88789
ATP6V0E2	7.45968	7.83308	6.54828	6.36265	7.51183	7.25493	7.24821	7.00416	7.55735	6.95594	8.12216	7.51633	6.6565	7.84254	7.04745	8.0706	7.09402	6.60837	6.0581	5.96093	6.81634	7.48921	7.12815	7.75054	7.16993	5.60644	7.52607	6.91265	6.07682	7.27202	5.65478	6.76885	6.75101
ATP6V1A	5.36142	5.74174	5.16269	5.29609	5.8885	5.04571	5.74658	4.86839	5.00988	5.06953	6.32966	4.63981	5.14812	6.24127	4.5435	5.0343	4.52231	4.64386	4.50462	4.0009	5.57107	4.6837	4.93546	5.15623	5.7412	5.2709	4.09001	5.87922	4.64039	4.95327	3.74846	6.39232	5.79753
ATP6V1B1	0	3.66562	0	0	0.963474	0	0.464668	0	0	0	0	0.124328	0	0	0	0	0	0	2.05311	0	0	0	6.08958	0	2.52607	0.15056	2.66903	2.9855	0	0	0	0	0
ATP6V1B2	7.6153	7.38128	7.12805	6.52419	7.32418	7.1153	6.99232	6.0955	6.7707	7.64818	8.13617	6.3443	7.49809	7.30588	5.58256	6.36036	5.77716	5.90689	6.55336	6.07296	6.13566	6.6575	4.91265	6.64328	8.37586	7.94058	6.27705	7.02956	6.52638	7.23621	4.31615	7.76785	6.83453
ATP6V1C1	5.6522	5.09085	4.77716	4.52607	5.51475	4.96993	5.01881	4.90304	6.09761	5.38578	6.00045	4.19849	5.71644	5.26828	3.98277	4.74739	4.16752	4.39712	3.9364	4.38336	3.54473	4.53792	5.67016	4.46467	5.85674	5.13955	3.40054	5.10936	4.20633	4.76022	2.35896	5.12474	4.82579
ATP6V1C2	0.0976108	0.765535	1.83592	0.731183	0.516015	1.9486	1.26903	1.95977	3.51475	1.37295	0.83996	2.02857	1.11103	0.275007	1.28096	2.72683	2.0635	2.69377	2.9982	2.15056	0	1.95977	1.47508	4.16672	1.17632	2.16993	2.54102	0.678072	0	4.30816	0.344828	1.1375	2.58736
ATP6V1D	8.16027	7.70259	7.82094	7.8247	8.52415	7.33494	8.00461	7.27333	7.41015	7.10852	7.8268	7.0187	7.67821	8.32067	6.60748	6.85723	6.72833	6.88472	6.49281	6.03628	6.52826	6.91157	5.78372	5.82604	7.63307	6.06026	5.67976	6.59783	6.14649	6.20379	5.00135	7.41236	6.53185
ATP6V1E1	7.7226	7.15015	7.57206	8.33369	7.87498	7.1982	8.44108	7.16812	7.65127	7.39472	7.64537	7.13021	7.58767	7.75849	6.8485	7.86326	7.18359	7.12019	6.66732	7.25654	7.23563	7.67483	7.6768	7.36422	7.98607	7.67849	7.10119	7.14944	6.96	7.22052	5.73118	8.00411	8.09276
ATP6V1E2	0.0285692	0.124328	0.214125	1.97085	0	1.5008	2.31615	1.58015	1.14405	1.1177	1.40599	1.14405	0	0	0.495695	2.16672	1.42761	1.18903	1.33342	1.59455	0.485427	0.992768	1.66448	2.22342	1.26903	0.757023	1.23266	0	0.485427	1.43829	0.137504	0	1.20163
ATP6V1F	9.35427	9.1821	8.98125	7.42072	9.56668	8.89791	9.09154	8.63245	8.96466	7.61279	10.072	8.52054	8.77607	9.23297	8.27836	8.60485	8.77577	8.67197	7.95478	8.25465	7.40684	8.79837	9.30134	8.69825	8.59917	8.30246	8.24821	8.26097	7.21383	8.51385	6.28817	8.12076	8.76012
ATP6V1G1	8.71425	8.82241	8.43325	8.29361	8.49197	8.324	8.20301	8.41532	8.68506	8.32247	8.81797	8.02287	8.1981	8.77847	7.90629	7.92801	8.46532	8.34926	7.57645	7.37895	7.90219	9.25001	8.23797	8.37304	8.29604	7.80916	7.53854	8.1643	7.09022	8.44228	7.33967	8.623	8.28536
ATP6V1G2	4.29866	2.39506	2.65306	2.84599	4.87381	1.79077	2.75061	2.02148	4.00899	3.46728	2.85798	2.33914	3.15866	4.25096	1.08406	3.854	1.9855	1.83592	4.21801	3.32481	3.91456	4.68986	0.948601	3.79805	5.2426	4.26228	5.45812	3.08916	3.47379	4.49442	0.389567	5.43696	5.76182
ATP6V1G2-DDX39B	0.176323	1.25096	0	0	0	0.378512	1.56071	0.713696	0.941106	1.89142	0.475085	0	2.15704	0	0	1.70044	0	1.02857	0.0703893	2.75061	0.163499	1.57531	0	0	1.87578	1.42761	0	1.38957	1.05658	1.29278	0	2.46728	3.20633
ATP6V1G3	0	0	0	0	0	0	0	0	0	0	0	0	0	0	0	0	0	0	0	0	0	0	0	0	0	0	0	0	0	0	0	0	0
ATP6V1H	6.66078	5.62469	5.27724	5.70044	5.90857	5.96878	5.95675	5.5741	5.38922	6.5694	6.95117	5.20242	6.56163	6.25342	5.0321	5.52168	4.66732	4.93452	4.87578	4.90929	5.29719	5.65764	6.51144	5.84046	6.6222	5.91049	5.07639	6.1373	5.2891	5.71864	3.64501	6.09445	6.08172
ATP7A	1.60407	2.10769	2.12102	2.45154	2.67807	2.17951	2.08406	2.58736	3.41007	2.27202	1.87578	1.73552	1.65076	2.45943	1.71809	2.30743	2.18269	2.50589	1.9222	2.1177	0.992768	2.35614	1.65535	0.978196	2.40871	1.89918	1.09085	1.89918	1.29866	1.82375	0.0426443	2.23266	2.02148
ATP7B	1.774	3.17792	3.76871	2.89336	3.0321	2.55827	2.7137	3.07382	2.89724	3.52982	3.17951	3.05311	1.54597	2.23266	3.60407	2.42492	3.8885	2.46467	2.6893	1.93357	0	2.67129	1.68257	1.5008	3.52857	1.79909	2.32193	5.19219	0.0703893	3.47119	0.887525	2.97085	1.73118
ATP8A1	5.14405	5.2589	3.52857	6.0607	5.52544	3.90207	6.48784	3.16672	4.71315	5.99932	3.67243	5.10559	4.68313	6.74322	4.40735	6.29957	3.09761	4.02414	4.07724	4.65019	5.17552	3.79805	2.26303	2.31904	7.36903	3.60288	3.36737	5.05441	4.42089	3.71039	2.95977	5.39472	5.16672
ATP8A2	0.214125	3.17313	0	1.65076	0.411426	1.46467	1.81147	0	2.80116	4.52544	0	1.75275	0	0	1.43296	1.19535	0	1.43296	0	0	0	3.07211	0	2.21412	4.90159	2.07382	1.04264	3.20945	0	0.176323	0	0	0
ATP8B1	4.87725	4.70984	5.52857	1.25701	4.18507	1.72247	3.42089	4.1811	4.23802	3.75596	3.48156	1.1177	4.89482	1.36177	1.88362	0.15056	4.86047	3.40054	3.23113	3.17792	0.464668	2.03914	4.88557	4.14323	3.52231	2.90497	0	5.23879	0	4.11936	0	3.94953	2.48027
ATP8B2	3.5741	5.0036	3.69153	4.85997	6.00787	5.01525	5.10098	4.43029	4.79857	4.64443	4.74792	4.61412	5.51128	5.76553	4.32841	5.20516	3.68482	4.49506	4.9397	4.95559	0.773996	5.03738	3.0197	5.63517	4.96671	4.67525	4.83693	2.99639	4.08831	4.46074	2.25399	4.7148	5.45385
ATP8B3	0	0	0	0	0	0.485427	0	0.0703893	0	0	0	0	0.0976108	0	0	0.613532	0	0	0	0	0	0	1.55582	0	0	2.17632	0	1.98185	0	0	0	0	1.0072
ATP8B4	0	0	0.722466	0	0.238787	0	0	0	0	0	0	0	0.454176	0	0	0	0	0	0	0.443607	0	0	0	0.432959	0.389567	1.64155	0	0	0	1.02857	0	0	0.641546
ATP8B5P	0	0	0	0	0	0	0	0	0	0	0	0	0	0	0	0	0	0	0	0	0	0	0	0	0	0	0	0	0	0.9855	0	0	0
ATP9A	5.90183	6.48704	5.14731	6.36001	6.38042	5.67807	6.21296	6.12495	6.18903	7.42013	6.24736	6.42861	5.11437	6.11166	6.06717	5.15906	5.35332	6.27296	4.86987	5.66221	5.16912	5.90472	3.95699	5.30159	4.94907	5.07168	4.38267	5.988	5.41819	5.59574	3.16189	6.50875	4.30816
ATP9B	3.31179	3.61824	4.48736	3.6893	3.5509	4.66278	3.37573	4.85599	5.25701	4.4822	4.10266	3.4019	3.43829	3.62176	4.14078	3.9279	3.63691	4.09424	2.22342	2.5435	3.17632	4.03034	3.5472	2.70487	3.65764	3.41414	3.24489	3.03562	2.848	4.20711	1.0072	3.72792	4.52857
ATPAF1	6.27016	5.39643	5.91528	5.74443	6.10392	6.00518	5.96209	6.39575	6.64342	6.0027	5.85225	5.76421	6.18428	6.29536	5.61559	6.30597	6.35279	5.91672	5.38024	5.12887	6.74591	5.99955	5.77821	6.79623	7.02868	5.41583	5.57319	6.47411	4.96671	5.63778	4.70321	6.66931	5.40701
ATPAF1-AS1	0	0	0	0	0	0.933573	0	0.613532	0.226509	0.765535	0.722466	0.823749	0	0.214125	0.773996	0	0	0.422233	0	0	0	1.36177	0.659925	0	0	0	2.57531	0	0	1	0	0.176323	0.286881
ATPAF2	4.18982	5.06005	4.21956	4.47054	4.46467	4.75221	5.3875	4.59932	4.95745	4.65249	5.42324	4.77768	4.23189	5.00764	4.59096	4.56377	5.19613	4.77347	4.78346	5.15137	3.98003	4.07039	3.90497	4.42626	4.96901	4.3799	3.43296	4.62352	3.43162	4.59634	2.68032	5.00225	3.78031
ATPBD4	3.24031	2.71809	2.26003	2.47249	3.24489	1.80323	3.71809	2.04963	2.56316	2.70044	1.70487	1.7866	2.72683	3.21412	2.03914	3.06178	1.96347	1.71809	1.17632	3.06523	2.87971	3.24641	2.75489	1.76553	2.73985	2.62293	1.60881	2.78031	1.93734	2.94673	1.32193	2.74846	2.63923
ATPIF1	8.34292	8.07125	8.31011	8.7878	8.73877	8.00242	8.35513	7.76182	8.16154	8.72021	8.89099	8.75856	8.71534	8.73731	7.54597	8.3936	8.031	7.93458	7.66213	7.53263	8.02973	8.4258	8.49382	8.68113	8.39493	8.56362	9.41285	9.61651	7.51381	8.69926	6.54936	8.54535	9.56604
ATR	1.36177	1.77821	2.13422	2.63227	1.58015	2.16672	2.26604	2.20477	2.87578	2.65306	2.31325	2.39506	2.13093	2.32481	2.28392	2.87774	2.34199	2.26303	2.15704	2.24184	2.0321	2.80116	1.9855	2.57531	2.58015	2.52857	3.1177	2.70708	2.02857	3.49953	1.36177	2.926	3.83289
ATRIP	3.06695	2.0635	2.06695	1.61824	2.41143	2.36457	2.38405	2.30159	2.64386	2.44095	3.49697	2.40599	2.22959	3.12267	2.18903	3.22651	2.46205	2.47249	2.5435	2.68482	1.93734	2.7137	3.4957	2.74416	2.45681	2.44626	2.75275	3.04089	1.58496	3.39643	1.53605	2.93357	3.05485
ATRN	4.93452	5.94977	5.21878	5.53387	5.42358	4.49697	5.27612	5.84524	5.69153	6.31832	4.926	5.53294	4.80839	4.93923	5.18982	4.72846	5.35085	5.47508	4.39849	4.2149	3.72137	5.66505	2.80735	4.9279	5.48414	4.41075	3.64616	4.42828	3.60763	3.90689	2	5.02459	4.05311
ATRNL1	2.22651	3.51728	1.40054	3.41684	3.08746	2.30743	2.79077	2.90111	2.33342	3.42492	1.86394	2.27798	2.53854	2.83188	2.04264	1.90304	1.01436	1.55582	0.0840643	3.32625	2.98003	2.95047	0	0.584963	3.43296	2.50335	0.910733	1.21412	0.250962	2.72247	1.42223	3.66221	0
ATRX	3.33199	3.85599	2.40599	4.08916	4.43563	3.38405	3.71699	3.98732	2.79701	3.93452	3.47119	3.43962	3.34056	4.23726	3.16832	3.74093	3.57652	3.62994	2.79701	3.41414	3.11936	4.01881	3.08916	3.15218	4.20398	3.9486	2.58256	4.31904	3.65076	3.58135	1.48543	4.14812	3.99548
ATXN1	1.34483	0.956057	2.26003	1.25701	1.40054	1.86394	2.03562	2.1375	2.50589	1.70487	1.26303	1.71809	2.58736	1.44361	1.61824	1.75702	2.4489	1.90304	1.5509	2.66448	1.78241	2.59694	1.88753	2.40599	2.49825	2.30451	2.54597	2.44095	2.22959	3.488	1.64616	3.33771	3.46205
ATXN10	4.60229	6.15522	5.45385	6.87713	6.15906	5.78947	6.20731	5.82909	5.74792	6.58661	5.88362	5.6879	6.2521	6.02348	5.50176	6.29554	5.50779	5.65878	5.42021	5.61853	5.39917	6.05983	5.42358	6.18706	6.62907	6.02591	5.11353	5.73769	5.68032	5.36247	3.66676	6.29756	6.1811
ATXN1L	3.10936	3.79181	3.38819	3.45022	3.55704	3.03738	3.57894	3.54102	3.62994	3.71589	3.32048	3.25248	3.45286	4.6241	3	3.25096	3.42492	3.35473	3.38819	3.59335	3.05137	3.82883	2.78869	3.29278	3.98732	4.13586	2.07039	4.14812	3.34483	3.20163	1.54102	4.21956	3.52732
ATXN2	4.11853	4.93687	4.18031	4.83137	4.71973	4.62117	4.84046	4.1914	4.69432	5.10392	4.82985	4.50906	4.78503	5.0072	4.38612	4.60348	3.96255	4.09085	3.95791	3.84097	3.45286	4.47119	3.51096	4.09845	5.03078	3.56682	3.89724	4.02503	3.13093	4.20867	2.98914	4.67299	4.13422
ATXN2L	5.45812	6.07017	5.44095	5.35262	6.41583	6.04898	6.35456	5.25852	5.7658	5.6091	6.40854	5.60644	6.2426	6.51728	5.44394	6.81788	4.86641	5.14282	5.52105	6.5938	5.02503	5.88606	6.21568	5.34908	5.98914	5.88093	6.21607	5.84599	4.9782	6.47557	4.3799	7.00124	6.45516
ATXN3	1.67807	2.41954	2.21412	2.62994	2.27501	2.46728	2.23879	2.02148	2.4489	1.98914	2.18587	2.62059	2.59932	2.69153	1.8679	2.60407	2.30451	2.12763	2.32769	3.31179	1.28096	2.33914	2.08406	1.56071	2.44361	3.09255	1.5008	2.78869	1.59455	2.81147	0.0840643	2.81147	3.30889
ATXN3L	0	0	0	0	0	0	0	0	0	0	0	0	0	0	0	0	0	0	0	0	0	0	0	0	0	0	0	0	0	0	0	0	0
ATXN7	2.94298	2.93923	2.70708	3.24184	2.20477	2.74416	2.33056	2.79909	3.20477	3.26003	3.44095	2.7137	3.18745	2.83188	2.53107	3.37434	2.3978	2.74631	2.65992	3.30451	2.58256	2.926	1.95606	2.6017	3.18903	2.86987	2.49313	3.17473	2.29866	3.55949	1.78241	3.82579	3.92315
ATXN7L1	2.21723	2.28392	2.42492	1.87184	2.01078	2.87381	2.42492	2.36737	2.03914	2.36177	2.35332	2.93168	3.01614	1.774	2.42761	1.72247	2.40871	2.51349	2.22651	2.57531	2.07382	2.12763	2.20477	2.47508	3.07039	2.34483	1.43296	3.83693	0.823749	2.07724	0.333424	3.77083	2.38681
ATXN7L2	1.82375	1.87578	2.27202	2.27798	2.61353	3.57773	2.01792	1.99277	3.14078	2.38957	3.41549	3.0197	2.89142	1.9782	1.774	2.83592	1.70044	2.08066	2.22033	2.70487	1.66903	3.8953	2.44095	1.36737	2.73985	2.47768	4.39575	3.33485	2.926	3.8953	1.36177	3.66334	6.00428
ATXN7L3	4.89869	6.26679	5.27947	5.17792	5.44791	5.54133	5.79312	5.69711	5.9814	5.07596	6.18567	5.50875	4.71315	5.51728	5.15137	5.53916	5.53543	5.33378	6.02259	6.53559	4.05137	6.25267	5.16511	4.57652	5.98778	5.62819	6.36177	5.14934	4.65249	5.45549	4.13175	5.39335	5.04352
ATXN7L3B	6.54874	7.30761	6.59096	7.0881	6.77847	6.50795	6.81954	7.2406	7.54504	6.47606	6.6799	6.32409	6.78947	7.18656	6.37764	6.77742	7.011	6.73809	7.24146	6.53931	5.26716	7.37756	6.31651	5.80632	6.99254	6.32067	5.61353	6.7126	5.6097	5.36457	4.75007	6.49617	5.35085
ATXN8OS	0	0	0	0	0	0	0	0	0	0	0	0	0	0	0	0	0	0	0	0	0	0	0	0	0	0	0	0	0.565597	0	0	0	0
AUH	5.80297	5.46532	4.01078	4.75596	5.55582	4.69933	5.09972	5.17552	5.30743	5.46467	5.59842	4.87184	5.22458	5.54751	5.11936	4.53294	5.70708	5.16229	4.31397	3.34483	5.10266	5.16068	3.95977	7.09772	5.25323	3.80632	3.92884	5.19967	4.17951	4.42962	3.47119	5.34234	5.13299
AUP1	6.15947	6.33825	6.29002	6.01569	6.91409	6.5656	6.94462	6.05767	6.35279	5.88679	6.78842	6.60066	6.85462	6.32984	6.10559	6.65564	6.15502	6.12846	6.41549	7.85748	5.68762	6.87529	8.00355	6.41633	6.36632	7.02824	8.10628	7.22766	5.90038	7.95093	5.19692	7.66413	7.87689
AURKA	4.70044	3.3147	3.79077	2.33628	5.05485	2.53356	4.32625	2.64155	2.854	2.78241	4.87578	2.24184	4.22188	3.39232	1.62293	3.29572	3	2.13422	1.65992	1.33914	0	2.40327	7.12216	3.24184	1.08406	2.926	0	1.95977	0.226509	0.887525	0	0.641546	0.790772
AURKAIP1	7.69919	7.31994	7.36036	7.65857	7.83333	7.45886	7.77689	7.17513	7.35324	6.85112	7.71541	7.26125	7.43087	7.5598	7.23381	7.54055	7.57274	7.17153	6.98117	6.92884	6.88093	7.44609	8.11067	7.59283	7.08438	7.28485	7.91211	7.80297	6.65306	7.72996	5.67723	7.42895	7.65421
AURKAPS1	0	0.879706	0	0.0285692	0	0	0.0565835	1.81967	1.3505	0	0	0.137504	1.02857	0	0.687061	0.536053	0	0.214125	0	1.4957	0	0.286881	0.526069	0	0	0	1.04264	0	0	0.823749	0.333424	0.378512	0.613532
AURKB	2.44626	0.815575	1.83592	0	3.47379	2.34199	3.46074	1.67807	1.08406	0.536053	3.97911	1.62761	3.44095	1.96347	0.0840643	2.11103	2.77821	1.64155	0.298658	1.30451	0	0.85599	4.84348	3.67129	0	3.71039	0	2.48285	0	0	0	0	0.333424
AURKC	1.30451	1.69599	1.63691	0.367371	2.28392	2.44361	1.32193	1.5008	2.15704	3.60644	1.99277	1.13093	1.9222	2.09424	0.903038	2.76129	2.32481	1.07039	0.321928	0.286881	0	1.22651	0.367371	0.286881	2.05658	1.73985	1.70044	0	0	1.89142	0	1.87184	2.49825
AUTS2	2.33342	2.30743	2.33914	3.13422	3.87381	2.83794	3.51854	2.63227	3.0054	2.32193	4.02768	3.16993	3.33056	2.46989	2.43829	2.9855	2.75275	2.75275	1.68706	2.73985	1.35614	2.61824	5.1416	2.45418	2.58015	2.40054	2.65992	0	0	6.06544	1.88753	6.26941	3.67807
AVEN	3.95699	3.03738	3.67807	2.81558	3.16832	3.22497	3.72792	2.54844	3.85699	3.07895	3.40871	3.57894	3.83996	3.9222	3.22497	4.07553	3.44626	3.50589	3.50589	4.10685	3.57894	3.5741	3.34199	4.12763	3.87184	3.86592	2.37851	3.90785	2.75702	2.88362	1.42761	3.94486	3.58376
AVIL	0.765535	2.91839	2.22959	4.29205	2.4489	2.91265	3.86295	2.46467	1.74416	1.25096	2.88362	3.48414	1.60881	2.31034	2.52356	4.08831	1.84398	1.83996	2.19849	2.3978	0	3.74308	1.65992	4.19771	2.59932	1.32193	3.57289	5.1334	0.650765	4.39232	1.82375	2.40599	3.66221
AVL9	3.90207	4.73769	3.38405	4.13258	4.71918	3.05137	4.46401	3.90785	4.21723	3.52857	3.2555	3.06523	3.74739	4.65134	3.26903	3.06005	2.7845	3.52231	3.33199	2.65764	2.54597	3.22188	3.19061	3.32912	3.6837	3.95977	0.485427	4.25172	2.96162	1.66903	1.02148	3.43696	2.08406
AVP	0	0	0	0	0	0	0	0	0	0	0	0	0	0	0	0	0	0	0	0	0	0	0	0	0	0	0	0	0	0	0	0	0
AVPI1	4.17792	3.42223	3.99458	3.45943	2.63227	3.36737	3.66903	3.8885	4.40735	3.52105	3.76235	3.7939	4.87036	2.87774	3.84398	4.14731	4.31542	3.74308	3.47897	2.80116	3.07895	3.59813	4.74362	4.2032	3.61117	4.82426	3.55213	2.33342	2.5435	3.69042	0.941106	3.52732	3.90111
AVPR1A	0	0	0	0	0	0	0	0	0	0	0	0	0	0	0	0	0	0	0	0	0	0	0	0	0.704872	0	0	0	0	0	0	0	0.137504
AVPR1B	0.189034	0.389567	0.111031	2.79701	0.0426443	2.71149	1.80323	4.0045	2.72247	0	0	0.722466	0	3.27501	2.55582	0	1.848	3.5472	1.20163	3.39643	1.76977	0.238787	0	0	2.54102	2.09424	0.641546	2.45418	0	1.09085	0	0	0
AVPR2	0	0	0	0	0	1.45943	0	0	0	0	0	1.23266	0	0	0	0	0	0.536053	0	0.163499	0	0	0	0	1.40599	0.238787	0	0.948601	0	0	0	0	0.31034
AWAT1	0	0	0	0	0	0	0	0	0	0	0	0	0	0	0	0	0	0	0	0	0	0	0	0	0	0	0	0	0	0	0	0	0
AWAT2	0	0	0	0	0	0	0	0	0	0	0.0840643	0	0.137504	0	0	0	0	0	0.594549	0	0	0	0	0	0	0	0	0	0	0	0	0	0
AXDND1	0	0	0	0	0	0	0	0	0	0	0	0	0	0	0	0	0	0	0	0	0	0	0	0	0	0	0	0	0	0	0	0	0
AXIN1	3.30012	4.12516	3.45286	4.01703	3.36877	4.06695	3.88947	3.92979	3.56316	4.31034	4.81762	4.13668	3.6017	4.23879	3.73552	3.99005	4.39094	4.0054	3.5373	4.75809	2.91648	4.03826	6.79753	4.04264	4.03914	4.30889	4.06781	4.03298	3.15543	4.62994	2.1635	4.29572	4.42694
AXIN2	3.17632	3.96901	2.70044	3.96717	3.35473	4.12102	2.75702	3.13422	3.74308	3.8125	3.47379	3.72137	2.9542	3.91073	3.50589	3.02503	3.40054	3.5373	1.65535	2.9241	1.0072	3.44095	3.14731	2.02503	3.07724	2.70929	2.04963	3.66789	1.58976	3.33628	0	3.36877	1.63227
AXL	2.01792	0.238787	2.74201	1.1375	0.695994	2.67807	2.1635	2.29866	2.65535	0.887525	2.95977	3.12763	4.11103	0.941106	2.76341	1.926	3.07382	2.5435	1.92979	4.77347	0	2.25096	2.09761	2.46205	2.69822	4.12267	0.555816	1.63691	1.68257	4.04002	0.15056	3.68032	3.91265
AZGP1	1.56071	1.02148	8.71939	1.05658	2.57046	5.31179	2.54844	7.3213	5.58376	0.475085	2.51096	2.7866	4.01167	5.52293	3.15381	2.9279	6.17552	3.2854	10.5922	1.67807	0.189034	3.9982	7.32616	10.7412	0	0.163499	8.64742	0.0565835	0	3.79286	0	0	0
AZGP1P1	0	0	0	0	0.516015	1.41143	0	0	0	0	0	0	0	3.2765	0	0	0	0	0.137504	0	0	0	0	0	0	0	0	0	0	0	0	0	0
AZI1	2.79494	3.96532	3.0197	2.488	3.32769	3.19692	3.17951	3.31325	3.69042	2.98732	4.02414	3.39369	3.0197	2.93923	2.78869	3.60763	3.1127	3.12267	3.33199	3.9514	0.536053	4	5.43463	2.46467	3.28244	3.16832	4.42291	2.81967	1.51096	3.62761	0.933573	2.93357	3.01078
AZI2	5.31143	4.70653	4.58015	4.98778	4.6792	4.48607	4.44294	4.72846	4.52857	5.26791	4.7021	4.39025	5.09803	4.99322	4.43696	5.23113	4.58376	4.63807	4.39025	4.07639	4.51538	4.58976	5.19259	4.17552	5.51728	4.59991	3.95233	5.42257	4.38888	5.20398	3.55459	5.82528	5.22149
AZIN1	6.54982	5.82655	5.43829	5.87725	6.13319	5.85997	5.64616	5.54411	5.9331	6.88594	6.24184	5.09466	6.84975	5.73742	4.97774	5.78346	5.10727	5.24793	5.46238	5.49729	5.24603	5.54133	6.58946	5.82197	6.4224	6.67327	4.33628	6.45598	5.54195	5.56834	3.42626	6.36089	5.41177
AZU1	0	0	0	0	0	0	0	0	0	0	0	0	0	0	0	0	0	0	0	0	0	0	1.27501	0	0	0	0	2.9542	0	0	0	0	0
B2M	14.7239	11.6335	13.2123	11.4463	13.3855	11.0446	14.0241	11.4904	11.4852	11.5245	11.9151	11.1204	12.3604	13.2517	11.2329	12.2651	11.7588	11.2505	11.9487	12.3945	9.81421	12.2525	12.5624	13.2706	11.5421	13.2203	9.22706	11.8369	11.0789	10.7215	8.94784	11.3539	11.5353
B3GALNT1	3.20006	3.66107	3.10769	3.74308	2.92029	3.56438	2.97085	4.08491	3.95513	4.65878	3.32769	3.17153	2.98003	2.57289	3.18428	3.58616	3.46205	3.8748	3.0321	3.09761	4.04002	4.38474	4.75328	4.55704	4.29572	3.26303	3.10266	4.63923	2.75061	4.14649	2.26604	3.91265	2.80735
B3GALNT2	3.0197	4.06437	3.34483	3.5656	3.68482	3.95977	4.1914	3.23879	3.87676	2.70929	3.5656	3.56803	3.95791	3.26003	3.45812	4.1102	3.06178	3.03562	3.82171	4.24031	1.07039	2.50589	2.35332	3.2032	3.56438	3.29866	2.81352	4.62176	2.91073	3.76977	1.28688	3.85798	4.34696
B3GALT1	0	0	0	0	0	0	0	0	0	0	0	0	0	0	0	0	0	0	0	0	0	0	0	0	0.895303	0	0	0	0	0	0	0	3.42358
B3GALT2	1.64616	1.07724	2.23573	0.464668	1.852	0	0.918386	2.52356	2.6017	0	0.485427	0	1.5008	0	0	0	3.32769	1.80735	5.09466	2.90497	0.432959	0.286881	0	2.42492	1.07039	1.14405	1.21412	1.01436	1.35614	1.1375	0	3.43563	1.1635
B3GALT4	3.16189	4.51791	3.2765	3.10601	4.0781	3.92315	3.9241	3.33485	3.30451	4.01078	3.2765	3.56682	3.78764	4.32409	3.43696	2.75916	3.79597	3.53854	3.30451	2.86987	3.38128	3.02503	4.66448	2.5509	4.08236	4.59694	3.51475	5.10559	3.72792	3.55213	3.14568	3.77294	3.3147
B3GALT5	0.176323	1.59932	0.650765	1.51096	0	0.411426	0.464668	0.575312	1.07724	1.41684	0	1	0	0.790772	2.15381	0	0	0.956057	0.485427	0.275007	0.485427	1.61353	0	0	1.69153	0.263034	0	3.53605	0.887525	1.03562	0	3.48671	0
B3GALT6	3.71039	3.41007	3.92125	4.20006	4.67016	4.73985	4.56438	3.75916	4.19692	4.20242	5.13381	4.46532	3.96162	4.59216	3.78869	4.05224	4.44559	3.86394	4.10266	4.30816	3.69488	5.40701	4.64212	4.41954	4.19692	4.38474	4.73335	4.13504	4.04527	4.44692	3.1811	4.23496	5.0343
B3GALTL	2.34199	2.46467	2.25096	2.59932	2.04963	1.99639	2.88166	1.13093	2.14405	2	1.81967	1.58976	2	2.08746	1.83996	2.39506	2.48285	2.42761	3.24641	1.93734	0.454176	1.84398	0	1.28096	1.70044	2.93734	1.90689	2.03562	0.941106	1.94111	0	1.4957	4.08576
B3GAT1	2.57046	7.44236	2.54844	3.75596	4.57592	4.14323	3.33771	1.81967	0.847997	4.20085	5.02547	1.7137	4.09845	3.11103	1.28688	0	0	2.926	3.70155	0	0.400538	0.978196	0	2.27501	0.641546	2.66903	2.31615	5.16591	2.73335	4.83946	0	4.38612	6.64256
B3GAT2	0	0	0	0	0	0	0	0	0	0	0	0	0	0	0	0	0	0	0	0	1.8953	0	0	0	0	0	0	0	0	0	0	0	0
B3GAT3	6.66206	6.81211	6.3336	6.27165	6.31669	6.46091	6.89385	6.27146	6.17911	6.23764	6.96567	6.12536	6.4522	6.64241	6.21607	7.27994	6.2116	6.00876	6.24641	5.66959	5.26529	6.12619	5.972	5.58916	6.57984	6.46009	7.05452	6.34394	5.31759	6.84887	4.07039	6.43763	6.8358
B3GNT1	5.54504	5.38301	5.75676	5.98368	6.31524	6.77781	5.58916	6.29701	6.42727	6.41346	5.142	5.73552	5.81378	5.89191	5.81404	5.62059	6.43045	6.30488	5.43996	5.52669	5.17193	7.69877	5.61058	4.96532	7.53411	5.07039	6.93227	5.36632	5.28355	6.47086	3.43029	6.70016	8.54944
B3GNT2	3.40327	4.38474	4.54967	4.26754	4.90833	3.51854	3.89433	3.52607	3.94486	4.0635	3.78241	3.05832	4.65421	4.19219	3.46858	2.73118	4.6792	3.45549	3.83996	4.0365	0.790772	3.94111	3.70266	4.76182	4.66391	4.13504	3.1127	3.2555	2.28392	3.72356	0.948601	3.43029	5.17752
B3GNT3	0	1.5656	5.05094	4.33985	0	2.92029	3.67356	2.58496	1.69153	3.63227	0	3.52857	4.60644	0	5.84875	1.82375	6.0847	4.27873	7.05528	0	0	0	0	0.565597	0	3.83996	0	5.92315	0	1.59455	0	0	0
B3GNT4	0.389567	0	2.92979	0.432959	1.16993	2.64616	0	4.8089	4.71205	0.545968	1.24489	0	0	0	0	1.34483	3.43429	3.71918	0.333424	2.38405	0	4.95931	0	2.02503	2.47508	1.0072	0.344828	0	0	0	0	0	1.65076
B3GNT5	3.18903	4.56438	2.848	4.24184	1.28688	1.42223	3.2555	2.91456	3.52607	2.39506	4.07382	2.51349	4.21723	2.8339	3.15704	3.52231	2.81558	2.5435	3.27798	2.45943	0.201634	2.58976	0	2.81147	2.57773	1.43296	2.78241	3.67016	3.16511	4.68538	1.57046	4.52419	2.58976
B3GNT6	0	0	0	0	0	0	0	0	0	0	0	0	0	0	0	0	0	0	0	0	0	0	0	0	0	0	0	0	0	0	0	0	0
B3GNT7	3.9279	2.69153	0.594549	0	1.66903	1.53605	0	0	0	0.0426443	5.76368	0	1.57531	0	0.807355	0	0	0.516015	0	0.978196	0	0	1.04264	0.555816	2.65535	1.85599	1.51602	1.37851	0	1.82782	0	0	6.27016
B3GNT8	5.2791	5.42021	3.62877	4.1102	2.52356	4.51349	4.08746	3.38267	3.74201	4.29939	5.12516	4.05745	3.67016	5.42459	5.32553	3.34767	3.98277	3.63459	3.52607	3.25248	0	4.57833	2.12102	3.29572	4.33914	4.24869	3.65764	4.83996	2.84197	1.05658	0	3.29131	2.80116
B3GNT9	2.70266	3.7137	4.80323	4.19061	2.68706	4.09339	4.46205	4.80168	5.11395	0.124328	3.63807	4.76288	2.852	6.05702	4.60585	4.22033	4.10769	4.38888	4.96347	4.64501	5.81634	4.51979	2.76553	5.5656	5.35473	4.32841	4.47768	4.79546	4.77452	5.04396	4.39163	5.10434	5.92148
B3GNTL1	2.24489	3.6565	1.99277	2.43563	2.41684	2.61589	3.52105	2.65076	3.0268	1.80735	3.19692	3.06695	2.9486	3.02857	2.22651	2.9486	2.55336	2.25096	3.65421	4.22882	0.0285692	3.67582	4.16752	2.1375	2.78241	3.29425	3.95606	2.85	1.79077	3.30743	0.669027	2.40054	2.79286
B4GALNT1	4.11603	3.9222	1.12433	0	5.36142	4.65764	0	0.298658	0.214125	2.33342	3.16832	0.389567	2.45418	1.85599	0.432959	3.80632	0.367371	2.24184	2.46989	0.887525	0	2.79909	4.82171	1.03562	0	2.33342	1.15704	0	0	0	0	0	3.01078
B4GALNT2	0	1.9486	0	0	0	0	0	0	0	0	0	0	0	0	0	0	0	0	0.31034	0	0	0	0	0	0	0	0	0	0	0	0	0	0
B4GALNT3	4.19535	5.29425	3.24641	3.53107	3.45943	3.25701	3.72574	3.95699	4.27128	5.4363	3.94579	4.83238	2.7866	5.94953	4.8525	2.85798	2.98003	3.67694	1.04963	2.15381	0.594549	5.04045	2.01792	2.16993	0.918386	1.33914	1.65992	5.38578	2.774	4.25776	0	3.49313	4.15137
B4GALNT4	2.22033	1.96717	3.99095	4.11353	2.65076	3.70155	1.74416	5.00315	5.99186	3.33342	4.55275	3.52857	2.76129	1.1177	2.854	3.06178	4.01167	4.90497	4.82069	4.63923	2.04264	6.15583	6.26322	4.60822	3.24945	4.04876	4.50398	3.44626	0	5.10936	0	3.62994	1.04264
B4GALT1	4.36877	3.9782	5.24831	4.32625	2.47768	4.20398	4.58736	4.15381	4.58676	4.60763	4.14078	4.69209	5.11061	3.85798	4.66732	3.95884	4.49185	4.18666	5.26941	5.13668	1.95233	4.52857	4.1811	4.74792	4.04439	5.21607	1.79909	5.09212	3.40054	5.42425	1.97453	4.8953	4.30597
B4GALT2	4.08151	4.15704	4.4121	4.96209	4.60466	4.93074	4.56925	4.51979	4.86987	5.12143	5.75087	4.91648	4.6427	4.31179	4.69877	5.04614	5.36457	4.87283	4.42425	5.15299	4.70708	5.1823	7.08661	5.69933	4.81096	5.36492	7.49017	5.35896	4.41886	5.04701	4.1177	5.49121	6.37069
B4GALT3	5.23304	5.20828	4.98868	5.00495	5.38819	5.35931	5.40327	5.01033	4.97865	4.81609	5.08534	4.93593	5.39472	6.11707	4.90689	5.15583	4.94345	4.70874	5.73931	5.75409	4.33628	5.36527	5.55275	6.00338	5.35896	5.33307	5.3799	5.22689	4.70321	4.62527	3.31759	5.70957	5.10601
B4GALT4	4.95233	5.84273	4.95791	5.1811	5.5741	4.75114	5.72247	5.29719	5.42391	5.80941	5.52576	4.59991	5.2854	5.8125	5.11562	4.89821	5.08491	4.64212	4.84699	4.08066	3.90207	5.14323	4.37782	4.66732	5.42291	4.8212	4.75969	5.85898	3.9486	5.22535	3.89142	5.30342	4.56803
B4GALT5	4.40939	5.45088	4.87627	5.17473	5.88484	4.59813	5.15987	4.83794	4.79129	5.44361	5.5404	4.40122	4.45943	4.42425	4.05832	3.80941	4.57289	4.43162	3.58376	4.14241	2.37851	3.72901	2.49313	4.53978	3.96901	5.02015	1.68706	4.76235	3.56316	4.03738	1.23266	5.52795	4.43763
B4GALT6	1.90304	3.48929	3.24793	3.42895	3.17473	3.36036	2.47768	3.91552	5.85	3.16832	3.15704	2.31615	1.79077	2.65535	3.36457	4.48929	3.36177	3.59813	1.89142	1.58015	2.60407	3.9644	2.0635	3.09085	3.99277	2.26604	2.62527	3.61117	2.80529	3.78869	0.536053	4.72083	0.765535
B4GALT7	5.7301	5.36807	6.34855	6.09487	5.57501	6.44923	5.93263	6.16651	6.07275	5.58316	5.36702	5.86987	5.62205	6.30195	6.0917	6.6886	6.43329	5.49185	5.85	5.49857	4.90014	6.06953	5.37573	5.82222	5.39917	4.7666	6.13791	4.72028	4.28983	5.37747	4.07639	5.04264	5.23688
B7H6	2.93734	1.96717	1.78241	1.73118	2.52857	0	2.95233	0	1.97453	2.42223	0.411426	0.594549	2.17951	0.613532	1.58496	1.65076	0	1.38957	0.485427	2.62761	0	1.7137	0	1.44361	2.78869	1.33342	0	2.69599	2.08066	0	0.454176	1.31615	1.22033
B9D1	5.40701	6.16088	6.16712	6.77413	5.85823	7.15381	7.03342	7.13165	7.03276	7.10894	6.01011	6.87713	6.47411	6.79662	7.1631	6.81365	7.24963	6.89093	6.62293	6.63009	6.04483	6.05289	4.41886	5.44294	6.67327	4.90689	6.54226	5.44128	5.16792	6.98391	5.69404	5.81147	6.47946
B9D2	4.29057	4.48156	5.06393	5.16952	4.10098	5.15421	4.97407	5.73579	5.40497	4.70929	4.63691	4.56621	4.17233	4.1177	4.84097	4.65363	5.28281	4.96763	4.08746	3.72465	1.27501	4.0993	2.71809	3.05311	4.43829	3.46989	3.79597	4.08491	2.95047	4.05485	2.14731	4.05224	3.92125
BAALC	4.86245	5.83188	2.41414	2.42761	3.78869	0	4.75435	0	2.24489	1.18269	4.70266	0.650765	2.68257	3.44095	1.21412	1.60881	1.74416	2.54597	4.12267	0	0	0.505891	4.09508	0.847997	6.34908	5.52293	2.33056	1.12433	0	4.29499	0	0	0
BAAT	0	3.60644	0	0.565597	2.18903	1.32769	1.65076	1.45418	0	0	2.09424	0	0	1.42223	0.378512	0.575312	0.0976108	0	0	0	0	0	0	0	0	0	0	0	0	0	0	0	0.286881
BABAM1	6.73552	7.0268	6.46793	6.52403	7.08513	6.6008	7.24859	6.63706	6.84637	6.55105	6.80349	6.95093	6.54055	6.83251	6.63154	6.97361	6.70016	6.61383	6.77531	6.33949	5.43729	6.82451	7.26529	6.91061	6.93817	6.49841	6.33378	6.72792	5.75382	6.67567	4.65019	6.7926	7.08958
BACE1	5.36667	5.31615	4.45943	5.22419	5.6241	5.56955	5.25248	5.09677	4.5735	5.54689	5.65048	5.1819	5.69572	6.37452	5.08449	4.72028	4.77558	4.9331	4.68089	5.05918	2.46989	3.87381	3.47508	3.63807	3.81967	4.48285	4.41007	7.65421	4.76924	6.17233	3.10769	6.62381	5.04089
BACE1-AS	0	1.18269	1.60407	1.90304	1.23266	2.05311	1.40599	1.98185	2.13422	1.32193	2.08406	1.53605	1.47508	1.82782	1.19535	1.98185	1.79077	1.57531	1.78241	2.75275	0.748461	2.72683	0.871844	1.28096	2.23879	1.18903	3.00899	2.29572	0.823749	3.26003	1.09085	2.68257	2.93357
BACE2	3.80323	1.32193	8.41701	2.61589	2.66221	2.58496	4.08831	6.59246	7.70805	1.75275	3.3799	3.83086	3.78555	2.21412	4.94017	4.33557	6.89881	6.28021	6.64904	3.01078	1.39506	5.488	5.68342	3.11437	3.62644	5.72792	3.69599	7.39832	1.9486	2.84398	0	2.77821	2.89918
BACH1	2.18269	2.58256	3.2765	1.95233	3.1127	2.01078	2.68482	1.76977	2.75061	2.35614	2.52105	1.87578	3.47768	2.83188	1.79494	1.63227	1.99639	1.91839	2.39506	2.75489	0.85599	3.24184	2.31325	2.20163	2.71149	3.54967	0.695994	3.08406	2.30451	2.44095	0.641546	4.04527	3.81967
BACH2	0	0	0	0.0703893	0.464668	0.321928	0.214125	0	0	0	0	0	0	0.613532	0.214125	1.26303	0	0.432959	0	0	0.333424	0.275007	0	0.378512	1.926	1.24489	0	0.464668	0	0	0.565597	1.5008	0
BAD	6.51207	6.64458	6.69516	6.47298	6.60377	6.32391	6.60214	5.9743	6.32373	6.08023	7.38586	6.30907	6.46467	6.34643	6.09951	6.11353	6.63503	6.34926	6.13545	5.88582	5.50875	6.82922	6.37278	6.10643	6.00495	6.76527	7.06447	7.19918	5.71809	6.81378	4.30086	6.73498	6.53854
BAG1	6.67016	5.35896	6.12619	6.54458	5.82018	5.99955	6.14405	6.04745	6.74389	5.41007	5.77162	6.0072	5.68229	6.54179	5.92267	6.24203	7.3713	6.90737	6.18606	5.3906	4.81967	6.6858	5.04308	5.96532	7.12195	5.24413	4.90641	5.22574	4.47314	5.50938	4.05311	5.92172	5.07382
BAG2	3.10098	1.86394	3.29278	3.17473	3.06178	3.71039	3.42626	1.66903	2.63227	3.77189	2.27501	2.72683	3.82985	3.30743	2.07382	3.49057	2.75489	2.50335	1.66903	3.08236	3.86295	2.70708	3.12102	3.9542	3.35755	3.34056	2.42223	4.76553	3.79077	3.19061	2.9982	3.96625	3.82375
BAG3	3.83996	3.90881	5.04876	3.42761	2.95233	4.24413	3.24793	3.42223	4.06953	4.03474	4.50906	4.08151	5.22574	3.98368	4.60703	4.20006	3.98094	3.29719	3.65076	5.0751	5.64472	3.27053	8.62578	4.59216	4.95	3.83996	2.72683	2.36457	5.37016	3.86691	5.70404	6.80387	7.79773
BAG4	2.848	2.04614	2.1177	2.05658	2.18903	2.72247	2.25399	2.03562	2.56803	3.25701	2.70044	2.01436	2.84599	2.0635	2.32769	2.58736	1.85599	1.76129	1.70044	2.38405	1.81147	2.80529	4.34979	2.90689	3.48027	3.13586	1.20163	2.84599	1.81147	3.20945	0.545968	3.42626	3.11603
BAG5	4.43363	4.87381	4.16591	5.23649	5.1102	4.65076	5.22265	5.00675	4.98368	4.18903	4.63401	4.68818	4.749	5.4219	4.97865	5.06609	4.50462	4.47444	4.71205	4.63517	4.2149	4.57894	3.47508	3.45286	5.12309	4.88753	3.60763	5.71232	3.95977	4.1643	2.70708	4.73118	4.06867
BAG6	5.61206	6.1058	5.59066	5.68173	6.26379	6.53605	6.32966	5.9493	6.09508	5.93711	6.31759	5.94251	6.31016	6.50621	5.65363	6.15906	5.84348	5.80064	5.96278	6.47005	6.22246	6.17353	6.98993	6.3411	6.58826	6.49458	6.58105	7.1014	6.12516	7.00371	5.22265	7.05799	6.84787
BAGE	0	1.04264	0	0	0	0	0	2.81558	0	0	0	0	0	0	0	0	0	0.389567	0	0	0	0.739848	0	0.604071	0	2.98914	0	0	0	0	0	0	0
BAGE2	0	0	0	0	0	0	0	0	0	0	0	0	0	0	0	0	0	0	0	0	0	0	0	0	0	0	0	0	0	0	0	0	0
BAGE3	0	0	0	0	0	0	0	0	0	0	0	0	0	0	0	0	0	0	0	0	0	0	0	0	0	0	0	0	0	0	0	0	0
BAGE4	0	0	0	0	0	0	0	0	0	0	0	0	0	0	0	0	0	0	0	0	0	0	0	0	0	0.367371	0	0	0	0	0	0	0
BAGE5	0	1.80735	0	1.45418	0	0	0	0	2.37016	0	0	0	0	0	0	1.74416	0	0	1.56071	0	0	0	0	0	0	0	0	0	0	0	0	0	0
BAHCC1	0.83996	0.422233	1.20789	2.47508	0	0.918386	0	5.39541	5.80323	2.46467	2.20477	3.17473	1.03562	1.77821	2.43296	3.56925	3.32048	4.63227	1.7866	1.09761	0.62293	4.88704	0	2.18269	0	3.31034	1.36737	1.11103	1.52607	3.01078	0.0143553	3.34199	4.16672
BAHD1	5.08534	4.84449	3.7939	4.78869	5.72601	4.34554	4.91456	3.76871	4.02148	5.06824	4.765	4.35403	4.11936	6.04483	3.87086	5.35156	3.48929	3.80735	3.47638	4.88215	4.24108	4.68706	3.08916	3.71039	4.06695	4.78712	3.50462	4.94158	4.86146	4.94907	2.46728	5.15299	5.09592
BAI1	0	0	0.782409	0	0	0	0	0	0	3.42223	0.739848	0	0	0	0	0	0.485427	1.97085	0	0	0	0.163499	0	2.66676	1.01436	1.24489	1.98185	2.25701	0	0.713696	0	0	5.34376
BAI2	1.58496	0	2.14078	0.176323	0	0.584963	2.07039	3.83895	2.72028	0	1.19535	1.33342	2.26303	0	0	0.0426443	1.20789	2.96347	1.64155	1.38405	0	1.4957	3.52356	4.30305	0	2.27798	2.66903	0	0	1.68706	0	1.0072	6.50526
BAI3	0	0	0	2.04963	1.61824	2.91456	0.604071	2.32481	1.24489	2.09085	0	1.88753	0.0840643	0	0	0.214125	0.632268	1.852	0.565597	1.58976	0	0.910733	0	0.516015	1.80735	0.823749	1.66903	0.565597	0	1.12433	0	4.55029	4.96116
BAIAP2	6.49297	8.30081	7.08884	7.0468	7.56285	6.20065	6.20496	6.32337	6.41261	6.72288	6.56255	5.67129	6.20496	6.77373	5.779	6.28651	5.61589	5.54195	5.85674	7.10171	4.30524	5.92006	6.41718	3.71918	5.6017	3.5008	5.56346	5.00495	5.85	6.32067	5.01614	5.8382	6.35156
BAIAP2L1	3.99277	4.23955	4.08491	3.6565	4.04701	3.80219	5.53978	4.27202	3.81044	3.60526	5.52231	4.31179	4.15785	2.47768	5.0343	4.32481	4.42291	4.55152	4.70266	3.7866	1.52105	3.35473	3.81147	4.17153	4.96625	4.75168	3.43162	5.74093	1.32769	3.90593	1.37851	3.35473	0.31034
BAIAP2L2	5.7447	0.176323	4.04089	5.30268	3.07553	2.50589	2.32481	5.89118	2.66448	0.516015	7.09603	3.95699	6.27333	6.69488	4.75862	7.30003	0.85599	2.42492	5.0798	3.74953	0	1.69599	0.263034	0.432959	0.948601	0	2.65306	4.05398	0	3.59694	0	1.23266	2.68482
BAIAP3	6.52184	6.98982	7.45598	7.65191	6.9241	8.59279	7.87836	8.17443	8.50692	7.80536	5.57833	8.28017	7.0781	8.25814	7.67419	8.28937	7.25597	7.95942	6.73985	7.64803	6.66803	7.98675	4.57894	2.68257	9.07074	3.43296	8.68299	1.69599	6.84373	8.47545	5.74685	6.6314	8.36457
BAK1	4.43962	3.90111	4.18269	3.43029	4.64155	4.05224	4.38681	3.20163	3.98459	3.63227	4.88899	3.86196	4.0917	3.83996	3.904	3.97085	3.83592	3.47119	4.01436	4.18824	2.95977	3.94579	4.07895	4.02857	4.09592	4.58135	3.92505	3.8748	3.43296	4.22342	2.62527	3.90497	4.27873
BAMBI	5.19771	3.34056	3.87971	6.0332	4.41954	6.21043	4.67016	4.39575	3.27501	5.06695	4.85649	4.60288	4.05572	6.46271	5.1416	5.41143	4.19535	4.09761	2.79077	3.36177	4.74255	2.25096	4.98322	5.50462	0.495695	5.18864	2.38405	4.75007	0	6.10035	0	6.9535	0.799087
BANF1	7.12412	6.84812	7.15036	7.06221	7.14761	7.38345	7.36036	6.71026	7.2651	6.79973	7.53465	6.95571	7.57092	7.46001	6.5256	7.64126	7.27873	6.98162	6.67511	7.29241	6.17333	7.33834	7.71156	6.60629	7.2151	7.67518	7.86468	7.39669	6.41312	8.11286	5.29131	7.48872	7.99492
BANF2	0	0	0	0	0	0	0	0	0	0	0	0	0	0	0	0	0	0	0	0	0	0	0	0	0	0	0	0	0	0	0	0	0
BANK1	3.48929	3.57773	1.54597	1.25096	3.63575	1.47508	3.46597	2.16993	3.67582	1.90304	2.49057	2.08746	2.12433	3.8339	1.58976	3.50462	0.443607	1.71809	2.40871	4.0635	2.50335	1.76129	0	0	2.90497	4.5656	2.10769	0	1.97453	2.22033	1.52105	3.58135	0.731183
BANP	2.40054	2.91648	3.18903	2.97453	2.58496	3.44095	3.13093	2.91648	3.0993	3.36317	2.59932	3.12763	2.95047	3.03386	2.52356	3.27798	3.17313	2.92029	2.93546	3.75382	2.97453	2.93546	3.34625	2.89336	3.45812	3.83996	3.72683	3.84398	2.54597	3.06005	1.59455	4.15137	4.03122
BAP1	5.27873	5.09212	4.87135	4.63981	4.92695	4.97407	4.89579	5.11728	5.33771	4.61883	5.70515	5.04002	4.88509	5.34731	4.84348	5.68285	5.10936	4.84197	5.02591	5.20984	4.64443	5.05007	4.87036	5.27575	4.76022	5.05268	5.34944	5.73958	4.42559	5.86864	4.10936	5.81916	5.90617
BARD1	0	0	0	0	0	0	0	0	0	0	0	0	0.565597	0	0	0	0	0	0	0	0	0	0.0426443	1.65992	0	0.739848	0	1.45418	0	0.0285692	0	0	0.238787
BARHL1	0	0	0	0	0	0.704872	0	0	0	0	0	0	0	0	0	0	0	0	0	0	0.650765	0	0	3.40463	3.67694	0	0	0	0	0	0	0	0
BARHL2	0	0	0	0	0	0	0	0	0	0	0	0	0	0	0	0	0	0	0	0	0	0	0	0	0	0	0	0	0	0	0	0	0
BARX1	1.91073	0	0	0	0	0	0	0	2.34199	0	0	3.41007	0	0	0	0	0	2.72247	1.83188	0	0	2.0036	0	0.176323	0	3.71039	0	0	0	0	0	0	0
BARX2	0	0	0	0	0	0	0.226509	3.81762	2.17313	0	0	0	0	0	0.0703893	0	2.26303	0	0	3.56682	0	0	4.58316	0	0	0	0	0	0	0	0	0	0
BASP1	3.84499	0	4.75007	2.64155	3.83289	2.30159	1.79077	2.79909	6.70819	0.941106	2.23573	2.48543	4.71589	5.17752	2.50843	3.34625	4.49378	3.64731	3.68482	5.53481	4.76182	6.22593	8.24474	5.72928	2.54844	6.70238	6.24413	1.09085	3.92315	3.0072	0	4.12763	6.68706
BASP1P1	0	0	0	0	0	0	0	0	0	0	0	0	0	0	0	0	0	0	0	0	0	0	0	0	0	0	0	0	0	0	0	0	0
BATF	2.15381	0	3.61471	1.73552	0.321928	2.66903	1.31615	1.02148	2.77821	0	0.604071	2.72901	2.02857	2.14078	1.52607	1.13093	1.13093	2.80323	5.19338	2.70044	0	3.81762	3.39506	1.53107	2.66903	3.83996	2.0635	0	1.25701	3.03914	0	3.05832	4.0798
BATF2	2.33056	1.90304	2.61353	0.475085	2.58015	2.09424	1.92979	1.54597	1.39506	2.04264	3.55213	1.53107	1.79077	2.10769	2.12102	1.15056	1.18903	1.51096	2.43829	1.01436	0.847997	1.59932	3.96347	0	2.14405	4.26903	1.57046	3.90977	1.1635	2.59694	0	1.51602	0
BATF3	1.90304	3.20945	3.90304	3.04264	0.722466	4.52231	3.42358	2.71809	4.07039	4.26078	1.99639	3.54102	2.82985	1.07724	2.66221	2.38957	2.75489	2.7866	0.918386	3.08916	0	1.15704	1.37851	2.67807	1.83996	3.68594	1.26303	0.356144	2.06695	3.07211	0.613532	2.48027	4.12102
BAX	8.17562	7.88564	6.81992	7.10988	8.99087	7.70957	8.9474	6.99288	7.02459	6.6872	8.45931	7.28605	8.30602	7.78156	6.81044	6.64039	6.89893	6.67101	6.45598	6.53636	5.90857	6.62308	6.73268	6.21199	6.75956	7.32751	5.31832	7.73302	5.8711	6.37816	4.61706	6.74497	6.41498
BAZ1A	2.17632	2.58256	2.7761	3.28983	1.95233	2.45943	2.56316	2.3505	3.21101	2.03562	2.64155	2.66676	3.02148	2.13093	2.81147	2.10098	2.83188	2.79077	3.16672	4.06005	0	2.05658	3.32048	2.5435	2.10769	3.774	1.15704	2.55336	2.02857	3.46205	0.333424	2.99095	3.9542
BAZ1B	4.91456	5.68257	4.73335	6.13134	5.90352	4.99095	5.37747	5.04614	5.34589	4.96671	5.44261	5.16752	4.7939	5.91097	5.07382	5.08619	4.90014	5.1014	4.12184	4.74416	4.52669	4.89772	4.73823	4.9222	5.39266	4.9991	3.84298	4.95838	4.24031	4.93216	3.36457	5.1035	4.85699
BAZ2A	4.5509	5.89797	4.64674	5.17832	5.12805	5.1469	4.95	5.18745	5.6314	5.35509	4.96993	5.0492	5.16752	5.42257	4.83289	5.38474	5.09761	5.2426	4.774	5.05398	3.73118	5.70957	4.48285	4.36877	5.73417	4.95652	4.24641	4.85499	4.09001	5.34589	3.5097	5.47444	5.19731
BAZ2B	2.29866	3.22188	2.64155	3.51728	3.72792	2.86196	2.80116	3.09255	3.30159	3.70819	2.80116	3.04439	3.33914	3.46205	2.63459	2.61824	2.94111	2.92029	2.75702	4.09508	2.77189	3.30597	3.22188	3.26604	4.04614	3.31325	3.68032	4.59096	3.50208	4.23649	1.61353	4.19928	4.56377
BBC3	4.89191	4.27724	1.97085	3.99367	5.32301	3.40735	4.90737	2.56316	2.40871	3.0993	5.92861	3.02503	3.89045	4.43162	3.65421	3.86987	2.85997	2.30451	2.46205	2.34199	1.50589	4.24717	4.41819	3.17951	3.07895	4.03298	3.04614	1.68706	1.72247	2.51349	0	3.30451	2.73552
BBIP1	3.16189	3.42626	3.73985	3.79701	3.10936	3.80839	3.68257	4.40463	4.34979	3.854	3.07211	3.38543	3.52482	3.49953	3.45022	3.93546	4.11103	4.26679	3.43962	4.70708	3.89045	3.86592	3.34199	3.91552	4.16269	4.08066	3.66448	3.93734	3.85699	5.09466	2.52105	4.26303	4.0917
BBOX1	0	0	0.925999	0	1.36177	0	1.56071	0	0	0	0.85599	0	0	0	1.43829	0	0	0	3.91265	0	0	0	0	0	0.0143553	0	0.575312	0	0	1.83188	0	0	0
BBS1	3.80735	4.60407	4.52982	4.46858	4.60348	4.95931	4.61648	5.40054	5.36842	5.12598	4.1643	4.90689	4.82222	4.94486	4.92029	4.85748	5.01748	4.77768	4.8505	4.88996	3.77083	5.78319	5.39129	3.774	5.6851	4.62117	4.82426	5.77189	4.63865	5.72901	3.62761	5.7057	4.85997
BBS10	3.83693	3.99277	3.49953	4.18903	4.00988	3.77821	3.91552	3.96347	4.49953	4.38336	3.54844	3.65878	3.56925	4.29278	3.39506	3.848	3.73227	3.78869	4.05485	3.94953	2.32193	4.765	3.45286	2.81967	4.44626	3.87283	2.29866	4.06953	2.74846	3.39094	2.46467	4.17393	3.10098
BBS12	2.10434	3.8166	2.70708	3.63459	3.08746	3.62059	2.91265	3.82579	3.78136	4.83592	2.93546	4.76182	2.84398	3.62644	3.89627	3.17313	3.17792	3.38681	3.01257	2.63691	1.02148	3.60407	1.58976	1.53107	3.71809	1.89142	0.978196	3.50335	1.78241	1.40054	1.01436	2.45154	1.68706
BBS2	4.57713	5.38647	4.63575	5.32733	4.9814	5.22033	5.15178	5.37156	5.71397	5.44261	4.6837	4.56194	5.142	5.75355	4.83744	4.81813	5.0237	4.99413	4.58616	4.91265	4.78869	5.85798	4.62702	5.02237	5.8387	5.2292	5.34944	5.28651	4.61589	5.61706	3.63575	5.4822	5.75435
BBS4	4.749	5.19298	3.83794	4.3147	5.02059	4.37782	5.39129	4.84097	4.67976	4.59813	4.31832	3.99548	4.36527	4.58976	4.25626	5.28133	4.42156	4.17632	4.01525	5.16068	4.22882	5.38819	4.99277	3.66334	5.08916	3.95513	4.42089	4.48671	3.89142	4.54967	2.91839	4.44626	4.74792
BBS5	3.38819	3.89045	4.25475	4.65707	4.26903	5.17153	4.47897	4.74308	4.97865	5.33092	4.77979	4.34767	4.06437	4.58436	4.65935	4.23496	4.0045	4.24793	2.91648	5.08831	2.22651	4.71315	3.14568	3.02148	4.76075	2.72465	5.02945	3.0635	3.30451	4.56864	2.87971	4.21878	4.23802
BBS7	2.79286	4.08576	3.88947	3.23879	3.81762	3.65992	3.31034	4.30961	4.65935	4.11853	3.82579	3.49825	3.63459	3.84599	3.61941	3.43829	3.77505	3.87086	3.69377	3.69377	1.93357	4.14486	2.43296	3.15056	4.54597	3.1635	2.59932	3.58015	2.73985	2.87578	1.22033	3.17951	3.88264
BBS9	2.98914	3.7366	3.43429	3.56925	3.43296	3.08746	3.87676	3.72683	3.38267	2.73118	3.05658	3.14731	3.44626	3.23419	3.69042	3.25852	2.96717	3.19535	2.87184	3.0018	2.38681	3.55704	2.85798	3.09592	4.05224	3.13422	2.21723	2.91265	2.35332	2.66903	1.74846	3.21101	3.53481
BBX	3.16027	3.78869	3.21412	4.0027	3.67582	3.44228	3.65764	4.08321	4.47184	4.29425	3.41007	3.46074	3.73227	4.23036	3.47119	3.22651	3.55459	3.84298	3.59574	3.16832	3.90014	3.63923	0.124328	3.50589	4.79286	4.04264	2.67356	4.35544	4.06609	3.94392	2.69599	4.75168	3.81044
BCAM	8.5847	8.58357	6.51144	8.89724	6.72765	10.105	9.25399	9.60498	6.73417	9.4054	9.51351	8.44357	9.20464	8.83826	8.47257	8.89987	8.99036	8.21018	9.0086	6.99707	8.50843	6.47411	6.99175	8.34412	8.70366	7.10497	11.6518	5.89288	5.69014	9.91906	4.10518	8.98411	5.29462
BCAN	0	0	0	0	0	0	0	0	0	0	0	0	0	0	0	0	0	0	1.5656	0	0	0	0	1.94486	0	0	2.75489	0.831877	0	2.25399	0	0	0
BCAP29	4.08066	4.37295	3.92884	2.98003	4.17871	3.87676	3.97911	3.70929	4.13586	3.4489	3.99729	3.73877	4.11103	4.57046	3.51979	3.61589	3.61706	3.59335	3.41007	4.23266	2.71149	4.03738	3.35755	3.54967	3.99729	3.7866	2.87971	4.69599	2.83592	3.71149	2.6017	3.56071	4.75435
BCAP31	8.62968	8.54747	8.19835	8.45166	7.54535	7.5947	8.83987	8.67419	8.65578	7.89966	8.94369	8.51948	8.30054	8.85975	8.18666	9.54643	8.44969	8.37095	8.36199	7.98823	7.0365	8.47119	8.51159	7.61184	8.47788	7.78234	8.19687	8.86583	6.8902	7.87271	6.10119	7.82477	8.07237
BCAR1	6.06242	6.26472	5.87061	5.87012	6.15927	6.54164	5.99639	5.77241	5.86096	6.20965	6.69363	6.48768	6.17473	6.76858	5.82629	6.5108	5.9697	5.68285	5.46695	6.51507	4.87332	4.96947	5.47021	5.50112	5.30634	5.99594	5.67412	5.65935	5.41616	5.81327	4.17153	6.02857	7.05517
BCAR3	3.52105	4.2891	4.13504	3.56803	1.82375	2.8339	3.69488	3.04439	2.87774	3.31615	4.06695	2.848	3.14078	4.0268	2.35614	2.09424	2.74201	2.60407	2.56316	2.95606	3.48671	1.5656	5.12805	1.73118	2.25701	2.76977	0.62293	4.70266	1.03562	2.88362	1.02148	3.40327	3.74846
BCAR4	0	0	0	0	0	0	0	0	0	0	0	0	0	0	0	0	0	0	0	0	0	0	0	0	0	0	0	0	0	0	0	0	0
BCAS1	0	0	0	0.748461	0	0	0.941106	0	0	0	2.53356	0	0	0	0.918386	0	0	0	4.22805	1.82375	0	0	5.88435	0.378512	0	0	0	0	0	2.32769	0	2.02503	0
BCAS2	5.93003	5.5097	5.62117	5.73118	6.05028	5.28503	5.70874	5.44923	5.7498	5.69265	5.74335	5.31361	6.05202	5.94158	5.10685	5.57168	5.62498	5.31578	5.02459	4.63517	5.03958	5.90809	5.42055	5.08236	6.33253	5.45681	4.85599	6.03606	5.13299	5.45121	4.04002	6.33789	6.02591
BCAS3	3.27947	5.16148	3.33771	3.96162	3.21878	4.09255	4.06005	4.26003	4.42895	3.80632	3.77189	3.82477	3.52607	4.1416	3.60526	3.27352	4.12598	3.97911	4.42895	3.36597	2.03562	4.30159	4.86245	3.24793	4.44427	3.38819	3.08066	4.05485	3.6792	3.42895	2.58256	3.48285	3.03914
BCAS4	4.26828	5.31179	4.63285	4.91073	4.18349	4.77452	5.67214	4.44427	4.39369	6.47135	5.55919	5.30998	2.26003	5.34731	4.69153	3.83693	4.0321	4.43962	3.45286	4.03386	1.07724	3.73985	6.54982	4.5404	3.08066	3.58256	3.80116	4.42358	4.16672	4.58316	1.07039	3.904	1.35614
BCAT1	1.07039	0	1.09085	0	0.137504	0	0.516015	0	0.485427	0	0.214125	0	1.79494	0	0	0	1.02857	0.432959	0.250962	1.0635	0	1.61824	0	0.344828	0.432959	1.59932	0	0	0.879706	0	0	0.298658	1.15056
BCAT2	7.48067	7.32823	7.03232	6.0148	7.05202	6.47265	7.48349	7.1375	6.8009	5.67158	7.03639	6.33056	6.19476	7.16752	6.46858	6.87639	7.48196	6.64169	5.65878	5.94462	5.31759	6.85848	7.96526	5.74228	6.20046	5.43196	7.05137	5.95233	4.88118	4.7845	5.0955	5.8212	4.87922
BCCIP	5.75995	5.8632	5.6017	5.63691	5.73823	5.28096	4.95047	5.12805	5.37016	5.7046	5.65735	5.31868	5.86592	5.83441	5.23726	5.64703	5.53325	5.21839	5.08406	6.45385	5.91025	5.69711	6.52215	5.56316	5.7952	5.57137	5.46826	6.27873	5.55367	6.52388	4.15785	6.18804	5.96093
BCDIN3D	2.41143	2.4489	2.19849	3.16189	2.94298	3.25248	2.4489	2.72465	2.58015	2.62761	2.40871	3.07553	1.93734	2.94673	2.31034	2.57773	2.69153	2.61589	2.8953	2.50843	1.40599	2.79909	3.18745	1.9782	2.89142	2.72901	2.19535	3.17153	1.8679	2.65306	1.26903	2.67807	1.69153
BCHE	2.1177	4.06264	1.38405	0.963474	1.29866	1.8679	5.13217	1.14405	2.8953	1.26903	0.871844	2.21101	0.275007	3.20789	0.214125	1.47508	0	0.411426	1.05658	2.21412	0	0	0	0	0	3.45681	0	0	4.16108	0.925999	0	0	4.51979
BCKDHA	5.77952	5.92053	5.42828	6.04264	5.82579	6.45352	6.10056	6.7046	6.89154	6.26209	5.32805	6.26697	5.36317	6.31976	6.32589	6.73444	7.25257	6.81724	5.77795	5.51317	4.71534	7.30003	4.94111	6.43846	6.86777	5.45812	4.89191	6.29002	4.81967	5.88557	4.39163	6.31633	5.80839
BCKDHB	3.0993	3.36317	2.58496	3.95513	3.02148	3.38681	4.64039	3.92884	3.9607	4.52857	2.9982	3.58736	4.28392	3.40599	3.7866	3.26303	2.90497	3.87971	3.19849	2.78241	4.33914	3.52607	1.54597	3.94298	4.72192	3.90881	1.45943	3.7137	2.5509	3.26454	2.1177	3.2854	2.43029
BCKDK	4.35614	4.40803	4.83036	4.28392	4.47508	4.70487	5.26641	5.09887	5.4522	4.19928	5.42626	4.71534	4.90352	4.96301	4.38474	4.83491	6.06695	4.80581	4.87725	6.10476	4.04963	5.11103	5.42391	4.78607	4.8674	5.53263	4.56316	4.95791	4.55029	5.1152	3.36036	5.28059	5.15866
BCL10	2.21723	2.05658	2.37016	2.50843	2.65306	2.20477	2.23879	2.37573	2.47249	1.97085	2.37573	2.29572	3.03034	2.76129	2.46728	1.69599	2.07724	1.96717	1.87578	2.41143	0.739848	1.926	2.51096	1.90689	2.35896	3.11603	1.14405	3.06005	2.05658	2.0036	0.367371	2.86987	3.10098
BCL11A	0.378512	0.137504	1.52105	1.41143	2.37016	1.42223	0.910733	2.04614	1.29866	0	2.12102	1.76553	1.83592	1.9855	1.09761	2.63227	3.43162	1.98185	0.910733	0	0	1.57531	0	4.99367	0	2.01436	3.36317	3.77294	0	3.46989	0	4.35544	5.15259
BCL11B	0	0	0	0	0	0	0	0	0	0	0	0	0	0	0	0	0	0	0	0	0	0	0	0	0	2.0072	0	0	0	0	0	0	1.09761
BCL2	0.411426	0	0.871844	1.0635	0	1.15704	0.263034	0.823749	1.94486	0.669027	0.941106	0.9855	1.5008	0	0.62293	0.275007	0.918386	1.62761	0.941106	1.28688	0	1.9222	4.85898	1.9855	3.10769	3.83289	1.93357	0	0	3.08916	0	3.5656	4.05137
BCL2A1	2.85	0.0143553	2.58496	2.91456	0	0.443607	0.739848	0	0.344828	0	0	2.08406	3.91361	0	0.790772	0	0	1.38405	0.650765	0.799087	0	0.782409	1.15056	3.11103	1.79077	5.0054	0	0	3.99729	0.31034	0	1.29866	2.63459
BCL2L1	7.01948	7.36519	6.94486	6.59231	7.89142	6.43413	8.05615	6.53107	6.67849	7.18587	7.91133	6.47168	6.89482	6.8426	6.37295	6.41177	6.22052	6.21781	5.49761	6.19574	6.44907	7.70238	6.47557	6.95861	7.00787	6.03364	6.18587	5.68313	6.05268	5.96116	4.9397	6.7765	6.20496
BCL2L10	0	3.89724	2.79077	0	0.0143553	0	1.58015	3.19219	2.31325	0	0	1.43296	0	3.26754	0	0.485427	2.43563	1.89918	0.659925	0	0.0565835	0	0	0	1.45418	2.31034	1.26303	5.15218	0	0.941106	0	0.575312	0.443607
BCL2L11	2.96347	3.61706	3.33342	3.92505	4.02768	3.09085	3.68032	3.60526	3.29719	3.38957	3.40599	3.28836	3.853	3.0321	3.72792	2.68257	3.58736	3.31179	2.72028	4.12102	2.48027	3.9222	3.36317	4.22574	4.67582	3.70044	3.68594	3.9279	3.38405	3.43829	0.815575	3.26454	4.3505
BCL2L12	1.52607	0.918386	2.1177	1.76977	1.26903	2.45418	2.02148	1.37851	2.15381	1.37295	2.05311	2.3978	2.63691	1.48027	2.40054	2.27202	1.96717	2.05311	1.83996	3.04963	0	2.0321	2.66221	2.12763	1.82375	3.12102	1.33914	1.68706	1.30451	2.92979	0.650765	2.61117	2.9241
BCL2L13	4.79857	5.53761	4.52482	5.59991	5.6017	4.82782	6.13422	4.58496	4.6605	4.91839	4.87332	4.63633	4.7761	5.2032	4.68986	5.765	4.41278	4.37782	4.62936	4.89045	4.39232	4.99729	5.58286	4.69153	5.74174	5.03342	3.71809	4.79442	4.74578	5.72083	3.70155	5.96463	5.09128
BCL2L14	0	0	0	0	0	0	0	0	0	0	0	0	0	0	0	0	0	0	0	0	0	0	0	0	0	0	0	0	0	0	0	0	0
BCL2L15	0	0	0	0	0	0	0	0	0	0	0	0	0	0	0.782409	0	0	0	0	0	0	0	0	0	0	0	0	0	0	0.0285692	0	0	1.26303
BCL2L2	6.12453	7.05083	6.00315	6.53574	7.13525	6.38629	6.77123	6.52419	6.56148	5.5552	6.58706	6.27314	7.21267	7.31334	6.5281	6.99582	6.16289	5.95047	6.73944	6.16672	5.6401	6.59216	4.1127	4.87676	6.05572	4.93876	3.63343	6.46565	5.38612	5.36457	3.71589	6.18686	5.19298
BCL2L2-PABPN1	6.30979	6.67327	6.21101	6.40139	6.49185	6.72383	6.48091	6.25946	6.34802	5.85574	6.93676	6.58631	7.2113	6.98868	6.97292	6.80155	6.25456	6.1979	6.62015	6.81455	5.3302	6.9273	6.36632	5.91313	6.2182	5.72601	7.04985	6.17293	5.53605	6.88338	3.97545	7.2765	6.39883
BCL3	4.7366	4.65535	5.90737	4.40327	3.14078	4.7241	5.06824	5.51759	6.25077	3.774	5.37434	4.97682	4.77294	3.98003	5.09297	4.85449	5.88923	5.06609	4.44559	4.98048	1.88753	5.33807	4.44824	5.31179	4.14893	5.30524	4.5601	3.01257	3.45418	4.6094	2.32769	4.87578	5.55121
BCL6	2.85997	2.31034	4.37504	2.89724	1.18903	2.74846	3.26153	3.53978	5.58796	2.14405	3.16511	3.55949	4.22188	1.83188	3.66903	3.43962	4.31687	3.27798	2.64616	4.91839	1.18903	5.3345	4.32048	4.49313	4.48156	4.56133	5.70764	1.79494	4.41549	5.31107	2.96717	4.46532	5.97842
BCL6B	2.66903	2.09424	4.25852	3.28983	2.44626	4.29499	1.35614	3.19849	2.04614	2.29866	2.91073	3.71149	4.59634	3.02503	2.24184	2.37573	3.97545	3.42626	1.44361	4.78712	0.238787	2.37851	1.61353	2.11437	3.89724	4.28614	0	0.978196	1.16993	3.0268	1.0072	3.75382	5.13504
BCL7A	4.21645	4.52231	3.31904	4.47768	4.63633	4.00988	4.20789	3.45022	3.55213	4.39438	5.01837	3.81967	3.98003	4.71039	3.65535	4.13914	3.69488	3.6837	3.23266	3.8125	1.48543	3.94205	4.24413	3.42223	3.43029	3.74308	2.88753	3.98914	1.58015	3.48285	1.01436	4.60288	2.24793
BCL7B	6.80387	6.9431	6.45418	7.053	7.54079	6.79403	6.85574	6.42844	6.67426	5.67412	6.95687	6.64688	6.86332	7.35544	6.29793	7.07489	6.25285	6.10664	6.08852	6.10308	5.67327	6.50303	5.93026	5.95722	6.81429	6.17712	5.62673	6.45039	5.94158	6.61338	4.84699	6.37278	6.25607
BCL7C	5.68061	5.39609	5.79623	5.69321	5.34483	6.37051	5.73715	5.47054	6.27445	5.27687	6.51743	6.16571	6.20379	5.78764	5.63343	6.97143	6.08406	6.1058	6.44128	6.75168	5.65507	6.67582	7.43879	6.31796	6.47037	6.45105	7.18418	6.80051	5.50716	6.50414	3.33056	5.27724	6.65635
BCL9	2.99277	3.93168	2.98003	4.15381	3.4957	3.73877	3.6017	3.91265	3.9364	4.41886	3.37434	4.03298	3.39643	4.25626	3.11437	3.36457	3.65076	3.83996	3.54102	3.57531	2.76765	4.73877	3.3978	3.59335	4.42021	3.7866	4.59335	4.32409	3.848	3.46597	1.97085	5.42861	3.57046
BCL9L	2.46728	2.94673	3.43962	3.25852	3.14568	3.1127	3	3.09761	3.34199	3.57289	3.39506	3.09761	3.40735	3.53978	3.43696	2.65764	3.19535	2.98185	2.60407	3.40327	1.62293	2.54844	3.98003	3.1375	2.26903	3.40054	2.47249	3.03034	2.40871	4.05918	2.82985	4.88606	3.60644
BCLAF1	4.81096	4.76235	4.62877	5.48639	4.87922	5.11103	4.79181	5.00405	5.47411	6.0268	4.78816	4.80941	5.22497	5.31506	4.53481	5.39815	5.01748	5.02104	4.853	5.11478	4.98322	5.32085	4.25626	5.01926	5.72547	5.34908	4.73985	5.70846	4.92884	5.72247	3.73985	6.17612	6.1177
BCMO1	3.04439	3.62527	3.14893	2.92979	4.01614	2.04264	3.2765	0	0	2.36457	1.70487	1.76129	1.36737	3.29572	2.41954	0.526069	1.43829	1.58976	2.22959	1.28688	0	0	0	0	0	0.790772	0	2.74416	0.400538	0	0	2.18903	0
BCO2	1.52105	2.84398	1.12433	2.16027	0.650765	3.58256	2.07724	3.16189	3.16189	2.55582	1.22651	1.78241	1.47508	2.37573	1.59455	3.63575	1.66448	0.807355	0.545968	3.09424	0	0.613532	0	0	2.64616	0.0976108	2.08746	0	1.29866	2.3505	0.443607	1.98185	2.05658
BCOR	3.60999	4.37434	2.81967	3.73769	3.26303	3.31904	3.29131	3.62761	3.64962	3.81147	3.22497	2.99095	3.07724	4.85599	3.45549	3.1375	3.87184	3.5741	3.24184	3.98185	2.11103	3.52607	3.0993	3.55336	2.5509	5.03914	1.94486	6.05832	3.41684	2.94298	1.848	4.53169	3.12763
BCORL1	1.31615	1.95606	1.4489	2.22033	0.238787	1.29866	1.94486	1.46989	2.28688	2.06005	1.87184	1.86394	1.28688	1.39506	1.774	1.37295	1.99277	1.79077	1.48027	2.52607	0.0840643	1.81558	2.46728	0.918386	1.12433	2.43029	1.30451	2.35896	0.963474	2.07382	0	2.27798	1.67356
BCORP1	0	0	0	0	0	0	0	0	0	0	0	0	0	0	0	0	0	0	0	0	0	0	0	0	0	0	0	0	0	0	0	0	0
BCR	3.34056	4.37643	3.67016	5.54133	4.14568	4.01167	5.53169	4.03474	4.02945	4.72738	4.5373	4.7241	4.14731	5.17353	3.62059	5.59485	3.93923	3.56316	3.38957	4.14486	2.88557	5.27836	4.25248	4.65134	4.60407	4.27575	5.25776	4.49889	4.43296	3.852	0.659925	4.78136	4.92552
BCRP2	0	0	2.52607	3.22497	0	0	3.42895	1.7866	0	0	0	2.11437	0	1.73552	1.85997	3.52482	1.37295	0.584963	1.63227	3.05311	0	0	0.62293	0.847997	0.475085	0	2.52105	1.76553	0.286881	1.32193	0	1.34483	3.24184
BCRP3	0	3.31325	7.11718	4.32337	5.67384	0	6.90219	3.37295	3.63227	0	2.63923	1.82375	1.03562	0.831877	6.96786	1.01436	4.65764	0.201634	4.89482	4.51096	0	1.55582	0.389567	0.545968	0.356144	0	3.24793	0.275007	0	3.57652	0	0.782409	1.45943
BCS1L	4.33056	4.21723	4.1914	4.32121	5.01391	4.69488	4.56499	4.1152	4.80632	4.49825	5.03122	4.853	4.91313	4.60763	4.05398	4.89772	4.46074	4.20398	4.56377	5.9397	3.45286	4.9241	5.16471	4.848	4.80581	4.59036	6.0009	5.25512	3.8166	5.83971	3.13586	5.30706	5.36001
BCYRN1	0	0	0	0	0	0	0	0	0	0.536053	0	0	0	0	0	0	0	0	0	0	0	0	0	0	0	0	0.163499	0	0	0	0	0	1.31615
BDAG1	0	0	0.298658	0	0	0	0	0.321928	0	0	0	0	0	0	0	0	0.516015	0.594549	0.298658	1.22033	0	1.22033	0	0	0	0	0.807355	0.505891	0	1.55582	0	1.17632	0.226509
BDH1	5.08321	4.96301	3.61471	4.03914	5.71672	4.05398	5.66562	3.47508	3.73769	3.9991	5.7126	3.85898	5.44493	4.337	3.80219	4.78346	4.01257	4.03826	4.06781	1.18269	4.48607	3.92125	3.24793	4.87922	4.38128	3.43162	4.73985	4.88411	2.71809	5.56407	2.75489	4.98048	1.32769
BDH2	3.45022	3.88753	3.65992	1.95977	4.32048	3.14405	3.43563	1.86394	3.26153	2.59932	4.52293	3.38681	3.70377	2.31034	3.31179	2.71809	3.34341	2.81147	1.75275	5.09381	3.02148	3.76553	1.96717	3.35473	3.4957	4.31107	3.17792	1.0072	1.55582	4.92884	0.31034	2.88362	3.75061
BDKRB1	3.62293	4.12102	1.54597	0	1.40599	0	2.9486	3.09424	2.05311	0	4.12184	0.0426443	0.704872	0.782409	0	1.95606	3.20006	1.69599	2.57046	3.04614	0	2.52857	3.36457	2.82782	0	0.863938	1.26903	3.70266	0.863938	1.4489	0	0.176323	1.77821
BDKRB2	5.69822	6.40786	4.69988	2.4489	4.33985	0	4.0072	6.35738	3.57652	0.238787	6.30342	1.43296	2.22033	2.57531	2.15056	1.81558	4.49633	3.58376	4.06867	4.17712	0	3.65535	2.5435	2.65764	0	3.99458	1.90689	5.05918	0.992768	1.96347	0	1.36737	3.3799
BDNF	0	0	1.5656	0	0	0	0.176323	0	0.356144	0	0	0	0	0	0	0	0	1.1375	0	0	0	0.400538	0	1.26303	4.61648	0	3.01078	0	0	0	0.0840643	0.298658	2.02148
BDNF-AS1	1.40054	0.641546	2.02857	0.815575	1.55582	1.66448	0.895303	0.948601	2.48027	1.89142	1.0635	2.05311	1.54102	1.17632	1.852	0	2.07382	1.98185	1.87578	1.17632	2.11103	2.63923	2.26903	1.64616	3.7126	1.20789	2.76765	3.43162	2.0635	2.74631	1.07724	2.09424	3.11603
BDP1	3.23726	3.15704	2.76553	3.6427	3.79909	2.8679	2.95791	3.12102	3.62059	3.86394	3.09592	2.38957	3.45943	3.61117	2.73335	3.27053	2.83794	3.1177	2.8953	3.74846	3.16189	3.49442	3.03034	2.97453	2.852	2.9542	1.97085	3.36317	2.774	3.39369	1.27501	3.15543	3.46858
BEAN1	0	0	0	0	0	0.321928	0	0	0	0	0	0	0.389567	0	0	0	0	0	0.432959	0	0	0	0	1.56071	0	0	0.722466	0.411426	0	3.23573	0	0	0
BECN1	6.70667	7.5611	6.34731	6.75756	7.01502	6.39575	6.89494	6.89081	6.85087	6.53885	6.34837	6.67228	5.988	6.62673	6.41447	6.38215	6.29223	6.23419	7.17123	6.0881	5.27836	6.25531	6.18824	5.69349	6.6091	6.36824	4.13422	6.29627	5.46499	5.87529	4.30451	6.40548	4.56682
BEGAIN	0	0	3.64962	3.95233	0	1.22033	0.137504	0	4.75969	1.07724	0.678072	0	0	0	0	0	1.26903	3.38819	0	1.32769	0	2.45943	0	4.70874	2.46728	3.15381	3.14241	5.62702	0	1.98914	0.0426443	1.28096	6.36265
BEND2	0	0	0	0	0	0	0	0	0	0	0	0	0	0	0	0	0	0	0	0	0	0	0	0	0	0	0	4.11936	0	0	0	0	0
BEND3	0	0	0	0.669027	0.575312	0.0426443	1	0	0	0.124328	1.0635	0	0	0.432959	0	0.111031	0.31034	0	0.0703893	1.05658	0	0	0.214125	0.575312	0.163499	0.516015	0.695994	0.871844	0	1.04264	0	0.963474	0.910733
BEND4	0	0	0	0	0	0	0	0	0	0	0	0	0	0	0	0	0	0	0	0	0	0	0	0	0	0	0	0	0	2.13093	0	0.85599	0
BEND5	2.49313	2.51349	3.12928	3.41278	2.69153	3.20633	2.79909	4.20555	4.68032	3.35332	3.37434	3.46336	2.854	2.65764	2.67129	3.28688	3.44758	3.69599	2.16672	3.50462	2.72683	4.82222	0.0703893	3.23726	4.08066	3.51854	4.44029	4.29719	3.58976	4.78346	2.08406	5.29352	6.22863
BEND6	0	0	0.516015	0.475085	1.1177	1.42761	0	0	0	0	0	0	0.516015	0	0	0	0	0	0	0	1.38405	1.15704	0	0.367371	1.9222	1.5509	0.189034	0	1.42223	0.475085	0.124328	2.36457	3.32193
BEND7	2.04963	3.52732	2.51349	3.56194	2.78869	2.72901	3.6427	2.59694	3.0197	4.39712	3.39094	3.59694	3.08406	3.46467	3.66107	3.41143	2.69822	3.13914	2.57289	3.78869	1.07724	2.53107	0.678072	3.33199	4.09255	3.17313	3.3799	5.93758	3.15381	4.48671	0.604071	5.28688	2.95977
BEST1	0.992768	1.25701	0.400538	0	2.61589	1.35614	2.86394	0.0703893	2.10434	0	1.51602	0.687061	1.09085	1.33342	1.30451	4.28392	0.389567	1.37851	1.18269	0.650765	0	4.04527	0	1.29866	1.21412	1.64616	0	0	0	1.38957	0	0.0976108	1.70487
BEST2	0	0	0	0	0	0	0	0	0	0	0	0	0	0	0	0	0	0	0	0	0	0	0	0	0	0	0	0	0	0	0	0	0
BEST3	0	2.01792	0.925999	0	3.83086	0	3.66789	0	0	0	0	2.07039	0	0	0	0	0	0	0	0	2.34483	1.57046	0	2.29572	1.80323	0.823749	1.43296	0	0	0	0	0	0
BEST4	0	0.594549	1.13093	0.773996	0	1.67807	0.678072	1.65535	1.53605	0	0	0.918386	0	0	1.1375	0	1.12433	1.64155	1.01436	0	0	1.28096	0.9855	0.0703893	1.74416	0	3.26003	0.163499	0.0565835	0.333424	0.765535	1.34483	2.83996
BET1	4.80012	4.21023	4.74578	5.68678	4.64904	4.21645	4.97039	5.36737	5.04133	4.09592	4.0268	4.34056	4.42223	4.99095	4.41684	5.49217	4.73498	4.38128	4.20945	3.62059	3.91552	4.46532	3.31034	4.32553	4.86691	3.94579	2.43563	3.45549	3.17313	3.64386	3.37851	3.89918	4.06867
BET1L	5.44989	5.29315	5.32517	5.76633	5.78869	5.92101	6.33842	6.18289	6.22188	5.57743	5.74093	5.55766	5.68257	5.93192	6.03056	4.95093	6.0492	5.55551	5.96394	5.29939	5.1152	5.79416	6.34341	5.07039	5.98823	5.67976	4.59036	5.74497	5.17433	6.00315	4.44361	6.25927	5.9674
BET3L	0	0	0	0	0	0	0	0	0	0	0	0	0	0	0	0	0	0	0	0	0	0	0	0	0	0.226509	0	0	0	0	0	0	0
BEX1	9.91237	9.9454	9.21931	10.2788	9.58235	9.28469	10.5295	10.3301	10.5216	9.25859	9.98883	10.0131	9.05956	11.4064	9.76143	10.8254	9.85538	10.0509	9.84117	9.53972	9.81777	10.8178	5.56255	9.47735	10.3918	8.60814	10.0909	7.12722	8.38323	9.38351	7.67885	9.76404	10.8447
BEX2	8.12789	8.09961	7.21033	9.13947	7.73971	7.78862	8.56484	8.61279	8.73938	8.0655	8.51029	8.58752	7.72062	9.37942	8.27258	8.48293	8.21408	8.23352	7.55888	7.09887	8.66374	9.05842	0	7.82209	8.71675	7.20006	8.61607	7.66676	7.539	8.51385	6.22863	8.6571	9.51605
BEX4	7.56537	8.00394	7.61272	8.37769	7.04396	7.30634	8.30829	8.71201	8.75275	7.87504	7.99135	8.12825	7.6057	9.07756	7.73166	8.18021	8.25427	8.18165	7.76924	6.98675	8.01044	9.13532	2.31034	6.90195	9.03785	7.07114	7.89142	7.28401	6.95315	7.98925	6.13771	8.29559	8.96881
BEX5	7.13556	6.38802	5.83415	7.35385	6.28244	6.20672	6.73539	7.43054	7.47573	6.05094	6.64472	7.17572	6.9743	7.4154	6.67948	7.84342	6.61927	7.18398	6.35966	6.54442	6.23266	7.25701	0.226509	6.03364	6.92825	5.23266	5.80761	6.17792	4.91409	6.85562	4.41819	7.2484	4.60585
BFAR	4.35614	4.86196	4.337	4.47573	5.08661	3.87774	4.67412	4.43829	4.40735	4.73227	4.47508	4.27873	4.88996	4.98823	4.36807	4.02945	4.16832	4.36877	4.3978	4.75382	4.71973	4.50716	5.0798	4.39163	4.9241	5.34802	3.6565	5.85798	4.46205	4.42694	2.73985	5.33628	4.27575
BFSP1	1.30451	1.61824	3.28392	3.12598	2.72247	2.31904	3.19377	2.43296	3.11103	2.86987	2.17632	1.56071	1.22651	2.02857	0.790772	2.10769	2.22651	1.63691	2.27202	2.34767	2.01792	1.11103	0	1.12433	2.45681	0.516015	2.44095	2.29866	0	2.23879	0	3.14405	0
BFSP2	0	0	0	0	0	0	0	0	0	0	0	0	0	0	0	0	0	0	0	0	0	0	0	0	0	0.62293	0	0	0	0	0	0	0
BGLAP	0	0	0	0	0	0.739848	0	0	0.0703893	0	0	0	0	0	0	0	0	0	0	0	0	0	0	0	0	0	0	0	0	2.31904	0	0.298658	0.948601
BGN	6.84147	4.75596	7.60288	6.26959	5.15583	8.41346	6.84511	6.98584	7.92244	4.76818	7.93923	7.73213	9.54502	6.6125	7.14333	6.67694	8.45315	7.94913	7.85966	10.0415	3.48929	7.82699	7.64551	7.54172	6.55628	8.55628	5.07253	5.77083	5.52826	10.0121	4.64731	8.57251	7.43388
BHLHA15	2.5435	3.27501	2.32193	1.87971	3.08576	1.852	4.75756	3.07895	2.56803	1.52105	0	1.89142	3.52857	2.31615	2.02148	5.02459	4.39849	3.09761	5.14934	0	2.12433	2.44095	0	2.36177	5.12391	1.43829	0.454176	0	0	0	0.176323	0	0
BHLHA9	0	0	0	0	0	0	0	0	0	0	0	0	0	0	0	0	0	0	0	0	0	0.275007	0	0	0	0	0	0	0	0	0	0	0
BHLHB9	1.97453	3.10769	2.7137	3.22188	2.93357	2.32481	3.25852	2.93923	3.21568	3.13422	2.31034	2.67129	2.13093	3.55949	1.87184	2.67807	2.0072	2.18903	1.83188	2.95233	1.9855	3.70377	0.432959	1.50589	3.41278	1.9222	1.81147	2.97636	2.59932	2.83996	1.26903	3.70155	3.22959
BHLHE22	3.43429	1.44361	0	0	0	0.978196	4	0	0.238787	0	0.978196	0	1.45418	0.0840643	0	0	0	0.669027	0	0.748461	0	0	0	0.0143553	0	1.33342	0	0	0	0.124328	0	0	0
BHLHE23	0	0	0	0	0	0	0	0	0	0	0	0	0	0	0	0	0	0	0	0	0	0	0	0	0	0	0	0	0	0	0	0	0
BHLHE40	7.31216	5.57773	7.56727	6.34908	5.59455	5.32517	5.0505	7.82381	8.40467	5.84875	5.86443	6.08937	8.26716	6.92339	6.26209	4.97177	7.43396	7.01078	5.96209	8.56499	3.55213	6.63822	8.45488	6.69919	6.31234	5.76288	5.94064	3.47119	6.17951	4.73064	5.0148	6.73917	7.88771
BHLHE41	3.21723	6.58961	4.16993	6.66221	6.41109	4.749	5.42694	4.42828	4.79597	3.851	4.11187	4.05572	4.07296	4.44758	4.88996	3.67807	4.17153	4.60822	3.08406	4.19928	4.83744	5.68482	0	2.19219	6.0936	4.11353	3.64847	2.83188	4.65707	5.53232	3.68818	6.11562	5.0691
BHMT	6.12763	0.378512	0	0	2.30451	0.613532	0	0	0	0	5.02015	0	2.53356	0	0	0	0	0	0	0	0	1.84398	0	0	0	0	0	0.687061	0	0	0	0	0
BHMT2	0	5.15056	1.57046	0.659925	0	1.55582	2.46205	0.0565835	0.263034	0	0	2.34483	0.641546	2.93546	1.51096	0.422233	0	1.34483	0.163499	2.60644	0.378512	1.61824	1.55582	0.545968	0.85599	1	0.367371	1.76977	0.933573	2.8679	0.389567	0	2.09424
BICC1	0.124328	0.545968	0.0976108	0.739848	0	0	1.40599	0	1.16993	0	0	0.378512	1.41684	0	1.28096	0	0	0.678072	0.555816	1.11103	0	0	0	1.05658	0	1.41143	0	0	0	0.739848	0	0.545968	0
BICD1	2.29278	3.81352	1.25701	2.31904	3.83693	1.95977	3.06523	2.25096	1.64155	3.08576	2.48027	2.09424	3.6017	2.27202	2.12433	1.80323	1.22651	2.25701	1.7137	1.80735	0.903038	1.95977	0.545968	1.09085	3.38957	3.32481	0.669027	2.69153	1.40054	1.45418	0	3.24184	2.35614
BICD2	3.69265	4.65191	4.15704	3.69153	3.9991	4.71315	3.6017	4.15462	4.31904	4.96209	4.40054	4.75489	4.26228	4.65878	4.11603	2.99095	4.12516	4.08746	3.28392	4.1334	2.80735	4.66391	2.8339	3.45681	4.1235	4.10098	2.72465	3.43696	2.88753	4.21801	2.79077	4.32553	3.904
BID	4.1416	4.89772	4.76553	6.1809	3.46074	4.45286	5.17353	4.79025	4.24565	5.6343	5.57682	4.99729	5.14893	4.73606	4.73064	4.7761	4.45615	4.76818	3.3978	4.65134	2.15056	3.78031	4.84348	4.06609	3.05137	5.71039	4.06609	1.852	3.08746	4.9905	1.45418	4.13093	4.47832
BIK	1.91839	3.03738	4.04089	3.851	0	2.4957	4.15866	0	0.0976108	2.17632	2.88947	2.12102	2.4489	4.34696	3.50208	3.37434	4.0635	1.7866	3.15543	2.82985	0	0	5.10643	3.01078	0	2.33056	2.29866	1.70044	0	3.05485	0.83996	0.137504	0
BIN1	2.58736	5.41312	5.20281	2.21412	5.47249	5.5601	5.04614	5.03298	4.73335	5.58466	6.39712	5.58256	4.90448	4.6427	5.02059	4.32481	4.66732	4.91504	4.74685	5.80864	2.5435	5.50653	1.74416	3.43029	4.99548	5.24298	6.24336	5.68342	4.43363	5.73769	1.73985	6.06415	6.69961
BIN2	1.66448	0	1.53107	1.87971	1.0072	1.87971	0.641546	0.238787	1.1177	0	1.54597	1.91073	2.60644	0	0.782409	0.0143553	0	1.09085	2.31325	2.16993	0	0.495695	0.815575	1.05658	1.40054	4.86394	0	0.978196	2.18587	1.62761	0	1.83592	3.27798
BIN3	4.94017	4.40463	4.10852	4.44692	4.15381	4.90256	4.94533	4.59096	4.78398	4.89191	5.53076	4.42021	5.02547	4.44294	4.16993	4.77136	4.47573	4.25172	4.30889	5.36772	2.93357	4.36947	4.03386	4.13093	5.23381	4.72356	4.78084	4.40531	3.89724	6.03496	2.95606	5.32193	5.41346
BIRC2	4.49057	4.56438	4.5292	4.53543	4.77083	4.36317	4.51979	4.8525	4.57592	4.88655	4.26003	4.36387	4.849	4.79286	4.35896	4.22574	4.59872	4.40803	4.26078	4.66846	3.13586	4.72301	3.77294	4.12102	4.85898	5.13299	2.70929	5.36387	4.04701	4.58256	2.95977	5.43062	4.81558
BIRC3	0.790772	0.0285692	1.58976	1.25701	0	0.739848	1.35614	1.01436	1.10434	0	0.137504	1.17632	1.60881	0	2.8679	1.53605	0.978196	1.42761	2.87381	1.70487	0.367371	2.63923	0.933573	3.00899	3.9364	5.12639	0.669027	0.895303	1.03562	1.07724	0	1.23266	2.67356
BIRC5	3.90977	2.13093	3.41684	0	4.94673	2.25096	3.53854	1.74416	0.887525	0.495695	4.11353	1.53605	3.89724	1.78241	0	2.34199	2.71809	1.42761	0.613532	0.584963	0	1.43829	6.07852	3.70487	0	3.43829	0	2.72465	0.378512	0	0	0	0
BIRC6	3.21723	3.29719	2.66903	4.04352	4.14649	2.64386	4.16591	3.0072	3.29131	3.92695	2.95791	2.80941	3.04614	4.01525	2.71589	3.72901	2.81558	3.0635	2.77189	4.37712	2.90111	3.13586	2.55582	2.91648	3.22651	3.54473	2.24793	4.20867	2.95977	3.67582	1.10434	3.85599	3.45022
BIRC7	0.250962	0	0.163499	0	0	0	0	0	0	0	0	0	2.93168	0	0	0	0	0	0	0	0	0	0	0	0	0	0	0	0	0	0	0	0
BIRC8	0	0	0	0	0	0	0	0	0	0	0	0	0	0	0	0	0	0	0	0	0	0	0	0	0	0	0	0	0	0	0	0	0
BIVM	4.53232	4.91743	4.56742	5.05268	5.13504	4.77873	4.75649	4.30378	4.61353	5.27016	5.50016	4.80684	4.70874	4.88509	4.60585	4.51665	3.67582	4.28762	4.67299	4.79338	2.41143	5.15785	2.77189	2.87578	3.59455	3.85898	4.54102	4.05137	3.17313	5.06005	1.88753	4.69711	4.29352
BIVM-ERCC5	0	0	0	0	1.64155	0	0	0	0	0	0	0	2.20477	0	0.815575	0	0	0	0	0	0.565597	0	0	0	0.422233	0.176323	0	1.20789	0.823749	0	0	0	0
BK250D10.8	1.39506	1.99277	0	2.07724	3.55336	0	0.731183	0	0	0	4.3147	0	3.92315	0.815575	0	0	0	0	0	3.15543	0	2.99277	1.0635	0	0	0	2.72465	0	0	1.56071	0	0	5.02989
BLCAP	6.87271	6.99582	7.37182	7.07927	7.49289	6.55198	7.3966	7.26772	7.3067	6.79025	7.5562	7.16952	6.44774	7.21742	6.82515	7.46581	7.39592	6.93121	6.02104	6.26866	6.0343	8.22284	6.08343	7.37851	7.57092	5.8711	7.08481	5.35966	5.2384	6.58241	4.51602	6.44824	6.84825
BLID	0	0	0	0	0	0	0	0	0	0	0	0	0	0	0	0	0	0	0	0	0	0	0	0	0	0	0	0	0	0	0	0	0
BLK	0	0.298658	0	0	0	0	0.238787	0	0	0	1.91456	0	0	0	0	0	0	0	0.62293	0	0	0	0	0	0	4.01078	0	0	0	1.15704	0	0	2.15056
BLM	0.226509	0	0	0	1.26903	0	0.575312	0	0	0	1.01436	0	0	0	0	0.871844	0	0	0	0	0	1.65535	2.77821	1.33342	0	1.20163	0.443607	0.321928	0	0	0	0	0
BLMH	5.70321	6.39335	5.84624	6.01926	6.73728	6.04854	5.90087	5.73931	6.04045	5.73227	6.61338	5.58976	5.15623	5.38198	5.31651	5.37295	5.54597	5.69293	5.59066	5.75676	4.24793	5.64616	5.13299	3.92029	4.73173	5.04439	4.64559	5.79727	4.64731	5.49889	3.47897	5.50875	4.51223
BLNK	1.51096	1.51096	3.98003	0.925999	3.56803	0.815575	4.78241	1.79077	0	0	1.85599	0	1.9782	0.111031	1.78241	0	2.44361	0	1.23266	1.5656	0	0	1.31034	1.25701	0	4.64904	0	0.847997	0	1.35614	0	0	0
BLOC1S1	8.52713	9.12322	8.25979	8.48651	8.80913	8.61427	8.42744	7.92071	8.28882	8.58346	9.14402	8.55677	8.36072	9.17438	8.14471	7.57607	9.03779	8.30834	8.01396	8.05837	7.42836	7.8711	8.97654	7.89294	7.94866	8.19992	8.62191	8.33713	7.45828	8.64256	6.44758	8.02735	8.99308
BLOC1S1-RDH5	2.16027	3.18745	3.0635	4.25323	2.01078	3.34199	4.02059	2.96901	2.56316	2.56803	2.73118	3.43429	2.87971	2.52857	2.53356	3.10434	0.773996	3.05832	2.19849	3.46205	0	2.79909	0.464668	0.594549	1.33914	1.13093	2.13422	1.54597	0.378512	4.2149	1.88362	2.68706	2.60407
BLOC1S2	5.50621	5.19889	4.76129	5.11187	4.80735	4.73769	5.58767	4.51096	4.64962	4.66562	5.48607	4.488	5.43095	5.11894	4.17473	5.12226	4.42156	4.27352	4.86047	4.79025	4.95233	5.12143	6.03914	4.87725	5.12309	5.56377	4.15704	5.74927	4.66562	5.27724	3.13914	5.30195	5.69265
BLOC1S3	3.79077	4.0635	3.62644	4.10266	4.55704	3.63691	4.33271	4.04614	3.7137	3.79181	5.02901	3.84097	3.13914	4.11187	4.08236	4.13996	3.14405	3.29425	3.84599	3.33628	1.27501	3.62176	3.72028	2.1375	3.36177	3.09085	2.25701	2.74631	2.01792	3.25701	1.53605	3.67243	3.08236
BLVRA	5.9305	6.45467	5.91217	6.33378	5.62322	5.94907	5.91791	5.86369	6.07575	5.3579	6.84912	5.67101	4.91265	5.21451	5.68762	4.74524	6.06975	5.85549	5.49538	5.45943	5.78816	6.2867	7.2317	6.6893	5.83946	6.26134	4.70653	5.2854	4.1811	5.63343	3.42626	4.98959	6.89627
BLVRB	8.55773	7.262	6.42777	6.86134	7.78241	6.57471	7.80839	5.68229	6.16692	6.72982	7.38845	6.10035	7.4192	7.73485	6.12722	7.79935	5.65964	5.54009	5.59723	5.56803	3.10601	6.25607	7.8219	5.86938	6.08916	7.66711	4.71918	4.8212	5.49281	5.78084	3.45154	4.9397	6.9674
BLZF1	2.79286	2.67129	2.72901	3.26003	2.75489	2.58976	2.97636	3.20163	3.35191	3.31034	2.06695	2.68706	3.11437	2.96162	3.40463	2.96532	2.71809	2.89918	3.03738	2.80529	2.83794	3.06695	2.61824	3.44493	3.74524	3.20477	1	3.09424	2.70487	2.40327	2.04963	3.4957	3.16993
BMF	1.1177	0	1.87578	2.09085	1.36177	2.13422	2.04614	1.04963	1.63691	2.69153	2.23573	2.25701	2.21412	1.27501	3.06005	1.89142	2.67807	2.43029	1.46467	5.39163	0.432959	3.21412	2.63227	3.34908	1.25096	3.20006	2.04614	2.41954	1.24489	2.78031	0	4.25626	2.66221
BMI1	4.94392	5.32984	4.66107	5.57046	5.68426	5.07767	4.80993	5.15015	5.68762	5.92529	4.28836	4.43962	5.46074	5.10852	4.60703	5.62907	4.7666	4.70321	4.66903	5.41684	4.72465	4.66903	3.13422	3.68145	5.88093	5.33664	3.37434	6.3302	5.53107	3.75809	2.9222	5.40701	4.76977
BMP1	4.56621	2.96162	4.12102	2.98368	3.14241	4.44427	4.08831	3.87086	3.97636	3.75489	5.22997	4.0505	5.20242	3.25248	3.56803	4.20163	3.82985	3.75596	3.08576	5.73796	0.799087	3.53232	2.87578	4.09592	2.61353	4.23419	1.89142	2.68706	2.53107	4.91073	0.765535	3.10098	5.09424
BMP10	0	0	0	0	0	0	0	0	0	0	0	0	0	0	0	0	0	0	0	0	0	0	0	0	0	0	0	0	0	0	0	0	0
BMP15	0	0	0	0	0	0	0	0	0	0	0	0	0	0	0	0	0	0	0	0	0	0	0	0	0	0	0	0	0	0	0	0	0
BMP2	3.0635	2.06005	3.96717	4.71589	3.61353	5.47281	2.72247	5.41346	4.87676	4.02945	2.53356	3.01792	2.83188	2.69822	4.14649	2.43029	5.90376	5.61912	3.36457	3.47249	1.20789	3.05658	0	2.95233	0.847997	3.27501	1.38405	0	0	3.28688	0	4.57531	3.60288
BMP2K	3.14568	3.19849	2.34767	3.73769	4.1914	2.23879	3.89336	1.58976	1.90689	2.40599	3.32193	2.51854	3.75702	3.58856	2.488	2.02148	2.09424	2.22959	2.01792	2.3978	2.74631	2.20163	2.47508	1.5656	3.32769	3.3505	0.731183	0.536053	1.5656	1.39506	0	1.93357	3.9542
BMP3	0	0	0	0	0	0	0	0	0.454176	0	0	0	0	0	0	0	0	0	0	0	0	0	0	0	0	0	0	0	0	0	0	0	0
BMP4	4.69488	3.14405	5.46467	4.06005	5.47054	5.08449	4.26754	5.61147	4.64501	2.95977	5.06738	3.38957	3.63807	5.0321	3.45943	2.36177	5.70736	3.26303	3.77716	5.09592	5.83693	2.43029	0	1.31615	1.23879	2.80529	0.15056	0	0	2.49057	0	2.20477	1.50589
BMP5	0	1.22033	3.1635	0.333424	0	0.0285692	0	0	0	5.16511	0	0	0	0	0	0	0	0	0	0	0	0	0	0	1.22651	0	0	0	7.16259	3.18428	3.45681	4.63981	0
BMP6	0.214125	0	0.536053	0	0	1.52607	0	1.56071	3.57531	0.0143553	0	0.85599	1.23266	0	0.536053	0.475085	3.33056	2.81762	0	4.47314	1.79909	2.69153	0	2.56316	2.15056	2.848	0	0	0	1.86394	0	0.678072	1.38957
BMP7	0	0	0	4.23419	0	0.0285692	0	0	0	0	4.54102	0	0	0	0.757023	0	0	2.28688	0	0	0	0	0	0	0	0	0	0	0	6.20965	0	5.43929	5.40156
BMP8A	0	3.14568	2.58496	0.831877	1.22033	1.88362	2.65076	1.01436	0.275007	2.852	1.5656	1.69153	1.72247	1.57531	0.650765	2.83188	1.95606	1.91456	1.42761	2.94486	0	2.48027	2.22959	1.89918	2.18269	2.18269	2.26003	1.35614	0	1.76977	0.757023	3.24641	3.13093
BMP8B	0	4.6241	2.5435	2.99458	0.0426443	0.613532	2.72901	0	1.4489	3.87283	2.81967	1.63227	2.14731	0	1.48543	2.03562	0	1.57046	2.05311	2.54597	0	0.641546	0.807355	2.23879	1.64155	2.55582	2.34483	0.0285692	0	0.495695	0	3.23419	4.45746
BMPER	0	0	0	0	0	0.0565835	0.0840643	1.0072	0.871844	0	0	0.286881	0	0	0	0.910733	0.214125	0.847997	1.36177	0	3.68032	0	0	0	1.49057	0	0	0	0	0	0	0	2.1177
BMPR1A	3.23266	3.82171	2.83794	3.52982	3.74201	3.19377	3.49442	3.34199	3.52607	4.34483	3.49057	3.37712	3.61353	4.0993	2.85997	2.56316	3.41819	3.36177	3.08916	3.82985	3.63691	3.3505	3.36737	3.16672	3.87283	3.46074	2.24489	4.78503	4.15543	3.65421	0.765535	4.15704	3.21412
BMPR1B	0	0	0	0	0	0	0	0	0	0	0	0	0	0	0	0	0	0	0	0	0	0	7.83004	0	0	0.594549	0	0	0	0.286881	0	2.3505	1.12433
BMPR2	2.47508	2.62761	3.29719	2.83592	3.70598	2.87578	3.07553	2.69599	3.22497	3.50716	2.68706	2.72465	3.36457	2.90304	2.1375	2.26604	3.31904	3.08576	2.34767	3.62644	2.22033	2.82171	3.23266	2.81967	3.97269	3.80632	2.04614	4.46989	3.12763	3.6792	0.687061	4.03386	4.29352
BMS1	3.29866	3.29425	3.24945	3.59216	3.66107	3.42626	3.99548	3.30305	3.77189	3.64501	3.40463	3.15704	3.44758	4.30305	3.13914	3.53605	3.36597	3.16832	3.39643	4.17313	3.21257	3.36177	3.45418	3.21101	3.71149	3.73444	3.26754	3.68818	2.93923	4.20789	1.68706	4.00988	3.91552
BMS1P1	0	0.604071	0	2.06695	1.3505	1.12433	0.594549	0.831877	2.26903	0.632268	0.31034	0.799087	1.43296	1.29866	0.807355	1.15056	1.31615	0.933573	0.731183	2.83188	0.941106	1.0072	0.918386	1.12433	1.31034	0.669027	2.02857	1.05658	0.831877	1.83592	0.378512	3.06695	1.5509
BMS1P4	1.10434	1.5656	1.05658	1.65992	1.48543	1.46467	1.96347	1.1635	1.79077	1.56071	0.731183	1.4957	2.24793	1.25096	1.76553	2.19219	1.21412	1.51602	1.30451	2.56071	1.17632	1.09085	0.713696	1.9486	2.39506	1.26903	1.15056	1.96717	0.9855	1.36177	0	2.34199	1.80735
BMS1P5	0	0.604071	0	2.06695	1.3505	1.12433	0.594549	0.831877	2.26903	0.632268	0.31034	0.799087	1.43296	1.29866	0.807355	1.15056	1.31615	0.933573	0.731183	2.83188	0.941106	1.0072	0.918386	1.12433	1.31034	0.669027	2.02857	1.05658	0.831877	1.83592	0.378512	3.06695	1.5509
BMX	0	0	0	0.163499	0	0	0	0	0.0565835	0	0	0	0.400538	0	1.8679	0	0	0.238787	0	0	0	0.321928	0	0	1.48543	0	0	0	0	0	0	0.879706	1.4489
BNC1	0	0	0	0	0	0	0.356144	0	0	0	0	0	0	0	0	0	0	0	0.286881	0	0	0	0	0	0	0	0	0	0	0	0	0	0
BNC2	0	0	0	0	0	0	0	0	0	0	0	0	0	0	0	0	0	0	0	0	0	0	0	0	0	0	0	0	0	0	0	0	0
BNIP1	5.5435	5.0063	5.22843	5.11811	5.7137	5.49985	5.17792	5.23266	5.28799	4.51033	4.60644	4.51665	5.64414	5.49474	5.15745	5.62469	4.99548	4.78503	5.11103	4.73985	3.851	5.27501	4.2765	5.09592	4.50335	4.14893	4.54102	3.74953	3.56803	4.79649	2.71149	3.74739	4.61235
BNIP2	3.48543	3.55213	3.53107	3.2765	4.21801	3.41684	4.18666	2.99639	3.73552	3.33771	3.76022	3.57894	4.62352	3.41549	3.40054	4.66164	3.67016	3.32048	3.58135	4.67129	4.83643	5.30961	4.20945	4.01257	5.1914	4.86542	4.19535	3.89821	3.58256	5.13709	2.13422	4.68257	5.35262
BNIP3	7.06792	6.84499	8.80877	6.16792	7.75335	6.5331	6.02148	9.16365	9.63949	7.14057	6.67596	6.22766	6.0555	6.46401	6.04418	7.27352	8.40812	8.50394	7.38068	7.09011	5.58406	9.27824	7.21626	5.50526	7.04363	7.07927	4.95233	6.68229	5.84499	5.81941	4.19692	6.73539	5.47768
BNIP3L	6.0492	5.23955	6.21354	5.09424	5.0648	5.13052	5.42828	6.64832	6.8392	6.30287	5.65363	5.30925	5.95629	5.83895	4.88069	6.00315	6.33575	6.09571	4.75489	6.60199	4.45549	6.92955	4.68538	5.54967	6.28817	6.37086	4.56194	5.61412	5.8296	5.56133	3.08916	6.19535	5.64241
BNIPL	0	0	0	0.201634	0.505891	0.0285692	0.485427	0.526069	0	0	0.201634	1.09761	0	1.15704	0	1.22651	0	0	0.367371	0.757023	0	0.704872	0.15056	0	0	0	0.275007	0.250962	0	0	0	0	0
BOC	3.32769	1.71809	3.9364	3.05311	1.73552	3.40327	3.67469	4.1375	3.91648	3.44758	3.06178	4.63981	2.96532	4.62293	3.86096	5.19653	3.13093	3.08406	1.69599	3.97545	1.67807	4.32265	0	3.58856	1.55582	2.98185	4.47184	0.411426	1.38405	5.26003	1.7866	7.37704	3.10098
BOD1	6.3679	6.35896	6.34252	6.54396	6.6372	6.12267	6.15805	6.68608	6.65592	6.09782	5.44394	5.78738	6.42475	6.67567	6.12102	6.66732	6.11291	5.97499	5.66818	5.98208	5.47281	6.90569	5.69988	5.77689	5.98596	5.32948	4.33914	5.1811	4.79805	5.52325	3.9644	5.74524	4.81609
BOD1L	3.52857	3.68706	2.40327	4.16912	3.72137	3.5435	3.80219	4.07382	4.25399	4.43162	3.47249	3.31034	3.26754	4.1334	3.23113	3.5509	3.69933	4.0635	3.04089	3.45943	2.09424	4.03826	1.93357	2.43296	4.66164	3.39917	2.04963	2.90111	2.23573	2.54102	0.9855	3.64155	3.90014
BOD1P	0	0	0	0	0	0	0	0	0	0	0	0	0	0	0	0	0	0	0	0	0	0	0	0	0	0	0	0	0	0	0	0	0
BOK	1.52607	0	2.81967	4.87774	0.389567	4.9607	1.9486	0.895303	4.04963	5.4219	2.02148	3.36177	4.36807	1.13093	2.74201	3.0036	2.19849	3.61353	1.58496	4.62994	4.6011	4.44824	3.74846	4.60644	5.51759	4.06178	3.29719	5.30488	5.04832	5.02945	2.19535	4.55029	4.57531
BOK-AS1	0	0	0	0	0	0	0	0	0	0	0	0	0	0	0	0	0	0	0	0	0	0	0	0	0	0	0	0	0	0	0	0	0
BOLA1	4.65019	4.80529	4.70598	5.00405	4.23036	4.9472	4.7666	4.94111	4.9397	4.86542	5.08491	4.64559	4.24641	4.6427	4.50589	5.1815	5.4851	5.24717	5.39712	5.66732	4.62644	5.50398	5.96671	5.89651	5.49506	5.39643	5.12722	5.74362	4.49506	5.00809	3.3147	5.08194	5.48768
BOLA2	5.56255	5.51065	5.06523	4.66959	5.56071	5.0505	5.83895	4.61589	4.59753	4.48607	5.47054	4.67073	5.58135	5.1375	4.85898	5.11395	5.1469	4.83137	4.24945	5.30706	4.9542	4.96901	6.91839	5.39472	4.96947	5.59036	5.57713	4.8525	3.853	5.8382	3.18269	5.22535	5.28577
BOLA2B	5.56255	5.51065	5.06523	4.66959	5.56071	5.0505	5.83895	4.61589	4.59753	4.48607	5.47054	4.67073	5.58135	5.1375	4.85898	5.11395	5.1469	4.83137	4.24945	5.30706	4.9542	4.96901	6.91839	5.39472	4.96947	5.59036	5.57713	4.8525	3.853	5.8382	3.18269	5.22535	5.28577
BOLA3	6.73688	6.07168	6.7339	6.16872	7.41363	5.73769	6.44956	5.59753	5.98755	5.64184	6.34589	5.73606	6.54009	6.12205	5.39917	6.03298	6.15644	5.86493	5.58586	6.35403	5.80529	6.43879	6.91994	6.93204	6.61603	6.31052	6.5694	6.79416	5.61294	6.75034	4.56438	6.3505	5.98254
BOLA3-AS1	0	2.0072	1.16993	1.07724	1.74416	1.9855	0	0	1.40054	1.48543	1.41684	1.42223	0.333424	0.344828	0.238787	1.28688	1.27501	1.44361	1.30451	1.9782	1.07039	1.65535	0	0.659925	2.81762	1.58015	0.799087	2.88166	0.782409	2.04264	0	2.64386	2.50589
BOLL	0	0	0	0	0	0	0	0	0	0	0	0	0	0	0	0	0	0	0	0	0	0	0	0	0	0	0	0	0	0	0	0	0
BOP1	5.04439	4.46793	4.38198	4.1152	4.25248	5.00675	3.90689	3.37156	4.04876	4.45812	5.96162	4.23036	5.11395	4.1035	3.82375	4.87823	3.74631	3.81558	4.39232	5.2791	3.27501	4.07468	6.39215	4.71149	4.31325	5.33949	4.90207	4.56864	3.7126	5.24641	2.64155	4.52105	6.47638
BORA	2.39506	1.27501	2.28983	2.31904	3.00899	1.91839	2.9855	2.04963	2.61589	1.72683	2.7866	1.96717	3.06005	2.96901	1.62293	2.4489	2.31904	1.83592	2.23573	1.45943	0.411426	2.33914	1.93734	0.536053	0.910733	1.75702	1.69599	0.713696	0.432959	2.42492	0.201634	1.64616	2.33056
BPESC1	0	0	0	0	0	0	0	0	0	0	0	0	0	0	0	0	0	0	0	0	0	0	0	0	0	0	0	0	0	0	0	0	0
BPGM	5.79675	5.52826	4.98185	4.83946	5.43663	5.46074	5.81532	5.51412	5.80581	4.66676	5.32912	5.06134	5.05832	5.24031	5.15826	5.59335	5.51159	5.24222	5.08151	4.64674	3.91839	5.42358	4.81865	5.42492	5.6008	4.35826	3.74953	4.99594	3.6792	4.86146	3.90881	4.56316	5.19771
BPHL	2.52607	4.50398	3.29131	3.73552	4.69766	3.95513	4.73173	3.54967	3.93546	3.29131	4.48607	4.28096	3.75809	2.72901	4.37851	2.43029	3.61706	3.69265	3.5472	4.36387	4.31542	2.87578	5.26153	4.70044	4.35403	4.38128	4.43429	4.37086	3.13093	4.59574	2.82171	4.58616	4.25776
BPI	0	0	0	0	0	0	0	0	0	0	0	0	0	0	0	0	0	0	0	0	0	0	0	0	0	0	0	0	0	0	0	0	0
BPIFA1	0.925999	0	4.21412	1.65076	0	0	2.84599	7.42055	5.47151	0.286881	0	0.863938	0	0	0.250962	3.77716	0	1.57531	5.03342	0	0	0	0	0	0	0	0	0	0	0	0	0	0
BPIFA2	0.389567	0	7.10842	0	0	0	0	0.594549	6.93345	0	0	0	0	0	1.09085	0	1.79909	0	9.68412	0	0	0	0	0	0	0	0	0	0	0	0	0	0
BPIFA3	0	0	0	0	0	0	0	0	0	0	0	0	0	0	0	0	0	0	0	0	0	0	0	0	0	0	0	0	0	0	0	0	0
BPIFA4P	0	0	0.948601	0	0	0	0	1.49057	3.27202	0	0	0	0	0	0.422233	0.263034	0	0	6.76195	0	0	0	0	0	0	0	0	0	0	0	0	0	0
BPIFB1	0	0	0	0	0	0	0	0	0	0	0	0	0	0	0	0	0	0	0	0	0	0	1.83996	0.495695	0	0	0	0	0	0	0	0	0
BPIFB2	0	0	9.22362	0	0	0	0	0	0	2.08406	0	0	0	0	4.2765	0	5.10936	4.75275	10.7251	4.11686	0	0	0	0	0	0	0	0	0	0	0	0	0
BPIFB3	0	0	0	0	0	0	0	0	0	0	0	0	0	0	0	0	0	0	0	0	0	0	0	0	0	0	0	0	0	0	0	0	0
BPIFB4	0	0	5.55121	0	0	0	0	2.35896	3.32193	0	0	0.263034	1.17632	0	3.79597	0.970854	0	0.250962	4.99955	0	0	0	0	0	0	0	0	0	0	0	0	0	0
BPIFB6	0	0	4.13504	0	0	0	0	0	0	0	0	0	0	0	0	0	0	0	5.45713	0	0	0	0	0	0	0	0	0	0	0	0	0	0
BPIFC	1.52607	3.90977	1.14405	0.704872	0.0976108	0	2.01792	0	0	0	0	0	0	0	0	0	0	0	0	0	0	0	0	0	0	3.46597	0	0	0	0	0	0	0.669027
BPNT1	4.06437	4	4.22188	4.18745	4.52669	4.30305	4.17712	3.76871	4.03386	4.52482	4.07468	3.91934	4.3512	4.59455	3.62293	3.90304	3.71039	3.86493	4.34696	4.18903	3.58856	3.93074	4.3978	4.47768	4.86592	4.96394	3.42895	5.63981	4.15704	3.67469	2.50843	4.56133	4.62994
BPTF	3.29572	4.82782	3.67129	4.50398	4.60703	3.94298	3.72247	4.22342	4.50526	4.78921	3.94953	3.98368	3.48929	4.30012	3.88753	4.14241	3.9855	4.41886	3.78136	4.53419	2.7137	4.64731	2.90304	3.0072	4.16591	3.90689	3.22033	4.45352	3.45154	4.13011	1.67356	4.68762	3.41414
BPY2	0	0	0	0	0	0	0	0	0	0	0	0	0	0	0	0	0	0	0	0	0	0	0	0	0	0	0	0	0	0	0	0	0
BPY2B	0	0	0	0	0	0	0	0	0	0	0	0	0	0	0	0	0	0	0	0	0	0	0	0	0	0	0	0	0	0	0	0	0
BPY2C	0	0	0	0	0	0	0	0	0	0	0	0	0	0	0	0	0	0	0	0	0	0	0	0	0	0	0	0	0	0	0	0	0
BRAF	2.13093	2.94486	1.9486	1.72683	3.19849	1.81967	2.53107	2.16993	2.32193	2.60644	1.42223	1.33342	2.91648	2.42223	2.28096	1.73552	1.16993	2.22342	1.62293	1.9782	1.79494	1.57531	1.94486	2.20477	3.34908	2.36177	0	2.55336	2.0072	1.48027	0	3.5472	1.774
BRAP	4.40531	4.63343	3.91361	5.56803	4.54226	4.58135	4.81506	4.13093	4.38681	5.16631	4.53792	4.99322	4.23955	4.74093	4.40735	4.51979	3.93734	4.10769	3.46597	3.18269	3.03562	4.27798	3.32337	3.08066	4.4363	3.75809	3.01792	3.68145	3.0054	3.79909	2.22033	3.98185	3.82171
BRAT1	5.29902	5.94579	5.17473	5.77056	5.62234	5.9542	5.98162	5.70874	5.76739	4.84298	6.54164	6.12928	5.24298	5.95606	5.3844	5.85375	6.01859	5.66874	5.05788	5.90785	4.19219	6.35403	6.14934	5.50494	5.30743	5.46238	6.21043	5.48607	4.01881	5.5292	3.82273	5.08406	6.25248
BRCA1	1.37295	1.96347	1.55582	0.799087	3.23879	2.16672	4.0635	1.62293	2.57773	1.66903	1.7137	2.67807	1.24489	3.07553	1.37295	3.57531	1.57046	0.956057	1.18269	1.23266	0	3.66562	3.37156	2.1375	3.8166	2.23879	1.70929	2.83996	5.35403	3.26903	0.454176	0.887525	0.713696
BRCA2	0	0	0	0	0.422233	0	0.111031	0	0	0	0	0	0	0	0	0	0	0	0	0	0	0	0	0	0	0	0	0	0	0	0	0	0
BRCC3	4.05572	4.47573	3.34199	4.14078	3.55213	3.45943	4.64847	2.87578	3.70044	4.03298	4.14812	3.94111	3.76765	4.23649	3.80632	3.87184	3.74739	3.95606	3.80941	2.61824	2.79701	3.69265	3.52732	3.34908	3.53978	3.52607	2.31904	4.31976	3.27501	3.70708	1.63691	3.81967	3.80219
BRD1	3.37156	3.97636	3.69933	5.21101	3.86196	4.14812	4.13914	4.08321	4.1235	4.52293	4.45878	4.26754	3.93829	4.16511	3.66221	5.07895	4.04963	4.04352	3.52732	5.42895	3.41143	5.04876	4.13586	3.63459	4.53667	4.35755	5.0993	3.96625	3.81455	4.58976	2.47508	4.89385	5.42828
BRD2	6.1177	6.40156	6.22477	6.43146	6.50716	6.82693	6.34501	6.38267	6.67835	6.70183	6.62834	6.3127	6.96682	6.56758	6.39369	6.62337	6.63894	6.16007	6.27743	6.89664	6.539	6.93239	6.8189	6.16491	7.26285	7.03474	6.61412	7.2521	6.25607	6.95082	5.9535	7.32508	7.15694
BRD3	3.06178	4.53045	3.6241	3.70377	3.05137	3.73769	2.94486	3.93357	4.18824	4.45352	4.13504	4.04089	3.73335	4.69988	4.05918	3.02503	3.88362	4.03738	3.83188	3.60526	3.69153	4.10685	3.27053	3.37712	3.70377	3.97636	3.19219	4.90593	3.47768	3.92884	3.28688	4.3799	4.34696
BRD4	4.17473	5.11603	4.29572	4.53045	4.8748	4.61824	4.67299	4.30743	4.43095	4.42425	5.08406	4.51286	4.52669	4.70487	4.18349	5.03166	4.40803	4.37016	4.52607	4.57773	2.92979	4.26303	4.21723	3.73769	4.62176	4.23036	4.32193	4.14241	3.70155	4.89772	2.72901	5.12639	5.31796
BRD7	5.42492	6.0881	5.39643	5.52011	4.39575	5.26641	5.83971	5.52826	5.81481	6.41227	5.17513	5.44029	5.75248	6.36807	5.22535	5.55827	5.5552	5.39232	5.21179	5.50526	6.28244	5.2902	5.62732	5.29829	6.29994	5.91217	5.04832	6.19417	5.59694	5.50875	4.18428	6.52873	5.68454
BRD7P3	0	0	0	0	0	0	0	0	0	0	0	0	0	0	0	0	0	0	0	0	0	0	0	0	0	0	0	0	0	0	0	0	0
BRD8	5.60496	5.62498	5.34696	6.31415	6.37086	6.9046	5.72901	6.11291	6.46271	6.19987	6.12495	6.09424	6.28799	6.51286	5.72055	6.3644	5.89506	5.68342	5.85873	6.55228	4.82934	6.56484	5.31397	5.97522	6.07446	4.84649	6.60377	5.74524	4.95047	6.4116	3.94486	6.32607	5.72247
BRD9	4.47508	3.9364	3.98368	4.42895	5.04571	4.67412	4.46074	4.18982	4.75007	4.34199	5.45516	4.09592	5.16027	4.77505	4.2765	5.07596	4.63633	4.58796	4.23113	4.79286	4.11936	4.64789	4.28688	4.54967	3.9364	4.52544	4.82629	4.0018	3.45154	4.87823	2.62059	4.61117	5.25814
BRDT	0	0	0	0	0	0	0	0	0	0	0	0	0	0	0	0	0	0	0	0	0	0	0	0	0	0	0	0	0	0	0	0	0
BRE	4.32841	3.9644	4.44294	4.01167	4.76924	4.24108	4.82477	4.1811	4.19535	4.38888	4.48285	4.2502	5.0648	5.01078	4.22574	4.42828	4.33271	4.02945	3.88069	4.98959	4.6011	4.68426	4.76553	5.11312	5.1811	5.29682	4.57531	5.8071	4.54844	5.56133	3.07895	5.70598	5.43763
BREA2	0	0	0	0	0	0	0	0	0	0	0	0	0	0	0	0	0	0	0	0	0	0	1.0635	0	0	0.201634	0	0	0	1.65992	0	0	1.5008
BRF1	4.74362	4.98185	4.79701	5.38301	5.18349	5.69988	5.26566	5.70044	5.97338	4.91409	6.05593	5.4192	5.32589	5.29241	4.79286	5.81404	5.47444	5.29499	4.72792	5.81992	4.10601	5.84549	5.67158	4.17473	5.54659	4.73227	5.70404	4.78869	3.7866	5.46565	2.46989	5.06178	5.86171
BRF2	4.88655	3.38957	3.70819	4.40395	4.57046	4.55582	4.20477	3.62877	3.99277	5.24717	5.22419	3.98277	4.8268	4.46532	4.13093	5.00854	3.87873	3.78136	3.71039	4.02768	2.89724	4.16189	5.61117	4.25475	4.54905	4.45943	3.37851	4.63575	3.77505	3.73769	2.10434	4.17313	3.51475
BRI3	9.0007	9.59087	9.13468	7.26557	9.95533	8.57837	9.23161	8.19229	8.2396	7.35966	9.76177	7.89688	8.99591	9.37047	7.80077	8.15234	7.41388	7.88283	7.37617	7.39094	6.49394	8.41684	7.76871	7.45598	8.3512	8.11473	5.69293	7.23333	7.12371	6.83238	5.77558	7.11385	7.6175
BRI3BP	4.78188	4.90063	3.98459	4.15947	4.45154	3.91743	5.52199	3.94673	3.853	4.46009	4.73877	3.75916	4.53356	4.02059	3.55949	5.68145	3.59813	3.76129	3.38128	1.51602	1.48027	3.26303	3.75061	3.0321	3.50335	3.72247	2.04963	4.0063	2.25399	0.62293	0.0565835	1.89142	1.4957
BRIP1	0	0	0	0	0.575312	0	0	0	0	0	0	0	0	0	0	0	0	0	0	0	0	0	2.41143	0	0	0	0	0	0	0	0	0	0
BRIX1	5.69237	4.67243	5.47086	5.78215	5.67129	5.41583	5.76261	5.34837	5.61794	5.51948	5.61971	4.71534	5.7057	5.76341	5.41853	5.96671	5.44725	5.25475	5.23802	5.87258	5.34908	5.87922	5.76075	5.33664	5.03914	5.06005	4.91025	5.02104	4.79025	5.72492	4.28392	5.25437	5.99684
BRK1	8.28836	7.53333	7.678	7.42819	7.73315	7.2078	7.60881	7.38362	7.84518	7.30086	7.79162	7.53084	7.72219	7.97223	7.05929	7.49001	7.60274	7.48896	7.28142	7.25852	7.42517	7.93593	8.352	7.87909	7.774	7.88564	7.38759	8.3661	7.16662	7.73647	6.05376	8.10439	7.86827
BRMS1	5.71781	5.75756	5.49985	5.89433	5.96417	5.82985	6.04701	4.84046	5.2521	4.99639	6.15482	5.30305	5.71452	5.87529	5.27687	5.63662	5.39403	5.20555	5.37643	5.30561	4.53978	5.11353	6.88594	4.44361	4.61176	5.99277	5.99887	5.75569	5.34908	7.02934	4.09085	6.1127	5.82477
BRMS1L	3.35191	3.95977	3.59694	3.67469	3.37573	3.72137	3.03914	3.68706	4.11603	2.95606	3.15866	3.5435	3.53481	3.88166	3.56316	3.21101	3.54597	3.65535	3.30012	3.68482	2.69599	4.12763	2.09424	2.64847	4.2891	3.06523	1.91073	2.81352	2.7761	3.02326	0.659925	3.63459	3.96255
BROX	3.01792	3.17792	2.65535	3.27352	3.36737	2.82579	3.10098	3.36177	3.32769	3.91169	2.24489	2.13422	3.52482	3.65764	2.52105	2.11103	2.35332	2.88557	3.36036	2.26604	2.28096	2.64386	2.15056	3.68482	3.9514	3.76553	0	4.13422	2.57773	1.37295	0.411426	3.27352	2.56803
BRP44	6.69418	6.1471	5.69349	5.72901	6.46548	6.10056	5.90304	4.94579	5.08321	6.58571	6.30488	5.74792	6.14221	6.11374	5.52482	5.89166	5.52513	5.45812	5.48639	5.02459	4.57228	5.46041	6.53962	5.97476	6.49713	4.98596	5.0343	6.0072	4.83289	5.21956	3.33485	6.15603	5.70819
BRP44L	7.98402	5.76818	6.52089	5.97774	6.73917	6.22091	5.41041	5.16912	6.36405	6.19849	6.40156	5.59425	5.76022	5.75034	5.55582	6.51144	5.94392	5.71946	5.48607	5.48317	5.488	5.972	4.92695	6.3572	6.72178	5.71342	5.29205	4.77505	4.78712	6.62322	4.77347	6.40054	6.17353
BRPF1	3.29131	2.72247	2.87578	2.87184	2.76341	2.91456	2.97085	2.94298	3.13258	3.12433	3.64847	3.04264	2.93734	3.40054	2.83592	3.47638	2.97453	2.61589	2.66676	3.13914	2.45943	3.22188	3.26003	2.81352	3.19061	3.40599	3.0197	3.55213	2.70044	3.75168	2.0321	4.05745	4.28688
BRPF3	3.13258	4.25852	3.43962	3.6311	3.82985	4.34341	4.02059	3.92505	3.4489	4.23802	4.20163	3.66562	4.06178	4.15462	3.50208	2.8953	3.80219	3.77083	3.81762	4.0798	3.5656	3.97361	4.40871	4.09339	4.06781	4.24031	2.98003	4.65076	3.80219	3.38819	1.83188	4.7301	4.05658
BRS3	2.78031	0.83996	4.0009	0.411426	1.57046	2.92979	5.6091	0.695994	1.15704	2.05658	0.963474	3.99729	0	2.63923	5.08704	0.201634	0	5.13258	0	2.55582	0	5.4941	0	4.75275	0	2.63923	2.17951	0	0	0	0	0	0
BRSK1	3.94579	3.61824	5.13011	4.61706	4.91934	5.77873	4.41346	4.91361	6.00383	4.78136	5.18626	5.47379	4.10685	4.72792	4.09255	5.9607	4.07382	4.36036	4.01792	5.02459	3.7126	5.77294	3.72356	4.82731	5.92647	3.86394	7.22988	6.66278	3.64155	5.62029	4.48929	5.92077	7.29352
BRSK2	1.98914	1.68706	2.28392	3.18269	2.39232	3.1811	1.65535	2.38957	3.27501	3.68482	4.0781	2.72901	3.29425	0	2.63691	2.64847	1.95977	3.1811	0	3.851	2.50589	4.00809	2.41954	2.81147	3.24793	2.89142	3.75489	4.59036	2.85798	4.97774	0	4.04264	5.77189
BRWD1	4.39232	4.63865	5.46695	4.75489	4.848	5.49089	4.78346	4.55213	5.76155	4.96763	4.74953	4.1035	5.09592	4.68482	3.77294	4.59991	4.22728	4.45878	3.94673	3.87283	4.08831	6.15381	4.30159	4.14241	5.21412	4.31615	4.97911	4.8485	3.82171	5.20124	2.90497	5.47703	5.23726
BRWD1-IT2	0.0703893	0.367371	1.33914	0.978196	0.641546	2.15704	1.28688	1.25096	1.95606	0.823749	1.24489	0.831877	0.765535	0.847997	1.41143	1.62293	0.356144	0.286881	0.704872	0.641546	2.58015	3.09255	1.09761	1.70044	3.30305	2.44626	2.63691	3.0993	1.85997	2.36457	1.33914	0.526069	1.66448
BRWD3	0.941106	1.88362	1.42761	2.28983	2.16672	1.65076	2.30451	1.85997	2.23573	1.22651	1.58015	1.32193	1.38957	1.65535	1.22651	1.75275	1.58976	1.85599	1.71809	2.20789	0.137504	2.65992	1.31615	0.765535	1.62761	1.65992	0.992768	2.20477	0.978196	2.41414	0	2.58015	2.8679
BSCL2	5.62	5.86716	6.3672	6.07617	5.34412	6.12949	6.97694	6.26697	6.52089	7.11873	5.66846	6.70681	6.41024	6.61883	5.97384	7.22843	6.90893	5.9514	6.3156	5.68986	6.17173	6.36929	7.33387	6.6761	6.73512	7.05875	8.90887	7.00697	5.50938	9.50257	5.40259	9.13111	10.184
BSDC1	5.73606	6.32048	5.67356	5.88411	6.18745	6.04418	6.14282	6.52966	6.49554	6.09508	6.35315	6.0691	5.8475	6.18903	5.87234	6.05702	6.11728	5.96509	6.2651	5.3579	5.42694	6.07852	6.85848	6.13689	6.46271	5.80916	5.50271	6.36562	5.38991	5.69516	4.44626	6.76938	6.31234
BSG	10.461	9.66176	9.78825	9.3425	9.75539	9.9273	10.7823	10.0771	9.59574	9.81687	10.2366	10.0579	10.241	10.622	9.46285	10.9408	11.1056	9.50038	10.279	9.30873	7.75442	9.69162	9.5979	9.80494	9.90277	9.94243	9.94424	9.08383	8.15634	9.85758	8.15573	9.11767	11.0206
BSN	2.79701	3.11603	2.16027	2.19535	3.12433	2.62293	2.77821	2.43296	2.7761	2.59455	3.23879	2.82782	2.43563	3.23419	1.83996	3.10434	1.98185	2.58256	2.22342	1.85599	2.66676	2.96901	0.495695	2.22651	2.95233	1.0635	2	2.54844	1.8679	3.23573	1.07039	3.95884	2.72901
BSN-AS2	0.163499	0	0.0143553	0	0	0	0.650765	1.16993	0.704872	0	0	0.367371	0	0.565597	0	2.04614	0	0	0.941106	0.298658	0.632268	1.39506	1.36177	1.07039	0.422233	0	1.52607	1.23266	0	1.26903	0	0.505891	0
BSND	0	0	0	0	0	0	0	0	0	0	0	0.286881	0	0	0.536053	0	0	0	0	0.565597	0	0	0	0	0	0	0	0	0	0	0	0	0
BSPH1	0	0	0	0	0	0	0	0	0	0	0	0	0	0	0	0	0	0	0	0	0	0	0	0	0	0	0	0	0	0	0	0	0
BSPRY	4.55459	5.12309	5.05918	4.30305	4.79025	4.7137	4.86146	5.3572	4.79753	4.96347	4.8802	3.91934	4.84298	4.82883	3.54102	3.23113	4.01436	3.90785	3.92125	4.11187	4.37295	5.14527	4.91934	5.13545	3.75382	3.77926	3.96809	5.52826	4.2149	4.51475	4.0781	5.00675	0
BST1	1.46467	0	2.58736	1.926	0.15056	1.21412	1.26903	1.74846	2.85599	0.189034	1.09761	2.39232	3.25096	0.992768	1.52607	0.604071	2.87578	3.58135	1.73985	2.70929	0	2.83592	0	1.9222	1.55582	3.51096	0.545968	0.895303	1.58976	1.50589	0	1.12433	1.42223
BST2	6.19456	3.05485	6.33771	5.18903	4.14405	5.90497	4.67412	4.69988	5.59305	3.51728	5.28207	6.31994	6.82056	4.49633	5.25663	4.55336	5.28355	5.97705	7.70446	6.87271	2.85599	5.36072	10.4189	5.90905	6.48317	7.91498	3.0054	4.49506	4.88753	6.75355	3.12102	6.09993	6.36405
BSX	0	0	0	0	0	0	0	0	0	0	0	0	0	0	0	0	0	0	0	0	0	0	0	0	0	0	0	0	0	0	0	0	0
BTAF1	3.59096	4.51033	4.16912	4.56194	4.22805	3.45943	4.24565	4.69933	5.82985	4.46074	3.75168	4.1235	3.66903	4.27873	4.35826	3.99729	4.38198	4.89239	4.4019	5.11395	3.1127	4.64674	3.0197	4.38198	3.87381	4.21179	2.61824	4.34056	3.62994	4.70266	2.16672	5.29536	5.23688
BTBD1	6.65678	5.9479	5.22458	5.05355	6.84887	4.73227	6.34767	5.24603	5.73769	6.10727	5.73958	5.30122	5.71094	6.18745	5.00899	5.88631	4.99774	4.92837	4.94439	5.43429	5.63459	5.99571	5.5735	5.37365	6.22901	5.56071	4.14568	5.87086	5.22689	4.47962	2.81558	5.83895	5.36036
BTBD10	4.23343	4.15462	4.27501	3.98914	4.51286	3.92029	4.26604	3.83086	3.99458	4.56438	4.48027	3.96255	4.55029	4.49761	3.70598	2.74201	4.02059	3.65421	3.35614	3.90207	3.58256	4.07125	5.26191	3.5373	4.72083	5.0648	2.90111	5.1819	4.04527	4.56925	2.53107	4.71205	5.36001
BTBD11	3.78869	5.52388	2.57531	5.09466	3.64962	4.74792	3.54597	2.04264	2.48285	6.06803	5.60585	3.52857	3.83491	3.76235	3.31904	3.62059	2.22342	3.77189	3.10601	0	2.39506	3.75382	0	2.90497	1.46989	0.799087	2.26003	0	0	2.848	0	4.58856	0
BTBD16	0	0	1.65076	0	0	0	0	1.70487	0.475085	0	0.0426443	0	0	0	0	0	0.0143553	1.75275	1.0635	1.02857	0	0	0	0.411426	0	0	1.23266	0	0	0	0	0	0
BTBD17	4.33485	5.23534	1.63227	2.28392	5.47281	3.36597	4.75916	1.25096	0	1.53605	3.87971	3.77821	2.53854	4.81609	2.27798	0.895303	1.08406	2.20163	1.38405	4.48091	0	1.23879	0	0	0	2.4957	0	4.72083	1.52105	0	0	0	0
BTBD18	0	0	0	0	0	0	0	0	0	0	0	0	0	0	0	0	0	0	0	0	0	0	0	0	0	0	0	0	0	0	0	0	0
BTBD19	0.632268	0.963474	1.97085	3.52231	0	4.23726	2.91839	3.74846	3.61706	2.78031	2.5656	4.62585	2.67807	2.74416	4.79129	3.22497	2.59694	3.61353	3.65306	3.93074	0.31034	3.11936	0	3.49185	4.39985	1.30451	4.06781	0	1.78241	1.38957	1.7866	0.475085	3.0054
BTBD2	5.78057	6.22014	5.63372	6.41701	6.57304	6.54411	6.60792	6.46009	6.71644	6.55796	7.19899	6.63241	5.83213	6.52716	5.93546	6.43646	6.41295	6.32121	6.17333	6.0635	4.6311	6.19397	7.4065	6.28466	6.21781	5.82349	5.15381	6.19515	5.47184	6.48575	4.44294	6.4746	6.76102
BTBD3	6.72028	8.41705	6.72342	7.374	7.12039	3.66334	6.35632	6.08576	6.42995	6.18547	6.32048	5.43729	5.337	5.92766	5.04133	5.28021	5.87184	5.58195	4.9222	5.13258	5.23955	4.43696	3.33199	4.93121	5.37121	5.28059	4.33128	6.23439	5.03166	5.84248	3.45154	7.53574	6.9863
BTBD6	5.96602	6.06717	6.38733	6.3067	7.0555	6.51144	5.93734	6.72233	7.1813	5.65992	6.76713	6.51491	6.51254	6.74362	6.21742	6.59813	7.25456	6.56285	6.15725	6.60511	5.59813	7.18587	6.78516	5.85225	6.34855	5.94275	6.78424	6.30086	5.51001	7.28374	3.98823	6.78202	6.72014
BTBD7	2.56316	3.37851	3.1635	3.6792	3.29572	3.29719	3.42223	3.21257	3.56071	3.10098	3.48285	3.27947	3.41143	3.95977	2.85	3.35896	3.37295	3.18903	3.16189	3.83491	2.35896	3.38819	2.848	2.26604	3.27501	3.34199	2.46205	3.6017	2.59932	3.37295	1.07039	3.55582	3.69042
BTBD8	0	0	0	0	0	0	0	0	0	0	0	0	0	0	0	0	0	0	0	0	0	0	0	0	0.31034	0	0	0.62293	0	0	0	0.263034	0
BTBD9	1.774	2.45418	2.33914	2.30743	2.14731	2.41414	2.46728	2.79077	2.79077	2.48285	2.60644	2.30743	1.92979	2.47508	1.87184	1.95977	2.89918	2.52356	2.51349	2.31325	2.22342	2.71589	2.43563	2.67582	2.96162	2.62293	3.70819	3.4489	2.16672	3.32481	1.25096	4.1914	2.62059
BTC	4.21257	3.774	2.12763	2.65306	2.73552	1.95606	3.51854	2.10098	0.189034	3.06178	2.53107	2.04614	3.3147	3.9279	2.65535	2.51349	1.59932	2.18903	2.74846	1.49057	0	2.0321	0	2.42223	2.40327	0.594549	0	0	0.895303	0	0	0	2.45154
BTD	6.24945	5.41549	4.37921	5.04701	5.13545	5.48253	5.5373	5.13996	5.1635	5.25701	5.11936	5.12639	5.0365	5.67271	4.8802	5.5245	5.60792	4.96116	4.91121	4.18031	4.51538	3.98094	3.06523	4.99277	5.62936	4.13422	3.93357	4.85997	3.83895	4.01436	3.24489	4.5509	3.74631
BTF3	9.14987	8.53757	8.9739	9.74019	9.14303	8.8352	8.77988	9.23769	9.10798	9.09743	8.7028	8.85848	9.63398	9.324	9.10593	8.98883	9.06302	9.17245	8.9339	9.38965	9.00848	9.59479	10.1042	9.70805	8.63176	9.29586	7.23151	9.42513	8.64656	9.10177	7.42777	9.24895	9.51276
BTF3L4	4.32912	4.30232	4.28983	4.37365	4.90256	4.19928	4.29499	4.2211	4.34483	4.5509	4.40939	4.04264	4.53978	4.81506	3.83491	4.38819	4.0321	3.97728	3.77821	3.94673	4.15785	4.47573	5.30634	4.84248	4.96947	4.48414	3.96809	5.22188	4.32121	4.39849	3.02857	5.24603	5.29352
BTF3P11	0	0	0	0	0	0	0	0	0	0	0	0	0	0	0	0	0	0	0	0	0	0	0	0	0	0	0	0	0	0	0	0	0
BTG1	6.28114	6.45598	6.04614	6.29002	6.08661	5.41785	6.20457	5.7339	6.5938	5.47768	6.0148	5.85947	6.71946	6.22535	5.59365	6.31687	6.48478	6.26021	6.92801	6.33414	5.3345	7.36422	5.11728	6.54736	7.92065	6.75475	6.39695	9.29864	6.17333	6.52904	5.20594	6.51396	7.01458
BTG2	8.23673	9.52382	6.42475	6.87578	6.63329	5.54288	6.37955	6.3966	5.83643	5.51979	5.87652	6.72778	7.65277	7.61243	5.99661	5.6985	6.81031	5.45812	7.29398	7.75435	4.95652	6.48977	9.46714	8.41899	5.23496	6.81147	7.56331	8.09313	4.77452	5.74308	3.25399	6.38007	7.9708
BTG3	6.66519	4.63807	7.34705	6.47735	6.8107	5.86295	6.50906	5.93734	7.42198	6.36982	5.91695	4.83542	5.91169	6.2804	5.05875	6.69988	3.96162	4.11437	3.28983	7.09223	5.13258	5.9535	1.21412	4.72356	5.29499	4.89142	2.88362	3.87676	6.79701	7.93723	6.97888	8.77916	5.24146
BTG4	0	0	0	0	0	0	0	0	0	0	0	0	0	0	0	0	0	0	0	0	0	0	0	0	0	0	0	0	0	0	0	0	0
BTK	1.12433	0	0.918386	1.37295	0	1.27501	0.978196	0	0.238787	0	0.545968	0.83996	2.66676	0	0.584963	0	0	0.613532	0.887525	1.52607	0	0.344828	0	0.650765	1.33342	4.38543	0	0	0.831877	0.286881	0	0.918386	1.52607
BTLA	0	0	0	0	0	0	0	0	0	0	0.15056	0	0	0	0	0	0	0	0	0	0	0	0	0	0	1.71809	0	0	0	0	0	0	0
BTN1A1	0	0	0	0	0	0	0	0	0	0	0	0	0	0	0	0	0	0	0	0	0	2.23266	0	0	0	0.176323	0	0	0	0	0	0	0
BTN2A1	4.71149	4.97407	4.50335	4.43962	5.52074	5.13668	4.74039	4.95931	4.81404	4.59156	4.67186	4.39643	5.19889	4.93829	4.6153	4.95931	4.62877	4.69599	4.30012	5.0505	4.29131	4.79909	4.57289	4.04789	5.2791	5.00585	4.08151	4.79025	3.9607	4.87725	3.4489	4.9644	5.15745
BTN2A2	3.3799	3.42089	3.13093	1.64616	3.22959	3.50589	3.7939	2.25399	2.94486	1.33914	2.65076	2.17632	3.24641	2.854	2.32769	2.90689	1.61824	1.83188	2.8953	2.58496	0	2.40054	2.97085	2.91648	1.85599	3.46336	1.68706	1.65535	0.356144	1.20163	0	0.594549	1.28688
BTN2A3P	0	0	0	0	0	0	0	0	0	0	0	0	0.344828	0	0	0	0	0	0	0	0	0	0	0	0	0.495695	0	0	0	0	0	0.15056	0
BTN3A1	3.6311	3.32193	4.05485	3.68032	4.32984	4.30232	4.5472	3.76235	3.90014	3.40463	3.17313	3.62644	3.93829	2.49313	4.04876	4.48993	3.2854	3.98732	4.42694	4.59634	1.99277	4.21723	4.56499	4.99005	4.90689	5.16269	3.72901	2.94486	2.61117	3.82273	1.86394	3.83895	4.92742
BTN3A2	4.46858	3.20163	4.89676	3.70266	4.45154	3.9514	4.89579	3.30451	4.05224	2.8953	3.54473	0.773996	4.1102	1.05658	2.36737	3.9222	3.32048	3.61589	4.53232	3.70266	1.31034	3.89142	4.59694	5.20633	4.68874	5.64962	2.21101	2.28688	2.37573	0.275007	1.31034	3.86691	4.26978
BTN3A3	3.69822	2.26604	3.80735	3.30889	3.60881	3.70598	4.10936	2.08406	3.07553	2.41684	2.91073	3.38681	3.5741	2.29572	2.75916	3.84699	2.19849	2.73552	3.05137	3.95606	1.94111	3.58856	3.32481	4.80581	4.84197	5.10978	3.12763	2.24793	1.59932	2.91648	0.956057	2.93357	4.06437
BTNL2	0	0	0	0	0	0	0	0	0	0	0	0	0	0	0	0	0	0	0	0	0	0	0	0	0	0	0	0	0	0	0	0	0
BTNL3	0	0	0	0	0	0	0	0	0	0	0	0	0	0	0	0	0	0	0	0	0	0	0	0	0	0	0	0.505891	0	0	0	0	0
BTNL8	0	0	0	0	0	0	0	0	0	0	0	0	0	0	0	0	0	0	0	0	0	0	0	0	0	0.0840643	0	0	0	0	0	0	0
BTNL9	3.29425	2.7137	1.848	3.42761	2.9279	2.48027	1.3505	3.43696	1.37851	1.94111	3.32625	2.10098	5.6985	3.04963	1.0635	1.11103	2.488	3.70487	2.28096	6.02923	1.79077	3.3799	1.58496	3.96347	4.52607	4.24489	0.575312	1.15056	0.0426443	3.97269	2.31034	2.98003	5.20046
BTRC	2.64616	3.45418	3.15381	3.49442	3.20789	3.57289	3.41954	3.72247	3.774	3.74524	3.69822	3.55336	3.0268	3.63691	3.30889	2.8679	3.50716	3.45022	3.38819	3.80735	3.30889	3.25852	3.11103	3.64501	3.73444	3.16672	3.82273	3.9542	3.12267	4.04963	2.0321	4.0798	4.02503
BUB1	2.53356	0.464668	2.43563	0	3.58256	0.505891	2.71149	0.111031	0	0.584963	2.0072	0.298658	2.8339	1.73985	1.13093	0.659925	1.21412	0.124328	0	0	0	0	3.52732	3.48285	0	2.79286	0	2.65306	0	0	0	0	0
BUB1B	2.63459	0	1.09085	0	3.57531	0.823749	2.40327	0.389567	0.464668	1.1177	2.19219	0.298658	2.49057	1.61824	0	1.66448	1.24489	0.238787	0	1.16993	0	1.72683	2.42492	2.76341	0	2.0635	0	1.72247	0	0.713696	0	0	0.815575
BUB3	5.83162	5.45615	5.61824	5.73091	5.77268	5.49538	5.03254	5.40122	5.80684	5.39917	5.69961	5.22381	5.97613	5.44394	4.89966	5.25399	5.65019	5.14037	5.67186	5.77479	6.1823	5.82451	7.48382	5.72492	6.26941	6.33825	5.61324	6.92873	5.17712	6.73037	4.27352	6.64544	8.41962
BUD13	3.42761	3.7366	3.76977	3.80116	3.80839	3.70819	3.83693	3.90785	4.03826	4.19061	3.76022	3.89627	4.1416	3.80323	3.66903	3.73877	3.85	3.73444	3.48285	3.72028	2.852	4.1416	3.43563	2.7845	4.31397	3.82985	3.60526	4.36877	3.7126	4.50271	2.0321	4.45022	4.14649
BUD31	7.55259	7.234	7.02425	6.81698	7.76328	7.51554	7.81532	7.16098	7.06026	6.31741	7.62556	7.10329	7.07243	7.31868	6.94193	7.77703	6.97923	7.01748	6.2791	6.32463	6.31379	7.10161	6.89676	6.77136	7.21568	6.79597	6.78503	6.79481	5.72547	6.73674	5.12226	6.75409	6.6844
BVES	2.54102	1.89142	0.879706	1.58976	0	0	1.60881	0	0	3.1177	0	0	2.76765	1.51602	0.333424	0	0.226509	0	0	0.367371	0	0	0	0	0	0	0	0	0	0	0	0	2.0321
BVES-AS1	0	0	0	0	0	0	0	0	0	0.0703893	0	0	0.659925	0	0	0	0	0	0	0	0	0	0	0	0	0	0	0	0	0	0	0	1.14405
BYSL	3.63923	3.64501	3.6311	3.76022	4.12433	4.50271	4.05572	3.20789	3.4957	3.52231	4.23955	3.72028	3.84097	4.56864	3.55582	4.26978	3.37573	3.09255	3.12598	4.51665	4.49953	4.0993	4.60822	3.8339	4.31325	3.72574	3.53978	3.53605	3.62644	4.05137	2.99277	3.69711	4.61824
BZRAP1	2.55827	3.6311	3.67016	4.74631	0	4.86295	4.0018	4.849	5.20006	4.17792	3.88753	5.33735	2.66448	3.79805	4.59872	5.19061	4.65935	4.80632	4.45352	6.16249	1.72247	6.0063	4.30378	3.86096	3.94205	3.01614	5.4591	3.87676	3.44626	5.18943	2.31904	4.85599	3.76553
BZW1	7.10423	6.42995	6.74039	6.79286	7.27463	6.21626	7.11166	6.46467	6.82998	6.2363	6.59887	6.02857	6.73674	7.1633	5.7926	6.41363	6.78568	6.34997	6.53247	6.55949	5.10643	6.08661	7.79233	7.58549	5.31216	6.94263	4.9782	6.52982	5.84499	6.54272	4.29793	6.78869	6.21936
BZW2	4.54411	3.94767	4.70044	4.96993	5.21179	3.96532	5.21723	3.8748	4.53605	2.9982	5.14893	4.68986	4.71149	4.41549	4.48349	4.19377	4.69599	4.41481	4.47054	5.14486	3.41819	4.41143	5.83618	5.91767	5.18468	5.4138	3.52982	4.47054	5.70377	5.2114	2.95606	5.7057	4.9472
C10orf10	10.1529	11.6898	9.80095	9.84387	10.4361	5.96855	11.5316	5.38612	11.0159	9.19089	9.75238	9.64886	10.2693	12.3146	8.10276	9.86734	7.4031	8.83706	8.90002	8.06248	4.72247	9.94426	4.7241	5.35614	10.1358	6.28374	6.82591	5.92837	8.88515	7.21675	7.03056	7.19594	7.69711
C10orf103	0.0285692	0.910733	0.713696	1.73552	1.29278	1.96717	1.07724	0.389567	2.24184	1.07724	2.26003	2.02148	1.22033	0.163499	1.82782	2.42492	0.871844	0.895303	0.464668	1.83188	0	1.26303	0	0	1.37851	0	1.926	0.731183	0	2.23879	0.137504	1.0072	0.565597
C10orf105	0	0	0	0	0	0	0	0	0	0	0	0	0	0	0	0	0	0	0	0	0	0	0	0	0	0.536053	0	0	0	0	0	0	0
C10orf107	0	0.613532	3.42492	2.30159	0	1.19535	1.02857	3.79077	2.90304	0.389567	0	0	0	0	3.20006	0	4.09592	3.54226	1.46467	3.19377	1.39506	2.12102	0	0	3.01792	1.03562	3.33199	0.847997	2.28096	3.9279	3.53232	3.48671	4.99594
C10orf108	2.98914	6.23362	3.95327	3.83895	2.48285	3.22342	3.87184	4.96763	4.70708	2.72683	2.62293	3.7845	4.42156	3.47508	4.18269	5.60585	4.5292	3.92125	6.20261	5.8339	0.400538	0.992768	0	0	2.86987	3.02503	3.12763	6.47249	2.44095	0.918386	2.12763	2.7137	0
C10orf11	3.55827	3.49185	3.22188	1.34483	4.0018	2.58736	4.52982	3.39094	2.88753	1.95233	4.17233	3.58736	2.774	3.12598	1.59932	2.52857	2.81558	2.14078	1.88362	4.0268	1.66448	2.95977	0.0426443	1.59455	3.0268	2.97269	5.05094	0.214125	1.53107	4.57289	1.24489	0.565597	3.77189
C10orf111	0	0	0.214125	0	0	0	0.443607	1.17632	0.594549	0	0.475085	0.275007	0.389567	0.443607	0	0.613532	0	0.485427	0	0	0	1.04264	0	0	0.0565835	0	0.0143553	0.485427	0	0.485427	0	0.485427	0
C10orf113	0	0	0	0	0	0	0	0	0	0	0	0	0	0	0	0	0	0	0	0	0	0	0	0	0	0	0	0	0	0	0	0	0
C10orf114	0.214125	1.8679	1.63691	1.09085	1.07724	0.495695	0	0.62293	0.713696	2.88166	0.831877	0.0143553	0.879706	0	0.201634	0	0.895303	0.731183	0	1.67356	0.400538	0.85599	0.400538	1.36737	1.04264	0.0703893	2.53854	3.93923	0	2.01792	0	1.65076	1.83592
C10orf116	2.35614	3.24031	5.80941	4.73118	3.64616	3.7939	1.98914	4.73823	5.20516	4.76607	3.854	7.08661	4.62059	3.0036	4.36877	3.53481	5.59156	6.25399	4.27277	8.15451	4.47573	6.57833	5.62761	5.4121	6.40276	7.05126	3.75809	5.84975	4.37643	7.38223	4.04352	6.7305	7.43912
C10orf118	2.21412	3.04439	2.1635	2.88166	2.58496	2.54597	2.31904	2.86196	2.86394	4.2426	0.992768	2.97269	3.43696	2.83794	2.774	1.5656	2.18587	2.75702	2.10434	1.5656	2.45418	2.39506	0.765535	2.5509	3.82477	2.854	0.275007	3.64847	2.81762	2.41684	0.526069	4.09001	3.19377
C10orf12	0	0.879706	0	0	0.695994	0	0.356144	0	0	0	0	0	0.790772	0	0	0.0703893	0	0	0	0	0.344828	0	0.176323	0.0143553	0.695994	0.226509	0	0.956057	0	0	0	1.57046	0
C10orf120	0	0	0	0	0	0	0	0	0	0	0	0	0	0	0	0	0	0	0	0	0	0	0	0	0	0	0	0	0	0	0	0	0
C10orf122	0	0	0	0	0	0	0	0	0	0	0	0	0	0	0	0	0	0	0	0	0	0	0	0	0	0	0	0	0	0	0	0	0
C10orf125	3.72901	0.0840643	3.06523	5.23993	4.22188	1.91073	1.13093	2.08066	4.0027	0.85599	4.60822	2.79701	3.23879	0.62293	1.85997	5.12184	2.3505	3.47379	3.03386	2.35614	0	2.38405	2.71149	2.8679	1.75275	5.07425	1.13093	2.06695	2.36177	3.24184	0	1.84398	2.22033
C10orf128	2.09424	0	1.88362	3.11603	1.23879	2.1375	0	0	2.5435	1.5008	1.09761	3.40327	2.07039	2.37573	1.22651	1.852	1.84398	2.9222	0	0.992768	0.0143553	1.07039	0	1.20163	2.56316	3.51223	0	1.31034	1.11103	0	0	1.1635	0.443607
C10orf129	0	0	0	0	0	0	0	0	0	0	0	0	0	0	0	0	0	0	0	0	0	0	0	0	0	0	0	0	0	0	0	0	0
C10orf131	0	0	0	0	0	0	0	0	0	0	0	0	0	0	0	0	0	0	0	0	0	0	0	0	0	0	0	0	0	0	0	0	0
C10orf136	0	0	0	0	0	0	0	0	0	0	0	0	0	0	0	0	0	0	0	0	0	0	0	0	0	0	0	0	0	0	0	0	0
C10orf137	2.27798	2.22342	2.51096	2.80735	2.87184	2.59216	1.81147	2.36737	2.75061	2.79494	2.66676	2.74846	2.67807	2.55336	2.36457	2.51854	2.488	2.63227	2.20163	3.19692	2.29278	3.17792	3.30159	2.5509	2.87184	3.04963	2.76341	4.0798	2.20477	3.82273	1.14405	3.74308	3.7866
C10orf140	0	0	0	0	0	0	0	0	0.124328	0	0	0	0	0	0	0	0	0	0	1.13093	0	0.0426443	0	0	0	0	0.0703893	0	0	0.565597	0	0.124328	0.687061
C10orf2	2.06005	1.76977	2.14731	2.73552	2.33342	2.84197	2.59216	2.6017	2.61824	2.53356	2.9542	2.91648	2.02857	2.50589	2.40599	3.24184	2.76553	2.49313	2.34483	3.97545	1.90689	2.93168	3.53107	2.58015	3.15704	2.85798	2.18587	1.88753	1.98914	3.65421	1.04963	3.04963	3.32912
C10orf25	1.9782	3.2032	0.704872	1.55582	3.78555	0	3.14731	0	1.40599	0.454176	2.53605	2.04264	0.214125	4.23955	2.01436	1.9855	0.250962	0.773996	0.731183	0.887525	0.411426	1.46467	0	0	2.28983	0.389567	0	1.42223	0.0143553	0	0	0.0143553	0.422233
C10orf26	3.80839	3.37016	4.28762	3.56071	3.45286	4.01881	4.06437	4.06953	4.97957	4.06437	4.07553	4.37156	4.3067	4.01881	3.67807	3.48414	4.13504	4.04089	3.7866	4.50016	3.91073	3.88264	5.21023	3.96809	4.68818	4.89239	3.74524	4.30451	3.21878	4.68538	2.56803	4.1177	4.30232
C10orf27	0	0	0	0	0	0	0	0	0	0	0	0	0	0	0	0	0	0	0	0	0	0	0	0	0	0	0	0	0	0	0	0	0
C10orf28	2.75275	3.09255	3.30889	3.07895	3.12928	3.54473	3.60288	3.1811	3.33485	3.99367	3.44758	3.45022	3.67129	3.00899	3.18903	3.44361	3.30889	3.0072	3.03034	4.10434	2.97636	3.51602	3.854	2.70708	3.78241	3.59574	2.8679	3.89821	2.8339	4.18666	1.80323	3.53356	3.68818
C10orf32	5.49729	6.11977	5.3572	5.25852	6.00495	5.31179	5.46663	5.75702	5.73471	5.65878	5.24108	5.20085	5.56651	5.80581	4.9222	5.36282	4.51349	5.49825	4.97728	5.36001	4.69766	5.75782	4.41075	4.49057	5.31034	5.32517	3.45286	6.30779	5.00988	5.42021	3.24641	5.52826	5.17313
C10orf32-AS3MT	0	0	0	0	0	0	0	0	0	0	0	0	0	0	0	0	1.0072	0.0143553	0	0	0	0	0	0	0	0	0	0	0	0	0	0	0
C10orf35	5.27463	5.50462	4.49825	4.63343	5.5509	4.98868	5.08661	4.56316	4.78188	4.41954	5.98185	4.34837	4.47573	4.6605	4.12846	4.9644	4.51728	4.34625	4.63459	4.58616	4.35896	5.85075	5.78633	4.98368	5.06652	2.94486	5.32445	5.4614	2.76977	4.82782	2.46728	4.33199	4.87823
C10orf40	0	0	0	0	0	0	0	0	0	0	0	0	0	0	0	0	0	0	0	0	0	0	0	0	0	0	0	0	0	0	0	0	0
C10orf46	3.36317	4.01525	3.42492	3.36877	4.05137	3.27798	3.03738	2.91073	3.16832	4.04527	3.4489	3.35191	3.91743	3.74201	3.07039	3.40327	2.76129	2.79494	2.71809	3.61706	3.34341	3.24641	3.45418	3.17632	4.11686	3.58256	2.63459	3.69488	3.02857	3.58976	1.98914	4.02237	4.37573
C10orf47	0	0.594549	1.13093	0	0	0.298658	0.201634	0	0	0	1.33342	0	1.01436	0	1	0	1.18269	0.250962	0	3.20633	0	0	3.15704	0	0	1.73552	0	1.49057	0.933573	1.85599	0	0.632268	0
C10orf53	0	0	0	0	0	0	0	1.32193	0	0	0	0	0	0	0.807355	0	0	0	0	0.687061	0	0	0	0	0	0	0	0	0	0	0	0	0
C10orf54	2.79077	2.33342	3.14241	3.47508	1.74416	3.23266	2.24793	2.62059	3.43029	1.99639	2.72465	3.56438	3.45418	2.05658	3.12928	1.38405	2.56316	3.61941	3.51854	3.76129	0.400538	2.83794	1.25701	2.85798	3.56071	5.42526	0.333424	2.21723	3.12267	3.02857	0.903038	2.84599	3.51979
C10orf55	0	0	0	0	0	0	0	0	0	0	0	0	0	0	0	0	0	0	0	0	0	0	0	0	0	0	0	0	0	0	0	0	0
C10orf58	7.94989	7.42886	6.06437	6.0594	8.1641	5.53356	6.81493	6.0376	5.79129	6.59081	4.64097	6.15886	8.31981	6.75982	3.94111	5.43062	4.849	5.72083	4.76871	5.86641	5.46532	5.58286	7.12567	5.47379	6.28207	4.99639	4.09339	6.76805	5.75515	4.61117	4.18587	4.27426	3.86987
C10orf62	0	0	0	0	0	0	0	0	0	0	0	0	0	0	0	0.0143553	0	0	0	0	0	0	0	0	0	0	0	0	0	0	0	0	0
C10orf67	0	0	0	0	0	0	0.163499	0	0	0	0	0	0	0	0	0	0	0	0	0	0	0	0	0	0	0	0.871844	0	0	0	0	0	0
C10orf68	0	0	0	0.263034	0	0	0.15056	0	0.31034	0	0	0.895303	0	0	0.83996	2.41143	0.0976108	0.0426443	0.687061	0.9855	0	0.176323	0	0.333424	1.3505	0	0.575312	0.650765	0	0.604071	0	0	1.8953
C10orf71	0	0	0	0	0	0	0	0	0	0	0	0	0	0	0	0	0	0	0	0	0	0	0	0	0	0	0	0	0	0	0	0	0
C10orf76	3.66789	3.91265	3.70155	3.51223	3.89627	3.70708	4.04614	3.76447	4.22033	4.34767	4.1127	3.60526	4.02148	3.93357	3.48671	3.58015	3.58256	3.59813	3.58135	4.09761	3.54102	3.85997	3.74201	3.14241	4.21568	3.97545	3.91265	4.55949	3.62877	4.38819	1.95977	4.23036	3.9607
C10orf81	0	0	0.933573	0	0	0	0.0285692	0	0	0	0	0	0	0	2.63227	0	0	0	0	0	0	0	0	0.773996	0	0	0	0	0	1.9782	0	0	0
C10orf82	0	0	0	0	0	0	0	0	0	0	0	0	0	0	0	0	0	0	0	0	0	0	2.18587	0	0	0	0	0	0	0	0	0	0
C10orf88	2.47249	2.82171	2.76129	2.87971	3.41684	3.16511	1.852	3.25852	2.99639	3.38957	2.99458	2.72683	2.96901	3.17632	2.60644	3.02503	2.83794	2.80941	2.54844	3.47249	2.92029	3.45943	3.14893	2.8679	3.76977	3.0054	2.76341	3.37434	2.47768	3.51979	1.28688	3.64501	3.9241
C10orf90	0	0	0	0	0	0	0	0	0	0	0	0	0	0	0	0	0	0	0	0	0	0	0	0	0	0	0	0	0	0	0	0	0
C10orf91	0	0	0	0	0	0	0	0	0	0	0	0	0	0	0	0	0	0	0	0	0	0	0	0	0	0	0	0	0	0	0	0	0
C10orf95	1.46989	1.23266	2.36457	2.95606	1.38405	2.26303	3.18269	3.36317	2.85599	3.48929	1.75702	2.852	0.432959	2.65764	3.26903	2.21723	1.42761	2.48543	1.8953	3.20477	1.98914	2.62994	1.56071	2.44095	1.41143	1.99639	2.57773	3.61471	3.23573	3.36177	1.42223	3.51728	1.14405
C10orf96	0	0	0	0	0	0	0	0	0	0	0	0	0	0	0	0	0	0	0	0	0	0	0	0	0	0	0	0	0	0	0	0	0
C10orf99	0	0	0	0	0	0	0	0	0	0	0	0	0	0	0	0	0	0	0	0	0	0	0	0	0	0	0	0	0	0	0	0	0
C11orf1	3.90207	3.9644	3.85798	4.69042	3.70929	4.0917	4.05918	4.1643	3.80941	4.80426	3.93074	4.01614	4.15947	4.65306	4.10266	4.88362	4.10182	4.15056	4.18903	5.05658	6.17433	5.43229	4.63749	5.34412	5.18903	4.13422	5.16631	5.39643	4.55766	5.29939	4.20789	5.34163	5.38991
C11orf10	8.83728	7.92279	8.60611	8.60259	8.67048	8.36982	8.66945	8.62804	8.57008	8.32301	8.30624	8.61372	8.95646	8.56636	8.32229	9.25567	8.95652	8.72632	8.60825	7.8767	7.86808	8.70674	8.52877	8.62388	8.79659	8.99226	9.64483	9.06304	7.8141	8.58267	7.00776	8.32845	9.16561
C11orf16	0	0	0	1.75275	0	0	0	0.85599	3.65421	1.52607	0	0	0	0	0	0	0	0	0.847997	0	0	0	0	0	0	0	1.02857	0.0565835	0	1.20789	0.925999	0	0
C11orf2	5.3906	5.65048	5.40259	5.85723	5.72765	5.71864	5.478	5.66704	5.64559	6.2778	5.99661	6.11416	6.23649	5.52576	5.8296	6.06975	5.72329	5.85798	5.74066	5.65535	5.14812	5.988	5.02148	4.7939	6.26416	6.69321	5.81737	6.51916	5.9222	6.45467	4.10182	6.82171	6.083
C11orf20	0	0	0	0	0	0	0	0	0	0	0	0	0	0	0	0	0	0	0	0	0	0	0	0	0	0	0	0	0	0	0	0	0
C11orf21	0	0	0	0	0	0.250962	0	0	0	0	0	0.378512	0	0	0	0	0	0	0	0	0	0	0	0	0	2.23573	0	0	0	0	0	0	0.9855
C11orf24	4.14893	3.12928	4.72738	3.5435	4.36527	3.99729	4.83441	4.20867	4.28762	3.99458	4.71094	4.13011	4.98823	3.98823	4.61706	4.07039	4.48156	3.93168	3.6792	4.84499	2.93357	3.72683	5.14893	4.47249	3.40054	4.70764	4.35614	4.19771	3.49313	5.02237	2.88947	4.67129	5.29536
C11orf30	1.36177	2.04963	2.19219	2.47508	1.65535	2.08066	2.01792	2.43296	3.02857	2.79494	1.76553	2.0635	2.55336	2.25399	1.83592	1.90689	2.52105	2.5008	1.8953	2.66448	1.29278	2.48285	1.46467	1.64155	2.9486	2.93168	2.26003	2.84197	1.77821	2.93923	0.464668	3.58015	3.1127
C11orf31	6.87787	6.94122	6.62556	6.47865	6.96924	6.75074	6.74645	6.35279	6.65521	6.40429	7.23783	6.73023	6.70473	6.8658	6.20242	6.09529	6.35773	6.60125	5.95907	5.68117	5.8125	6.75462	6.89057	6.11395	6.50032	7.04472	5.89239	6.8382	6.05441	6.65978	4.47768	6.62308	5.91361
C11orf34	0	0	0	0	0	0	0	0	0	0	0	0	0	0	0	0	0	0	0	0	0	0	0	0	0	0	0	0	0	0	0	0	0
C11orf35	1.96717	2.90881	2.04963	2.16993	2.06695	2.87381	3.56682	3.13422	2.12102	2.01436	3.1127	3.11603	2.66676	2.59455	2.33056	2.43296	2.01436	1.93357	2.58976	2.7761	1.36177	2.03562	4.3512	2.09424	2.61589	2.36737	1.94111	2.59694	1.75275	3.62761	1.25701	3.11103	3.55459
C11orf36	0	0	0	0	0	0	0	0	0	0	0	0	0	0	0	0	0	0	0	0	0	0	0	0	0	0	0	0	0	0	0	0	0
C11orf40	0	0	0	0	0	0	0	0	0	0	0	0	0	0	0	0	0	0	0	0	0	0	0	0	0	0	0	0	0	0	0	0	0
C11orf41	0.933573	0.773996	0	2.41684	1.08406	2.62527	2.7845	0.879706	0.0703893	2.23879	1.28688	1.04264	1.07724	1.59932	0.432959	0	0	0	0	0	0.62293	0.731183	0	1.7866	0	0	2.26903	0	0	0	0	0	0
C11orf42	0	0	0	0	0	0	0	0	0	0	0	0	0	0	0	0	0	0	0	0	0	0	0	0	0	0	0	0	0	0	0	0	0
C11orf45	0	0	0	0	1.87184	0.333424	1.15704	1.63691	2.19219	0	0	0	0.545968	0	0.863938	0.918386	1.60881	0.910733	0.411426	2.04963	0	1.5656	1.10434	0.545968	0	1.21412	0.695994	2.65764	0	0	0	0	0
C11orf46	4.28614	4.32193	4.01436	4.69766	4.11603	4.02326	4.05224	3.93074	4.30743	4.70708	3.75916	3.81967	4.36667	4.45812	4.01078	3.28688	3.86691	4.01525	3.70819	3.63807	3.61941	4.37782	4.43296	3.84398	4.95233	4.87381	2.46989	4.93782	4.15381	4.45483	2.66903	5.18388	4.7126
C11orf48	5.38024	5.01078	4.96301	4.91934	5.36702	5.35191	5.70764	4.47638	5.09972	4.65421	5.50811	4.78921	5.08406	5.03034	4.66619	4.79546	4.64674	4.7252	4.87184	4.86839	4.05832	4.80993	5.32121	4.34979	4.8679	5.8679	5.67271	5.87258	4.42223	5.74712	3.62644	4.96809	5.30961
C11orf49	5.31216	5.7271	5.97292	5.18349	5.25399	5.53107	6.36229	5.64299	5.54195	5.4489	5.52042	5.63894	5.48446	5.97545	5.55029	4.29278	6.28429	5.84398	4.95838	4.69766	4.92315	5.12722	6.46238	4.50144	5.99707	5.38578	6.1467	5.7658	4.56742	6.55597	4.52795	6.08066	6.07831
C11orf51	5.91025	5.43363	5.9331	5.23266	5.49217	5.16068	6.19417	5.76075	5.98231	5.74281	6.37521	5.50462	6.27854	5.95699	5.23534	5.8999	5.57592	5.80735	4.77505	4.69098	5.44758	5.87332	5.00854	5.0917	5.42526	5.8902	5.99684	6.17133	5.37469	6.8505	4.08661	6.15259	6.22593
C11orf52	5.42223	5.3466	4.02148	4.80735	5.42694	5.18587	5.66789	5.56925	4.09845	4.65707	5.03826	4.44758	5.05007	5.39369	4.90593	4.57713	4.90304	3.90977	5.07895	3.22497	2.68257	3.18587	5.43062	3.86592	4.23419	2.07382	3.2765	6.73742	3.32193	4.81711	2.54844	5.91025	0
C11orf53	0.111031	0.815575	1.74846	0	0	0	0	0	0	0	0	0.250962	0	0.189034	2.02148	1.07039	0.0703893	0	0	0	0	0	0	0	0	0	0	5.63981	0	0.226509	0	0	0
C11orf54	4.35685	4.27724	4.20006	4.72028	5.02503	4.05311	4.69599	4.29939	4.59156	5.05007	2.9782	3.8268	5.38819	4.30086	3.49697	4.33056	3.58496	3.97361	3.90977	3.62994	2.82375	3.07895	2.39506	2.24793	4.6011	3.80323	3.81352	4.09592	3.50462	4.24031	1.926	4.26153	4.0197
C11orf57	4.05224	3.93074	3.91839	4.41007	3.98732	4.06953	3.95977	4.29425	4.65535	4.40054	4.05918	3.87578	3.99548	4.0635	3.91456	4.03386	4.42358	4.32193	3.67016	3.82171	3.02503	4.26003	3.23419	3.01792	4.30816	3.71149	3.49313	4.60407	3.51223	4.10014	2.56803	4.67016	4.15218
C11orf58	6.10434	5.95303	5.81686	6.26866	5.91743	5.82655	5.71644	5.92884	6.12164	6.68173	5.52763	5.66959	6.24165	6.10518	5.5659	5.20242	5.75409	5.92006	5.43429	5.42895	5.40667	6.42105	6.3512	5.02636	6.4957	6.45582	4.29866	6.53559	5.90521	6.25361	4.25323	6.43946	6.49185
C11orf61	2.02148	2.40599	2.80735	3.03562	2.39506	3.23113	2.50589	2.76977	3.25096	2.7761	3.43029	3.5656	3.33342	2.36177	2.8679	3.1635	2.77821	2.66221	2.73552	4.61941	1.58015	3.58976	2.50843	2.22651	3.30012	2.89724	4.48864	3.5373	2.54102	5.10518	2.02148	4.17552	5.08874
C11orf63	2.19219	3.18587	2.81967	2.93923	2.88753	2.52105	2.85599	3.22188	3.03034	3.39369	2.48543	2.02148	2.46205	1.87184	2.5435	1.4957	1.9486	2.54102	1.89918	1.26303	0.176323	1.1375	0	1.85599	3.70929	1.46989	0	0	0	2.14405	0.344828	2.4489	2.56316
C11orf65	0	0	0	0	0	0	0	0	0	0	0	0	0	0	0	0.176323	0	0	0	0	0	0	0	0	0.163499	0	0	0.0976108	0	0.189034	0	0	0
C11orf67	5.21684	5.03386	5.61706	5.27836	4.88996	5.90977	5.22419	5.63604	6.20065	5.44758	5.30488	5.76182	4.80271	5.30524	5.36177	5.85748	6.09424	5.69042	5.47897	5.78555	3.9241	5.95396	5.59276	5.99413	5.46172	5.28021	5.6476	4.95931	3.90593	6.10119	3.32912	5.71452	6.19653
C11orf68	4.2502	4.46597	4.74953	4.37086	4.58436	4.9241	4.57531	4.84549	4.90352	4.62	4.80993	5.11061	4.97591	4.88069	4.8212	4.50906	5.17991	4.82883	4.93876	5.39712	4.21723	5.23802	4.90159	4.70764	5.12928	5.6985	5.57803	5.78607	4.65191	5.81429	3.3505	6.19476	5.3194
C11orf70	0.863938	3.28983	3.22342	4.41007	1.852	3.60288	3.26303	4.31034	3.81352	3.8679	2.35332	3.73877	0	3.0036	4.45352	2.53356	3.75061	4.11437	1.42223	3.62527	1.29278	4.33128	1.84398	0.422233	3.24031	3.83086	2.65992	5.04308	2.15056	4.30889	1.774	3.20633	2.31325
C11orf71	4.26754	4.5656	3.88655	5.18626	3.97728	4.59634	4.50779	5.11145	4.71864	4.72901	4.25927	4.30378	3.97361	4.8125	4.67186	4.69877	3.8846	4.62644	4.61117	4.07382	5.96625	5.14975	3.36877	3.61824	5.45549	3.87971	3.3147	5.70984	4.00988	4.82833	3.32193	4.70432	3.60881
C11orf73	5.08746	4.73444	5.29057	4.8495	4.90111	4.48478	4.37782	3.88753	4.96532	4.78293	4.8495	4.76607	5.21645	4.52795	4.39506	4.71039	4.91886	4.47573	4.45615	4.53978	5.1823	5.75756	4.26978	5.2292	5.88826	5.97659	4.70266	5.7412	5.0751	5.96625	3.60999	6.32912	6.1821
C11orf74	3.84599	3.21412	4.53792	3.98368	3.88947	4.00899	3.79909	4.38336	4.10769	3.56316	3.25248	3.83289	3.66448	3.22188	3.68482	2.9279	3.92029	3.79494	3.44361	3.91743	3.35896	4.51538	4.97682	3.58496	5.34767	4.60348	4.37156	3.92505	3.69599	3.91743	2.75275	4.37573	5.24451
C11orf75	4.56682	4.42492	5.39232	4.22033	4.80478	5.39472	5.56041	4.66846	5.26941	5.68313	4.62936	5.0917	4.02768	4.63865	3.92029	4.89336	5.50367	4.99774	5.11061	4.34056	4.78973	4.31832	2.09424	4.16511	5.95931	4.97957	4.73715	4.63807	5.54628	6.75729	3.4489	5.59813	4.0054
C11orf80	2.71809	2.6017	2.20789	2.73552	3.03914	3.21257	3.0993	2.5509	2.78031	3.14568	3.73769	3.3799	3.04089	2.19535	2.80323	3.65421	3.1811	2.42761	2.21412	3.40735	1.71809	3.53854	4.57954	2.10769	2.65076	3.2555	4.46336	4.1811	2.8679	5.34554	0.613532	3.84298	4.95606
C11orf82	0	0	0	0	0.263034	0	0	0	0	0	0	0	0.189034	0	0	0	0	0	0	0	0	0	0.526069	0	0	1.1177	0	0	0	0	0	0	0
C11orf83	4.20242	4.08151	4.25096	4.18824	4.24031	4.49825	4.25172	3.75275	4.33271	3.52356	4.22188	4.23113	3.74953	3.93546	3.88069	4.72356	4.69432	4.20633	3.70819	3.72901	3.07553	4.07211	4.10266	3.39917	4.25776	4.57107	4.97865	4.95187	3.23573	4.54905	2.06695	4.03298	3.60763
C11orf84	4.10852	4.92029	4.70044	4.38474	4.47314	5.01703	4.90785	4.17951	4.66278	4.79338	5.51223	4.51475	4.64097	5.04396	4.20711	4.21723	4.40531	4.18903	3.926	4.75007	3.48671	4.73985	4.89385	3.72683	4.53232	5.24451	5.00585	5.77162	3.82579	5.48961	2.62994	5.55857	5.25437
C11orf85	0	0	0	0	0	0	0	0	0	0	0	0	0	0	0	0	0	0	0	0	0	0	0	0	0	0	0	0.505891	0	0	0	0	0
C11orf86	0	0	0	0	0	0	0	0	0	0	0	0	0	0	0	0	0	0	0	0	0	0	0	0	0	0	0	0	0	0	0	0	0
C11orf87	0	0	0	0	0.948601	0	0	0	0	0	0	0	0.604071	0	0	0	0	0.263034	0	0	0	0	0	0	6.80748	0	0	0	0	0	0	2.54844	4.84398
C11orf88	0	0	0	0	0	0	0	0.659925	5.0648	0	0	0	0	0	0	0	3.76341	0	0	0	0	0	0	0	0	0	0	0	0	0	0	0	0
C11orf9	4.43095	4.28021	2.82782	4.926	5.1177	4.59634	3.93452	3.77926	3.30451	4.68201	4.85599	4.86938	5.61206	5.29976	4.34696	4.48864	5.51602	4.51286	4.94158	4.63807	0.111031	0	0	1.18903	0	3.91743	0	7.68096	3.38405	4.25475	0	4.21801	0
C11orf91	0	0	0	0	0	0	0.214125	0	0	0	0	0	0	0	0	0	0	0	0.0426443	0	0	0	0	0	0	0	0	0	0	0	0	0	1.52607
C11orf92	4.71094	2.83996	1.70487	1.81967	1.73118	1.43829	1.78241	2.18903	1.17632	1.14405	2.6017	2.76341	1.61353	4.68257	3.22805	1.7866	0.978196	2.31034	0	2.76977	0	2.16672	0	0.214125	0	0.485427	0	4.59335	0.0426443	0.918386	1.30451	0	0
C11orf93	4.62644	4.33628	3.20163	4.32553	5.0072	4.16832	4.20398	4.48349	3.43696	3.42761	4.69711	4.27053	4.749	5.44294	4.50589	4.23802	3.50843	4.04002	1.25701	4.29278	0	4.33628	1.01436	2.15704	0	1.43829	2.33628	4.53854	1.30451	2.38405	3.09761	1.70044	0
C11orf94	0	0	0	0	0	0	0	0	0	0	0	0	0	0	0	0	0	0	0	0	0	0	0	0	0	0	0	0	0	0	0	0	0
C11orf95	2.30159	2.30743	3.60526	3.23113	1.57531	2.93168	2.19535	2.26303	2.63459	3.49825	4.01257	3.10434	3.07211	2.54597	2.16027	1.91839	2.96347	2.66903	1.90304	3.51979	2.33056	2.23573	0.948601	2.08066	4.59335	3.74416	2.14405	4.28318	2.54844	3.84398	0.847997	3.11603	4.65306
[truncated: 19,894 more rows]
